# Supplementary material for: Colorectal cancers with microsatellite instability display mRNA expression signatures characteristic of increased immunogenicity
Source: Mol Cancer. 2004 Aug 6;3:21. doi: 10.1186/1476-4598-3-21 (PMC514528; doi:10.1186/1476-4598-3-21)
Supplement: Additional File 1 — 2070 genes differentially expressed between MSI-H and MSS colorectal cancers (P < 0.005, Benjamini and Hochberg False Discovery Rate). 4788 genes differentially expressed between MSI-H and MSS colorectal cancers (P < 0.05, Benjamini and Hochberg False Discovery Rate). 542 genes differentially expressed between MSI-H and MSS colorectal cancers (P < 0.05, Bonferoni Mutilple Testing Correction). [file 1476-4598-3-21-S1.xls]

## Sheet: 2070
2070 genes differentially expressed between MSI-H and MSS, Parametric t-test, Welch's correction for unequal variances, P<0.005, Benjamini and Hochberg false discovery rate. Less than 0.5% genes selected by chance.
Chip ID	P value	Gene description
202072_at	6.52225e-12	heterogeneous nuclear ribonucleoprotein L
201533_at	6.52225e-12	catenin (cadherin-associated protein), beta 1, 88kDa
201123_s_at	9.68706e-12	eukaryotic translation initiation factor 5A
205035_at	9.68706e-12	CTD (carboxy-terminal domain, RNA polymerase II, polypeptide A) phosphatase, subunit 1
201122_x_at	1.5768e-11	eukaryotic translation initiation factor 5A
215780_s_at	2.75333e-11	Human DNA sequence from clone RP1-30P20 on chromosome Xq21.1-21.3, complete sequence.
206108_s_at	9.42174e-11	splicing factor, arginine/serine-rich 6
221473_x_at	1.07023e-10	tumor differentially expressed 1
218963_s_at	1.92853e-10	keratin 23 (histone deacetylase inducible)
211769_x_at	2.97807e-10	tumor differentially expressed 1
202203_s_at	3.50444e-10	autocrine motility factor receptor
213757_at	8.01625e-10	ESTs, Highly similar to FIHUA translation initiation factor eIF-5A [validated] - human [H.sapiens]
205184_at	8.01625e-10	guanine nucleotide binding protein (G protein), gamma 4
203444_s_at	8.01625e-10	metastasis-associated 1-like 1
207457_s_at	1.09597e-09	lymphocyte antigen 6 complex, locus G6D
203478_at	1.13561e-09	NADH dehydrogenase (ubiquinone) 1, subcomplex unknown, 1, 6kDa
204679_at	1.57669e-09	potassium channel, subfamily K, member 1
213738_s_at	1.70036e-09	ATP synthase, H+ transporting, mitochondrial F1 complex, alpha subunit, isoform 1, cardiac muscle
221003_s_at	2.21465e-09	hypothetical protein FLJ12577
213048_s_at	2.46871e-09	33g5 Human retina cDNA randomly primed sublibrary Homo sapiens cDNA , mRNA sequence.
212677_s_at	2.68819e-09	KIAA0582 protein
204678_s_at	3.12012e-09	potassium channel, subfamily K, member 1
217554_at	3.51714e-09	AV719355 GLC Homo sapiens cDNA clone GLCEMB06 5', mRNA sequence.
221499_s_at	3.88947e-09	syntaxin 16
221736_at	4.02127e-09	KIAA1219 protein
209049_s_at	4.18158e-09	Protein kinase C binding protein 1
218295_s_at	4.86248e-09	nucleoporin 50kDa
219757_s_at	5.23683e-09	chromosome 14 open reading frame 101
218724_s_at	5.41589e-09	TGFB-induced factor 2 (TALE family homeobox)
221920_s_at	6.2442e-09	mitochondrial solute carrier protein
214718_at	6.36143e-09	ocular development-associated gene
219112_at	6.36143e-09	rap guanine nucleotide exchange factor
35201_at	8.27428e-09	heterogeneous nuclear ribonucleoprotein L
212024_x_at	8.27428e-09	see GenBank Accession Number U01184 for cDNA; similar to Drosophila melanogaster fliI in GenBank Accession Number U01182 and Caenorhabditis elegans fliI homolog in GenBank Accession Number U01183; Homo sapiens FLII gene, complete cds.
215505_s_at	9.15952e-09	striatin, calmodulin binding protein 3
215606_s_at	9.15952e-09	ELKS protein
210231_x_at	9.15952e-09	SET translocation (myeloid leukemia-associated)
212237_at	9.15952e-09	additional sex combs like 1 (Drosophila)
208503_s_at	9.15952e-09	ocular development-associated gene
203008_x_at	1.02897e-08	ATP binding protein associated with cell differentiation
218098_at	1.3223e-08	ADP-ribosylation factor guanine nucleotide-exchange factor 2 (brefeldin A-inhibited)
205209_at	1.66822e-08	activin A receptor, type IB
206696_at	1.89443e-08	ocular albinism 1 (Nettleship-Falls)
212062_at	1.89443e-08	ATPase, Class II, type 9A
209060_x_at	2.35399e-08	nuclear receptor coactivator 3
218741_at	2.35399e-08	hypothetical protein MGC861
213753_x_at	2.75923e-08	ESTs, Highly similar to FIHUA translation initiation factor eIF-5A [validated] - human [H.sapiens]
36564_at	2.84892e-08	31a10 Human retina cDNA randomly primed sublibrary Homo sapiens cDNA, mRNA sequence.
201231_s_at	2.84892e-08	enolase 1, (alpha)
211758_x_at	2.9534e-08	ATP binding protein associated with cell differentiation
31874_at	3.34304e-08	growth arrest-specific 2 like 1
221780_s_at	4.28578e-08	DEAD/H (Asp-Glu-Ala-Asp/His) box polypeptide 27
200966_x_at	4.28578e-08	aldolase A, fructose-bisphosphate
218175_at	4.49582e-08	limkain beta 2
219082_at	4.84671e-08	CGI-14 protein
202941_at	4.84671e-08	NADH dehydrogenase (ubiquinone) flavoprotein 2, 24kDa
34449_at	6.0011e-08	caspase 2, apoptosis-related cysteine protease (neural precursor cell expressed, developmentally down-regulated 2)
209815_at	6.43931e-08	patched homolog (Drosophila)
214687_x_at	6.97755e-08	aldolase A, fructose-bisphosphate
212349_at	8.1161e-08	protein O-fucosyltransferase 1
218709_s_at	8.76919e-08	chromosome 20 open reading frame 9
212229_s_at	8.91988e-08	F-box only protein 21
218528_s_at	8.9462e-08	ring finger protein 38
219861_at	1.1141e-07	hypothetical protein FLJ10634
219582_at	1.16472e-07	hypothetical protein FLJ21079
202397_at	1.16472e-07	nuclear transport factor 2
216604_s_at	1.24799e-07	solute carrier family 7 (cationic amino acid transporter, y+ system), member 8
203898_at	1.25125e-07	calcitonin gene-related peptide-receptor component protein
200968_s_at	1.27438e-07	peptidylprolyl isomerase B (cyclophilin B)
205495_s_at	1.28875e-07	granulysin
203396_at	1.30119e-07	proteasome (prosome, macropain) subunit, alpha type, 4
215693_x_at	1.30789e-07	Homo sapiens mRNA; cDNA DKFZp667N057 (from clone DKFZp667N057).
216129_at	1.30789e-07	Homo sapiens mRNA; cDNA DKFZp586I0624 (from clone DKFZp586I0624)
202794_at	1.3842e-07	inositol polyphosphate-1-phosphatase
213038_at	1.39197e-07
218392_x_at	1.41186e-07	sideroflexin 1
202925_s_at	1.49073e-07	pleiomorphic adenoma gene-like 2
202690_s_at	1.5138e-07	small nuclear ribonucleoprotein D1 polypeptide 16kDa
220180_at	1.58896e-07	CTCL tumor antigen se57-1
218802_at	1.61773e-07	hypothetical protein FLJ20647
204047_s_at	1.6498e-07	KIAA0680 gene product
202589_at	1.98166e-07	thymidylate synthetase
209811_at	2.10615e-07	caspase 2, apoptosis-related cysteine protease (neural precursor cell expressed, developmentally down-regulated 2)
207412_x_at	2.22489e-07	Carboxyl ester lipase-like (bile salt-stimulated lipase-like)
215596_s_at	2.23376e-07	Zinc finger protein 294
209207_s_at	2.36089e-07	SEC22 vesicle trafficking protein-like 1 (S. cerevisiae)
213812_s_at	2.43088e-07	calcium/calmodulin-dependent protein kinase kinase 2, beta
212406_s_at	2.71518e-07	myelin transcription factor 1
209108_at	2.98441e-07	transmembrane 4 superfamily member 6
217962_at	3.17904e-07	nucleolar protein family A, member 3 (H/ACA small nucleolar RNPs)
202924_s_at	3.24651e-07	pleiomorphic adenoma gene-like 2
210021_s_at	3.2742e-07	uracil-DNA glycosylase 2
213902_at	3.2742e-07	N-acylsphingosine amidohydrolase (acid ceramidase) 1
201318_s_at	3.2742e-07	myosin, light polypeptide, regulatory, non-sarcomeric (20kD)
202381_at	3.2742e-07	a disintegrin and metalloproteinase domain 9 (meltrin gamma)
217550_at	3.2742e-07	Homo sapiens full length insert cDNA clone ZC26G04
200630_x_at	3.46562e-07	SET translocation (myeloid leukemia-associated)
201031_s_at	3.69081e-07	heterogeneous nuclear ribonucleoprotein H1 (H)
205253_at	3.83854e-07	pre-B-cell leukemia transcription factor 1
212238_at	4.01864e-07	additional sex combs like 1 (Drosophila)
212057_at	4.0868e-07	KIAA0182 protein
213090_s_at	4.08757e-07	TAF4 RNA polymerase II, TATA box binding protein (TBP)-associated factor, 135kDa
218663_at	4.10935e-07	chromosome condensation protein G
217893_s_at	4.1416e-07	hypothetical protein FLJ12666
205770_at	4.1416e-07	glutathione reductase
218294_s_at	4.36203e-07	nucleoporin 50kDa
208953_at	4.43588e-07	KIAA0217 protein
213470_s_at	4.46124e-07	heterogeneous nuclear ribonucleoprotein H1 (H)
212151_at	4.63841e-07	Homo sapiens, clone IMAGE:5288080, mRNA
48808_at	4.83424e-07	dihydrofolate reductase
217775_s_at	5.16566e-07	retinol dehydrogenase 11 (all-trans and 9-cis)
208728_s_at	5.44584e-07	cell division cycle 42 (GTP binding protein, 25kDa)
203406_at	5.44584e-07	microfibrillar-associated protein 1
208780_x_at	5.60072e-07	VAMP (vesicle-associated membrane protein)-associated protein A, 33kDa
203697_at	5.60362e-07	frizzled-related protein
201002_s_at	5.66801e-07	ubiquitin-conjugating enzyme E2 variant 1
201037_at	5.66801e-07	phosphofructokinase, platelet
206875_s_at	5.81304e-07	Ste20-related serine/threonine kinase
222065_s_at	5.92899e-07	flightless I homolog (Drosophila)
203048_s_at	5.9328e-07	KIAA0372 gene product
202033_s_at	6.04599e-07	RB1-inducible coiled-coil 1
214257_s_at	6.29442e-07	SEC22 vesicle trafficking protein-like 1 (S. cerevisiae)
209208_at	6.38328e-07	mannose-P-dolichol utilization defect 1
221638_s_at	6.58876e-07	Splice variant of syntaxin-16A; Homo sapiens syntaxin-16C mRNA, complete cds.
207941_s_at	6.58876e-07	RNA-binding region (RNP1, RRM) containing 2
208944_at	6.58876e-07	Homo sapiens mRNA for TGF-betaIIR alpha, complete cds.
201911_s_at	6.6218e-07	FERM, RhoGEF (ARHGEF) and pleckstrin domain protein 1 (chondrocyte-derived)
209135_at	7.03802e-07	aspartate beta-hydroxylase
200886_s_at	7.76593e-07	phosphoglycerate mutase 1 (brain)
219658_at	8.74215e-07	hypothetical protein FLJ12598
40472_at	9.80233e-07	PlSC domain containing hypothetical protein
201251_at	1.00542e-06	pyruvate kinase, muscle
218328_at	1.06384e-06	coenzyme Q4 homolog (yeast)
204049_s_at	1.14745e-06	KIAA0680 gene product
217835_x_at	1.20616e-06	chromosome 20 open reading frame 24
207700_s_at	1.29599e-06	nuclear receptor coactivator 3
213198_at	1.33387e-06	activin A receptor, type IB
216032_s_at	1.37458e-06	serologically defined breast cancer antigen 84
208744_x_at	1.37748e-06	heat shock 105kDa/110kDa protein 1
203803_at	1.41245e-06	prenylcysteine lyase
215504_x_at	1.44149e-06	Homo sapiens clone 25061 mRNA sequence
201119_s_at	1.49646e-06	cytochrome c oxidase subunit VIII
208022_s_at	1.50855e-06	synonyms: CDC14B3, Cdc14B1, Cdc14B2, hCDC14B; isoform 1 is encoded by transcript variant 1; Homo sapiens CDC14 cell division cycle 14 homolog B (S. cerevisiae) (CDC14B), transcript variant 1, mRNA.
207320_x_at	1.53065e-06	staufen, RNA binding protein (Drosophila)
213308_at	1.6553e-06	SH3 and multiple ankyrin repeat domains 2
206683_at	1.70633e-06	zinc finger protein 165
213716_s_at	1.7423e-06	secreted and transmembrane 1
204862_s_at	1.78368e-06	non-metastatic cells 3, protein expressed in
203881_s_at	1.97658e-06	dystrophin (muscular dystrophy, Duchenne and Becker types)
218644_at	2.11693e-06	pleckstrin 2
208948_s_at	2.11693e-06	staufen, RNA binding protein (Drosophila)
205910_s_at	2.16447e-06	carboxyl ester lipase (bile salt-stimulated lipase)
201931_at	2.19641e-06	electron-transfer-flavoprotein, alpha polypeptide (glutaric aciduria II)
204483_at	2.23469e-06	enolase 3, (beta, muscle)
212274_at	2.27545e-06	lipin 1
218774_at	2.29018e-06	mRNA decapping enzyme
200967_at	2.29018e-06	peptidylprolyl isomerase B (cyclophilin B)
219921_s_at	2.42256e-06	hypothetical protein FLJ21034
202078_at	2.45176e-06	COP9 constitutive photomorphogenic homolog subunit 3 (Arabidopsis)
207162_s_at	2.6158e-06	calcium channel, voltage-dependent, L type, alpha 1B subunit
210427_x_at	2.69634e-06	annexin A2
202675_at	2.71897e-06	succinate dehydrogenase complex, subunit B, iron sulfur (Ip)
203315_at	2.71897e-06	NCK adaptor protein 2
213788_s_at	2.71897e-06	Homo sapiens clone 23718 mRNA sequence
222021_x_at	2.72831e-06	Homo sapiens full length insert cDNA clone ZC24D06
203391_at	2.88708e-06	FK506 binding protein 2, 13kDa
207543_s_at	3.12308e-06	procollagen-proline, 2-oxoglutarate 4-dioxygenase (proline 4-hydroxylase), alpha polypeptide I
218009_s_at	3.1704e-06	protein regulator of cytokinesis 1
213037_x_at	3.18377e-06	staufen, RNA binding protein (Drosophila)
213503_x_at	3.18377e-06	annexin A2
203560_at	3.18377e-06	gamma-glutamyl hydrolase (conjugase, folylpolygammaglutamyl hydrolase)
201590_x_at	3.23506e-06	annexin A2
208827_at	3.26761e-06	proteasome (prosome, macropain) subunit, beta type, 6
201668_x_at	3.27463e-06	myristoylated alanine-rich protein kinase C substrate
209492_x_at	3.27463e-06	ATP synthase, H+ transporting, mitochondrial F0 complex, subunit e
221830_at	3.48219e-06	RAP2A, member of RAS oncogene family
218345_at	3.49359e-06	hepatocellular carcinoma-associated antigen 112
211936_at	3.50301e-06	heat shock 70kDa protein 5 (glucose-regulated protein, 78kDa)
212864_at	3.6772e-06	CDP-diacylglycerol synthase (phosphatidate cytidylyltransferase) 2
204048_s_at	3.70188e-06	KIAA0680 gene product
208103_s_at	3.78707e-06	leucine-rich acidic nuclear protein like
202223_at	3.78707e-06	synonyms: TMC, MGC9042; transmembrane conserved gene; integral transmembrane protein 1; Homo sapiens integral membrane protein 1 (ITM1), mRNA.
201243_s_at	3.78707e-06	ATPase, Na+/K+ transporting, beta 1 polypeptide
202211_at	3.78707e-06	ADP-ribosylation factor GTPase activating protein 3
200853_at	4.09062e-06	H2A histone family, member Z
221021_s_at	4.18363e-06	catenin, beta like 1
207585_s_at	4.22363e-06	ribosomal protein L36a-like
221500_s_at	4.22375e-06	syntaxin 16
208882_s_at	4.64112e-06	progestin induced protein
217717_s_at	4.73177e-06	GW128 protein
201470_at	4.75187e-06	glutathione-S-transferase like; glutathione transferase omega
208262_x_at	4.75187e-06	Mediterranean fever
208803_s_at	4.75353e-06	signal recognition particle 72kDa
201135_at	4.90261e-06	enoyl Coenzyme A hydratase, short chain, 1, mitochondrial
204900_x_at	5.00224e-06	sin3-associated polypeptide, 30kDa
202678_at	5.0228e-06	general transcription factor IIA, 2, 12kDa
209750_at	5.0441e-06	nuclear receptor subfamily 1, group D, member 2
203706_s_at	5.1274e-06	frizzled homolog 7 (Drosophila)
209061_at	5.16183e-06	nuclear receptor coactivator 3
210758_at	5.26098e-06	PC4 and SFRS1 interacting protein 1
205746_s_at	5.29789e-06	a disintegrin and metalloproteinase domain 17 (tumor necrosis factor, alpha, converting enzyme)
212638_s_at	5.33422e-06	WW domain-containing protein 1
212198_s_at	5.48171e-06
212148_at	5.59254e-06	Homo sapiens, clone IMAGE:5288080, mRNA
201134_x_at	5.80208e-06	cytochrome c oxidase subunit VIIc
214665_s_at	5.8157e-06	Homo sapiens cDNA FLJ20088 fis, clone COL03869.
205061_s_at	5.8157e-06	polymyositis/scleroderma autoantigen 1, 75kDa
205549_at	5.83709e-06	Purkinje cell protein 4
208093_s_at	5.83814e-06	LIS1-interacting protein NUDEL; endooligopeptidase A
208612_at	5.83814e-06	glucose regulated protein, 58kDa
37986_at	5.95523e-06	erythropoietin receptor
211406_at	5.98576e-06	predicted protein of HQ2309; Homo sapiens PRO2309 mRNA, complete cds.
219278_at	5.98576e-06	mitogen-activated protein kinase kinase kinase 6
212569_at	6.03636e-06	KIAA0650 protein
205769_at	6.09267e-06	solute carrier family 27 (fatty acid transporter), member 2
219956_at	6.26137e-06	UDP-N-acetyl-alpha-D-galactosamine:polypeptide N-acetylgalactosaminyltransferase 6 (GalNAc-T6)
222110_at	6.36484e-06	hypothetical protein MGC27076
218353_at	6.50653e-06	MSTP032 protein
217817_at	6.77513e-06	actin related protein 2/3 complex, subunit 4, 20kDa
210654_at	6.77513e-06	tumor necrosis factor receptor superfamily, member 10d, decoy with truncated death domain
207839_s_at	6.77778e-06	NAG-5 protein
202419_at	7.47313e-06	follicular lymphoma variant translocation 1
206034_at	7.88978e-06	serine (or cysteine) proteinase inhibitor, clade B (ovalbumin), member 8
201157_s_at	8.56126e-06	N-myristoyltransferase 1
201093_x_at	8.81874e-06	succinate dehydrogenase complex, subunit A, flavoprotein (Fp)
209678_s_at	8.86452e-06	protein kinase C, iota
219148_at	8.93108e-06	T-LAK cell-originated protein kinase
218208_at	8.94622e-06	hypothetical protein FLJ22378
205263_at	9.02035e-06	B-cell CLL/lymphoma 10
221471_at	9.42519e-06	tumor differentially expressed 1
204017_at	9.67007e-06	KDEL (Lys-Asp-Glu-Leu) endoplasmic reticulum protein retention receptor 3
221559_s_at	1.05245e-05	homolog of yeast Mis12
218993_at	1.05602e-05	putative RNA methyltransferase
201588_at	1.05602e-05	thioredoxin-like, 32kDa
200650_s_at	1.05602e-05	lactate dehydrogenase A
210556_at	1.05672e-05	nuclear factor of activated T-cells, cytoplasmic, calcineurin-dependent 3
203049_s_at	1.05672e-05	KIAA0372 gene product
219735_s_at	1.05672e-05	LBP protein; likely ortholog of mouse CRTR-1
203675_at	1.06571e-05	nucleobindin 2
213169_at	1.07316e-05	Homo sapiens cDNA FLJ12815 fis, clone NT2RP2002546.
218577_at	1.07316e-05	hypothetical protein FLJ20331
202671_s_at	1.07404e-05	pyridoxal (pyridoxine, vitamin B6) kinase
218137_s_at	1.07632e-05	stromal membrane-associated protein
222245_s_at	1.07632e-05	fer-1-like 4 (C. elegans)
202001_s_at	1.11979e-05	NADH dehydrogenase (ubiquinone) 1 alpha subcomplex, 6, 14kDa
218325_s_at	1.12367e-05	death associated transcription factor 1
202836_s_at	1.12367e-05	similar to S. pombe dim1+
212194_s_at	1.13505e-05
210347_s_at	1.14645e-05	B-cell CLL/lymphoma 11A (zinc finger protein)
44790_s_at	1.15082e-05	chromosome 13 open reading frame 18
216992_s_at	1.15082e-05	glutamate receptor, metabotropic 8
218827_s_at	1.15082e-05
219806_s_at	1.15082e-05	FN5 protein
221739_at	1.15082e-05	interleukin 27 working designation
33304_at	1.15535e-05	interferon stimulated gene 20kDa
218143_s_at	1.15663e-05	secretory carrier membrane protein 2
218002_s_at	1.18315e-05	chemokine (C-X-C motif) ligand 14
205676_at	1.21467e-05	cytochrome P450, family 27, subfamily B, polypeptide 1
37433_at	1.24753e-05	Msx-interacting-zinc finger
209921_at	1.24753e-05	solute carrier family 7, (cationic amino acid transporter, y+ system) member 11
217749_at	1.24965e-05	single stranded DNA binding protein 3
219108_x_at	1.25305e-05	DEAD/H (Asp-Glu-Ala-Asp/His) box polypeptide 27
213041_s_at	1.25699e-05	ATP synthase, H+ transporting, mitochondrial F1 complex, delta subunit
208743_s_at	1.25699e-05	tyrosine 3-monooxygenase/tryptophan 5-monooxygenase activation protein, beta polypeptide
221478_at	1.25699e-05	BCL2/adenovirus E1B 19kDa interacting protein 3-like
213619_at	1.25699e-05	heterogeneous nuclear ribonucleoprotein H1 (H)
206303_s_at	1.26483e-05	nudix (nucleoside diphosphate linked moiety X)-type motif 4
220607_x_at	1.27903e-05	TH1-like (Drosophila)
218346_s_at	1.27903e-05	p53 regulated PA26 nuclear protein
218777_at	1.27903e-05	hypothetical protein FLJ22246
207318_s_at	1.28274e-05	cell division cycle 2-like 5 (cholinesterase-related cell division controller)
212173_at	1.30114e-05	Homo sapiens cDNA FLJ13696 fis, clone PLACE2000140.
205134_s_at	1.30114e-05	nuclear fragile X mental retardation protein interacting protein 1
214486_x_at	1.3094e-05	CASP8 and FADD-like apoptosis regulator
218853_s_at	1.31789e-05	hypothetical protein dJ473B4
219750_at	1.31789e-05	hypothetical protein FLJ11155
221430_s_at	1.31789e-05	dactylidin
218089_at	1.31789e-05	chromosome 20 open reading frame 4
213617_s_at	1.31789e-05	DKFZP586M1523 protein
206976_s_at	1.33551e-05	heat shock 105kDa/110kDa protein 1
209071_s_at	1.33551e-05	regulator of G-protein signalling 5
207438_s_at	1.34151e-05	RNA, U transporter 1
210881_s_at	1.38131e-05	insulin-like growth factor 2 (somatomedin A)
217491_x_at	1.38574e-05	cytochrome c oxidase subunit VIIc; E.C. number =1.9.3.1; Homo sapiens cytochrome c oxidase subunit VIIc (COX7CP1) pseudogene, complete sequence.
201594_s_at	1.38574e-05	protein phosphatase 4, regulatory subunit 1
212234_at	1.38574e-05	additional sex combs like 1 (Drosophila)
219211_at	1.40116e-05	ubiquitin specific protease 18
219397_at	1.40809e-05	hypothetical protein FLJ13448
218308_at	1.43267e-05	transforming, acidic coiled-coil containing protein 3
206442_at	1.43562e-05	semenogelin I
202595_s_at	1.45224e-05	leptin receptor overlapping transcript-like 1
211504_x_at	1.45224e-05	Rho-associated, coiled-coil containing protein kinase 2
201356_at	1.45746e-05	601810961R1 NIH_MGC_48 Homo sapiens cDNA clone IMAGE:4053975 3', mRNA sequence.
203788_s_at	1.45746e-05	sema domain, immunoglobulin domain (Ig), short basic domain, secreted, (semaphorin) 3C
211456_x_at	1.45761e-05	MT-1H-like protein; mutant as compared to wild-type sequence MT-1H in GenBank Accession Number X64834; Homo sapiens metallothionein 1H-like protein mRNA, complete cds.
205405_at	1.48866e-05	sema domain, seven thrombospondin repeats (type 1 and type 1-like), transmembrane domain (TM) and short cytoplasmic domain, (semaphorin) 5A
205294_at	1.50842e-05	BAI1-associated protein 2
205774_at	1.50842e-05	coagulation factor XII (Hageman factor)
217790_s_at	1.54417e-05	signal sequence receptor, gamma (translocon-associated protein gamma)
213307_at	1.58601e-05	SH3 and multiple ankyrin repeat domains 2
209070_s_at	1.58955e-05	regulator of G-protein signalling 5
205188_s_at	1.58955e-05	MAD, mothers against decapentaplegic homolog 5 (Drosophila)
219518_s_at	1.61011e-05	hypothetical protein FLJ22637
203964_at	1.63633e-05	N-myc (and STAT) interactor
205781_at	1.63853e-05	chromosome 16 open reading frame 7
204434_at	1.69791e-05	spermatogenesis associated 2
208814_at	1.70621e-05	Homo sapiens cDNA FLJ32453 fis, clone SKMUS2001703.
219066_at	1.74113e-05	hypothetical protein MDS018
209814_at	1.7594e-05	nucleolar cysteine-rich protein
204326_x_at	1.7638e-05	metallothionein 1L
34031_i_at	1.7638e-05	cerebral cavernous malformations 1
213911_s_at	1.77013e-05	H2A histone family, member Z
210612_s_at	1.78882e-05	synaptojanin 2
200038_s_at	1.79173e-05	ribosomal protein L17
40837_at	1.79636e-05	transducin-like enhancer of split 2 (E(sp1) homolog, Drosophila)
218823_s_at	1.80463e-05	hypothetical protein FLJ20038
208581_x_at	1.81361e-05	metallothionein 1X
210778_s_at	1.81533e-05	MAX dimerization protein 4
37145_at	1.82309e-05	Homo sapiens NKG5 gene, complete cds.
206377_at	1.82309e-05	forkhead box F2
219403_s_at	1.83621e-05	heparanase
216788_at	1.86318e-05	Homo sapiens cDNA: FLJ21911 fis, clone HEP03855.
204364_s_at	1.91045e-05	hypothetical protein FLJ13110
202410_x_at	1.9171e-05	insulin-like growth factor 2 (somatomedin A)
213309_at	1.9234e-05	phospholipase C-like 2
214074_s_at	1.93422e-05	ems1 sequence (mammary tumor and squamous cell carcinoma-associated (p80/85 src substrate)
219633_at	1.93422e-05	chromosome 20 open reading frame 121
201001_s_at	1.93456e-05	ubiquitin-conjugating enzyme E2 variant 1
205694_at	1.93947e-05	tyrosinase-related protein 1
221789_x_at	1.97806e-05	mitochondrial Rho 2
200971_s_at	2.07604e-05	stress-associated endoplasmic reticulum protein 1
204158_s_at	2.07902e-05	T-cell, immune regulator 1, ATPase, H+ transporting, lysosomal V0 protein a isoform 3
214316_x_at	2.08008e-05	calreticulin
204519_s_at	2.09399e-05	transmembrane 4 superfamily member 11 (plasmolipin)
205241_at	2.10189e-05	SCO cytochrome oxidase deficient homolog 2 (yeast)
209062_x_at	2.1042e-05	nuclear receptor coactivator 3
200822_x_at	2.1263e-05	synonym: TPI; Homo sapiens triosephosphate isomerase 1 (TPI1), mRNA.
213164_at	2.12638e-05	solute carrier family 5 (inositol transporters), member 3
205260_s_at	2.13087e-05	acylphosphatase 1, erythrocyte (common) type
220939_s_at	2.14879e-05	dipeptidylpeptidase 8
200728_at	2.18219e-05	ARP2 actin-related protein 2 homolog (yeast)
202224_at	2.19754e-05	v-crk sarcoma virus CT10 oncogene homolog (avian)
218646_at	2.24779e-05	hypothetical protein FLJ20534
203319_s_at	2.24779e-05	zinc finger protein 148 (pHZ-52)
218242_s_at	2.24779e-05	CGI-85 protein
204219_s_at	2.25768e-05	proteasome (prosome, macropain) 26S subunit, ATPase, 1
221734_at	2.25768e-05	hypothetical protein MGC12103
44563_at	2.2781e-05	hypothetical protein FLJ10385
221472_at	2.2781e-05	tumor differentially expressed 1
218704_at	2.2781e-05	hypothetical protein FLJ20315
218193_s_at	2.28526e-05	CGI-141 protein
218187_s_at	2.31342e-05	hypothetical protein FLJ20989
216720_at	2.3585e-05	Homo sapiens mRNA; cDNA DKFZp434D0326 (from clone DKFZp434D0326)
205543_at	2.3585e-05	heat shock protein (hsp110 family)
210281_s_at	2.37025e-05	zinc finger protein 198
204132_s_at	2.37473e-05	forkhead box O3A
204044_at	2.37473e-05	quinolinate phosphoribosyltransferase (nicotinate-nucleotide pyrophosphorylase (carboxylating))
202616_s_at	2.37473e-05	methyl CpG binding protein 2 (Rett syndrome)
218058_at	2.38462e-05	CpG binding protein
200889_s_at	2.40947e-05	signal sequence receptor, alpha (translocon-associated protein alpha)
212185_x_at	2.41675e-05	metallothionein 2A
202139_at	2.45398e-05	aldo-keto reductase family 7, member A2 (aflatoxin aldehyde reductase)
212276_at	2.50229e-05	lipin 1
219471_at	2.50387e-05	chromosome 13 open reading frame 18
221527_s_at	2.50387e-05	par-3 partitioning defective 3 homolog (C. elegans)
218385_at	2.53156e-05	mitochondrial ribosomal protein S18A
221479_s_at	2.57217e-05	BCL2/adenovirus E1B 19kDa interacting protein 3-like
214259_s_at	2.5947e-05	aldo-keto reductase family 7, member A2 (aflatoxin aldehyde reductase)
50277_at	2.7202e-05	golgi associated, gamma adaptin ear containing, ARF binding protein 1
222280_at	2.75801e-05	Homo sapiens cDNA FLJ34713 fis, clone MESAN2004138.
201939_at	2.79187e-05	serum-inducible kinase
201097_s_at	2.79598e-05	ADP-ribosylation factor 4
208223_s_at	2.79598e-05	activin A receptor, type IB
203423_at	2.79984e-05	retinol binding protein 1, cellular
205063_at	2.81516e-05	survival of motor neuron protein interacting protein 1
217718_s_at	2.82413e-05	GW128 protein
205920_at	2.8791e-05	solute carrier family 6 (neurotransmitter transporter, taurine), member 6
210790_s_at	2.89438e-05	SAR1 protein
212953_x_at	2.90156e-05	calreticulin
207196_s_at	2.93176e-05	TNFAIP3 interacting protein 1
221516_s_at	2.95214e-05	hypothetical protein FLJ20232
204653_at	2.95214e-05	transcription factor AP-2 alpha (activating enhancer binding protein 2 alpha)
206247_at	2.96468e-05	MHC class I polypeptide-related sequence B
214214_s_at	2.9712e-05	hypothetical protein MGC4189
210260_s_at	2.99117e-05	TNF-induced protein
202856_s_at	3.00899e-05	solute carrier family 16 (monocarboxylic acid transporters), member 3
203069_at	3.00899e-05	synaptic vesicle glycoprotein 2A
207401_at	3.02701e-05	prospero-related homeobox 1
213655_at	3.09032e-05	tyrosine 3-monooxygenase/tryptophan 5-monooxygenase activation protein, epsilon polypeptide
201737_s_at	3.09043e-05	similar to S. cerevisiae SSM4
209020_at	3.16576e-05	chromosome 20 open reading frame 111
201186_at	3.17003e-05	low density lipoprotein-related protein-associated protein 1 (alpha-2-macroglobulin receptor-associated protein 1)
202834_at	3.21899e-05	angiotensinogen (serine (or cysteine) proteinase inhibitor, clade A (alpha-1 antiproteinase, antitrypsin), member 8)
209058_at	3.262e-05	endothelial differentiation-related factor 1
202472_at	3.33202e-05	mannose phosphate isomerase
200827_at	3.35373e-05	procollagen-lysine, 2-oxoglutarate 5-dioxygenase (lysine hydroxylase, Ehlers-Danlos syndrome type VI)
200815_s_at	3.35842e-05	platelet-activating factor acetylhydrolase, isoform Ib, alpha subunit 45kDa
212577_at	3.36884e-05	KIAA0650 protein
220349_s_at	3.37781e-05	endo-beta-N-acetylglucosaminidase
210206_s_at	3.38278e-05	DEAD/H (Asp-Glu-Ala-Asp/His) box polypeptide 11 (CHL1-like helicase homolog, S. cerevisiae)
212657_s_at	3.42382e-05	interleukin 1 receptor antagonist
207805_s_at	3.4452e-05	proteasome (prosome, macropain) 26S subunit, non-ATPase, 9
201953_at	3.48893e-05	calcium and integrin binding 1 (calmyrin)
213385_at	3.5188e-05	chimerin (chimaerin) 2
213593_s_at	3.53704e-05	Homo sapiens hAWMS1 mRNA, complete cds.
204301_at	3.55757e-05	KIAA0711 gene product
216603_at	3.60245e-05	solute carrier family 7 (cationic amino acid transporter, y+ system), member 8
218472_s_at	3.7017e-05	pelota homolog (Drosophila)
210970_s_at	3.84525e-05	inhibitor of Bruton's tyrsoine kinase
216841_s_at	3.84525e-05	superoxide dismutase 2, mitochondrial
217591_at	3.89093e-05	ESTs, Weakly similar to hypothetical protein FLJ20378 [Homo sapiens] [H.sapiens]
204698_at	3.89093e-05	interferon stimulated gene 20kDa
202088_at	3.89917e-05	LIV-1 protein, estrogen regulated
202527_s_at	3.89917e-05	MAD, mothers against decapentaplegic homolog 4 (Drosophila)
218190_s_at	3.90276e-05	ubiquinol-cytochrome c reductase complex (7.2 kD)
209285_s_at	3.90276e-05	KIAA1105 protein
205570_at	3.94703e-05	phosphatidylinositol-4-phosphate 5-kinase, type II, alpha
212313_at	4.0205e-05	hypothetical protein MGC29816
202817_s_at	4.03749e-05	synovial sarcoma translocation, chromosome 18
205024_s_at	4.03749e-05	RAD51 homolog (RecA homolog, E. coli) (S. cerevisiae)
200989_at	4.12779e-05	hypoxia-inducible factor 1, alpha subunit (basic helix-loop-helix transcription factor)
209397_at	4.12779e-05	malic enzyme 2, NAD(+)-dependent, mitochondrial
201890_at	4.12779e-05	ribonucleotide reductase M2 polypeptide
203362_s_at	4.16722e-05	MAD2 mitotic arrest deficient-like 1 (yeast)
201096_s_at	4.23246e-05	ADP-ribosylation factor 4
201818_at	4.28333e-05	hypothetical protein FLJ12443
205935_at	4.29909e-05	forkhead box F1
204020_at	4.33195e-05	purine-rich element binding protein A
220198_s_at	4.33195e-05	eukaryotic translation initiation factor 5A2
211730_s_at	4.33738e-05	polymerase (RNA) II (DNA directed) polypeptide L, 7.6kDa
211930_at	4.34077e-05	Homo sapiens BX1 mRNA, partial cds
202130_at	4.35203e-05	sudD suppressor of bimD6 homolog (A. nidulans)
53071_s_at	4.35813e-05	hypothetical protein FLJ22222
202588_at	4.37667e-05	adenylate kinase 1
201529_s_at	4.41143e-05	replication protein A1, 70kDa
201695_s_at	4.45325e-05	nucleoside phosphorylase
200078_s_at	4.45852e-05	ATPase, H+ transporting, lysosomal 21kDa, V0 subunit c''
210532_s_at	4.50905e-05	predicted protein of HQ1574; Homo sapiens PRO1574 mRNA, complete cds.
201966_at	4.58474e-05	NADH dehydrogenase (ubiquinone) Fe-S protein 2, 49kDa (NADH-coenzyme Q reductase)
217801_at	4.67232e-05	ATP synthase, H+ transporting, mitochondrial F1 complex, epsilon subunit
201564_s_at	4.711e-05	fascin homolog 1, actin-bundling protein (Strongylocentrotus purpuratus)
202096_s_at	4.73281e-05	benzodiazapine receptor (peripheral)
217786_at	4.78387e-05	SKB1 homolog (S. pombe)
48531_at	4.89114e-05	TNFAIP3 interacting protein 2
209132_s_at	4.91208e-05	hypothetical protein FLJ20452
216396_s_at	4.9388e-05	etoposide-induced mRNA
212579_at	4.97608e-05	KIAA0650 protein
221741_s_at	4.99439e-05	match: proteins: Tr:Q9Y5A9 Tr:Q9VBZ5 Tr:O77335 Tr:Q9Y172 Tr:O04503; Human DNA sequence from clone RP5-963E22 on chromosome 20 Contains the 3' end of a novel gene similar to NY-REN-2 Antigen, 5 CpG islands, ESTs, STSs and GSSs, complete sequence.
214265_at	4.99439e-05	integrin, alpha 8
207355_at	5.00136e-05	solute carrier family 1 (glutamate transporter), member 7
209145_s_at	5.12156e-05	core-binding factor, runt domain, alpha subunit 2; translocated to, 2
204015_s_at	5.14411e-05	dual specificity phosphatase 4
208816_x_at	5.14589e-05	annexin A2 pseudogene 2
203732_at	5.15552e-05	thyroid hormone receptor interactor 4
202313_at	5.18513e-05	protein phosphatase 2 (formerly 2A), regulatory subunit B (PR 52), alpha isoform
204927_at	5.18513e-05	chromosome 11 open reading frame 13
208805_at	5.22374e-05	proteasome (prosome, macropain) subunit, alpha type, 6
208350_at	5.35719e-05	casein alpha s1
213098_at	5.35719e-05	RCD1 required for cell differentiation1 homolog (S. pombe)
213005_s_at	5.35719e-05	kidney ankyrin repeat-containing protein
206441_s_at	5.41275e-05	hypothetical protein FLJ20452
214358_at	5.4441e-05	acetyl-Coenzyme A carboxylase alpha
211089_s_at	5.45788e-05	NIMA (never in mitosis gene a)-related kinase 3
216006_at	5.46829e-05	Homo sapiens clone 24694 mRNA sequence
201466_s_at	5.48492e-05	v-jun sarcoma virus 17 oncogene homolog (avian)
205105_at	5.52053e-05	mannosidase, alpha, class 2A, member 1
216255_s_at	5.63162e-05	Homo sapiens chromosome 7 map 7q31.3 cosmid g0771a003, complete sequence.
217839_at	5.64238e-05	TRK-fused gene
221505_at	5.67975e-05	leucine-rich acidic nuclear protein like
214182_at	5.78787e-05	ADP-ribosylation factor 6
217756_x_at	5.88824e-05	small EDRK-rich factor 2
207922_s_at	5.96161e-05	macrophage erythroblast attacher
204297_at	6.01392e-05	phosphoinositide-3-kinase, class 3
219914_at	6.0518e-05	endothelin converting enzyme-like 1
208910_s_at	6.08033e-05	complement component 1, q subcomponent binding protein
214778_at	6.12778e-05	EGF-like-domain, multiple 4
218629_at	6.17622e-05	smoothened homolog (Drosophila)
220521_s_at	6.18307e-05	hypothetical protein FLJ10035
201322_at	6.18307e-05	ATP synthase, H+ transporting, mitochondrial F1 complex, beta polypeptide
46947_at	6.22348e-05	hypothetical protein FLJ10613
202332_at	6.22348e-05	casein kinase 1, epsilon
202581_at	6.22348e-05	heat shock 70kDa protein 1B
209003_at	6.29561e-05	solute carrier family 25 (mitochondrial carrier; oxoglutarate carrier), member 11
60794_f_at	6.36833e-05	Homo sapiens cDNA FLJ12601 fis, clone NT2RM4001414.
220265_at	6.42936e-05	G protein-coupled receptor 107
216274_s_at	6.43809e-05	signal peptidase complex (18kD)
205081_at	6.5438e-05	cysteine-rich protein 1 (intestinal)
205768_s_at	6.61971e-05	solute carrier family 27 (fatty acid transporter), member 2
202375_at	6.61971e-05	SEC24 related gene family, member D (S. cerevisiae)
219244_s_at	6.61971e-05	mitochondrial ribosomal protein L46
202974_at	6.66144e-05	membrane protein, palmitoylated 1, 55kDa
218377_s_at	6.66144e-05	chromosome 21 open reading frame 6
201674_s_at	6.68484e-05	A kinase (PRKA) anchor protein 1
202705_at	6.70555e-05	cyclin B2
208050_s_at	6.74254e-05	caspase 2, apoptosis-related cysteine protease (neural precursor cell expressed, developmentally down-regulated 2)
202520_s_at	6.74254e-05	mutL homolog 1, colon cancer, nonpolyposis type 2 (E. coli)
208939_at	6.74254e-05	selenophosphate synthetase
221002_s_at	6.74254e-05	tetraspanin similar to TM4SF9
203728_at	6.74254e-05	BCL2-antagonist/killer 1
209425_at	6.74254e-05	alpha-methylacyl-CoA racemase
32502_at	6.74254e-05	hypothetical protein PP1665
205356_at	6.74254e-05	ubiquitin specific protease 13 (isopeptidase T-3)
208121_s_at	6.74254e-05	protein tyrosine phosphatase, receptor type, O
45572_s_at	6.75462e-05	golgi associated, gamma adaptin ear containing, ARF binding protein 1
202727_s_at	6.78915e-05	interferon gamma receptor 1
48580_at	6.86601e-05	CpG binding protein
200793_s_at	6.88193e-05	aconitase 2, mitochondrial
209059_s_at	6.88193e-05	endothelial differentiation-related factor 1
219571_s_at	6.89812e-05	GIOT-3 for gonadotropin inducible transcription repressor-3
206752_s_at	6.94859e-05	DNA fragmentation factor, 40kDa, beta polypeptide (caspase-activated DNase)
219609_at	6.98511e-05	hypothetical protein MGC4645
218324_s_at	6.98511e-05	hypothetical protein FLJ13117
201330_at	7.01171e-05	arginyl-tRNA synthetase
202596_at	7.01761e-05	endosulfine alpha
217847_s_at	7.01761e-05	thyroid hormone receptor-associated protein, 150 kDa subunit
201290_at	7.13967e-05	signal peptidase complex (18kD)
205382_s_at	7.16865e-05	D component of complement (adipsin)
218333_at	7.30683e-05	CGI-101 protein
200642_at	7.33594e-05	superoxide dismutase 1, soluble (amyotrophic lateral sclerosis 1 (adult))
201672_s_at	7.3537e-05	ubiquitin specific protease 14 (tRNA-guanine transglycosylase)
207217_s_at	7.42893e-05	NADPH oxidase 1
218766_s_at	7.45079e-05	tryptophanyl tRNA synthetase 2 (mitochondrial)
205085_at	7.53657e-05	origin recognition complex, subunit 1-like (yeast)
221555_x_at	7.59742e-05	CDC14 cell division cycle 14 homolog B (S. cerevisiae)
221434_s_at	7.78314e-05	hypothetical protein DC50
219492_at	7.78314e-05	cystein-rich hydrophobic domain 2
219698_s_at	8.07877e-05	hypothetical protein FLJ23017
218455_at	8.07877e-05	NFS1 nitrogen fixation 1 (S. cerevisiae)
203040_s_at	8.14247e-05	hydroxymethylbilane synthase
218451_at	8.26069e-05	CUB domain-containing protein 1
206061_s_at	8.27372e-05	Dicer1, Dcr-1 homolog (Drosophila)
204431_at	8.29036e-05	transducin-like enhancer of split 2 (E(sp1) homolog, Drosophila)
215223_s_at	8.29206e-05	superoxide dismutase 2, mitochondrial
218641_at	8.30463e-05
213137_s_at	8.35252e-05	protein tyrosine phosphatase, non-receptor type 2
213017_at	8.36832e-05	abhydrolase domain containing 3
204131_s_at	8.48755e-05	forkhead box O3A
204348_s_at	8.54166e-05	adenylate kinase 3
216568_x_at	8.54166e-05	Human DNA sequence from clone RP1-296K21 on chromosome Xq13, complete sequence.
200844_s_at	8.72063e-05	antioxidant protein 2
206006_s_at	8.72063e-05	KIAA1009 protein
207607_at	8.75723e-05	achaete-scute complex-like 2 (Drosophila)
207334_s_at	9.26158e-05	transforming growth factor, beta receptor II (70/80kDa)
208808_s_at	9.26158e-05	high-mobility group box 2
221766_s_at	9.26158e-05	Human DNA sequence from clone RP5-991C6 on chromosome 6q14.1-15, complete sequence.
221954_at	9.28778e-05	chromosome 20 open reading frame 111
219429_at	9.41515e-05	fatty acid hydroxylase
208296_x_at	9.51596e-05	TNF-induced protein
207265_s_at	9.55042e-05	KDEL (Lys-Asp-Glu-Leu) endoplasmic reticulum protein retention receptor 3
200668_s_at	9.5971e-05	ubiquitin-conjugating enzyme E2D 3 (UBC4/5 homolog, yeast)
212694_s_at	9.67043e-05	propionyl Coenzyme A carboxylase, beta polypeptide
31837_at	9.67204e-05	hypothetical protein 384D8_2; choline kinase isolog 384D8_3; carnitine palmitoyltransferase isolog 384D8_4; hypothetical protein 384D8_6; hypothetical protein 384D8_7; Homo sapiens chromosome 22q13 BAC clone CIT987SK-384D8 complete sequence.
200087_s_at	9.68294e-05	coated vesicle membrane protein
205240_at	9.68294e-05	LGN protein
212089_at	9.69463e-05	lamin A/C
208737_at	9.83413e-05	ATPase, H+ transporting, lysosomal 13kDa, V1 subunit G isoform 1
212420_at	0.000102615	E74-like factor 1 (ets domain transcription factor)
217853_at	0.000103857	tumor endothelial marker 6
209292_at	0.000103857	inhibitor of DNA binding 4, dominant negative helix-loop-helix protein
218483_s_at	0.000104876	hypothetical protein FLJ21827
202296_s_at	0.000104895	similar to S. cerevisiae RER1
217661_x_at	0.000104895	hypothetical protein LOC147912
217871_s_at	0.000105285	macrophage migration inhibitory factor (glycosylation-inhibiting factor)
208194_s_at	0.000105392	signal transducing adaptor molecule (SH3 domain and ITAM motif) 2
219221_at	0.00010551	hypothetical protein FLJ22332
202423_at	0.000105635	runt-related transcription factor binding protein 2
201011_at	0.000105779	ribophorin I
215209_at	0.000105779	Homo sapiens, clone IMAGE:5265853, mRNA
217995_at	0.000107156	sulfide quinone reductase-like (yeast)
202937_x_at	0.000107203	Human DNA sequence from clone CTA-126B4 on chromosome 22q13.2-13.31, complete sequence.
222244_s_at	0.000107203	hypothetical protein FLJ20618
215983_s_at	0.000108463	reproduction 8
206858_s_at	0.000108591	homeo box C6
210625_s_at	0.000108736	A kinase (PRKA) anchor protein 1
218415_at	0.000108861	vacuolar protein sorting 33B (yeast)
205865_at	0.000108861	dead ringer-like 1 (Drosophila)
205333_s_at	0.000109113	RCE1 homolog, prenyl protein protease (S. cerevisiae)
220494_s_at	0.000109307	chromosome 14 open reading frame 117
208361_s_at	0.000109307	BN51 (BHK21) temperature sensitivity complementing
209773_s_at	0.000109307	ribonucleotide reductase M2 polypeptide
217898_at	0.000109307	chromosome 11 hypothetical protein ORF3
203234_at	0.000109396	uridine phosphorylase
201917_s_at	0.000109401	hypothetical protein FLJ10618
213649_at	0.000109419	splicing factor, arginine/serine-rich 7, 35kDa
203831_at	0.000109419
218807_at	0.000110099	vav 3 oncogene
200891_s_at	0.000110099	signal sequence receptor, alpha (translocon-associated protein alpha)
207541_s_at	0.000111418	polymyositis/scleroderma autoantigen 2, 100kDa
208813_at	0.000111588	glutamic-oxaloacetic transaminase 1, soluble (aspartate aminotransferase 1)
221503_s_at	0.000111633	karyopherin alpha 3 (importin alpha 4)
203943_at	0.000113686	kinesin family member 3B
202965_s_at	0.000114052	calpain 6
221330_at	0.000114052	cholinergic receptor, muscarinic 2
209759_s_at	0.00011425	dodecenoyl-Coenzyme A delta isomerase (3,2 trans-enoyl-Coenzyme A isomerase)
201017_at	0.000115365	eukaryotic translation initiation factor 1A
220258_s_at	0.000118324	hypothetical protein FLJ10385
218070_s_at	0.00011894	GDP-mannose pyrophosphorylase A
218467_at	0.000119232	hepatocellular carcinoma susceptibility protein
202870_s_at	0.00011947	CDC20 cell division cycle 20 homolog (S. cerevisiae)
207380_x_at	0.00011979	NADPH oxidase 1
207707_s_at	0.000119917	SEC13-like 1 (S. cerevisiae)
212947_at	0.000120049
218312_s_at	0.000120123	hypothetical protein FLJ12895
201597_at	0.000120123	cytochrome c oxidase subunit VIIa polypeptide 2 (liver)
204710_s_at	0.000123966	DKFZP434J154 protein
202532_s_at	0.000123966	dihydrofolate reductase
217964_at	0.000123966	hypothetical protein FLJ20343
205010_at	0.000123966	hypothetical protein FLJ10613
222131_x_at	0.000124112	mitochondrial Rho 2
212828_at	0.000124151	synaptojanin 2
203445_s_at	0.000125078	conserved gene amplified in osteosarcoma
207971_s_at	0.000125078	KIAA0582 protein
204693_at	0.000125393	CDC42 effector protein (Rho GTPase binding) 1
210845_s_at	0.00012606	plasminogen activator, urokinase receptor
210154_at	0.000126542	malic enzyme 2, NAD(+)-dependent, mitochondrial
218895_at	0.000127131	hypothetical protein FLJ12455
204849_at	0.000127196	transcription factor-like 5 (basic helix-loop-helix)
201410_at	0.000127202	Homo sapiens cDNA FLJ30436 fis, clone BRACE2009037.
220952_s_at	0.000127347	phosphoinositol 3-phosphate-binding protein-2
218414_s_at	0.00012875	LIS1-interacting protein NUDE1, rat homolog
204809_at	0.000128926
207658_s_at	0.000129299	forkhead box G1A
213094_at	0.000130104	Human DNA sequence from clone RP1-287G14 on chromosome 6q23.1-24.3, complete sequence.
205238_at	0.000130104	hypothetical protein FLJ12687
221922_at	0.000130104	LGN protein
214779_s_at	0.000130177	hypothetical protein DJ1042K10.2
209974_s_at	0.000130519	BUB3 budding uninhibited by benzimidazoles 3 homolog (yeast)
209239_at	0.000130519	nuclear factor of kappa light polypeptide gene enhancer in B-cells 1 (p105)
221011_s_at	0.000130519	likely ortholog of mouse limb-bud and heart gene
202813_at	0.000130519	TAR (HIV) RNA binding protein 1
204555_s_at	0.000130519	protein phosphatase 1, regulatory subunit 3D
213011_s_at	0.000130525	triosephosphate isomerase 1
218662_s_at	0.000131391	chromosome condensation protein G
205164_at	0.000131427	glycine C-acetyltransferase (2-amino-3-ketobutyrate coenzyme A ligase)
203484_at	0.000132596	Sec61 gamma
217879_at	0.000132596	cell division cycle 27
217294_s_at	0.000133143	Human alpha enolase like 1 (ENO1L1) mRNA, partial cds.
219427_at	0.000133143	hypothetical protein FLJ23056
218189_s_at	0.000133968	N-acetylneuraminic acid synthase (sialic acid synthase)
201894_s_at	0.000133968	decorin
218225_at	0.000134776	ECSIT
200000_s_at	0.000136383	PRP8 pre-mRNA processing factor 8 homolog (yeast)
201351_s_at	0.000138519	YME1-like 1 (S. cerevisiae)
213405_at	0.00014154	Homo sapiens, clone IMAGE:4831050, mRNA
209340_at	0.000142924	UDP-N-acteylglucosamine pyrophosphorylase 1
200044_at	0.000143531	splicing factor, arginine/serine-rich 9
200857_s_at	0.000145064	nuclear receptor co-repressor 1
202506_at	0.000145676	sperm specific antigen 2
218898_at	0.00014651	membrane protein expressed in epithelial-like lung adenocarcinoma
214246_x_at	0.000147694	cholinergic receptor, nicotinic, epsilon polypeptide
221657_s_at	0.000147794	ankyrin repeat and SOCS box-containing 6
218677_at	0.000147997	S100 calcium binding protein A14
217765_at	0.00015133	nuclear receptor binding protein
203476_at	0.000158469	trophoblast glycoprotein
215498_s_at	0.000158631	mitogen-activated protein kinase kinase 3
200599_s_at	0.000158631	tumor rejection antigen (gp96) 1
204384_at	0.000160413	golgi autoantigen, golgin subfamily a, 2
210691_s_at	0.000160495	Siah-interacting protein
211372_s_at	0.000160897	Human soluble type II interleukin-1 receptor mRNA, complete cds.
218776_s_at	0.000160897	hypothetical protein FLJ23375
210820_x_at	0.0001615	coenzyme Q7 homolog, ubiquinone (yeast)
211662_s_at	0.000161765
218493_at	0.000161765	hypothetical protein FLJ22940
208979_at	0.000161825	nuclear receptor coactivator 6
203879_at	0.000163493	phosphoinositide-3-kinase, catalytic, delta polypeptide
219123_at	0.000163636	zinc finger protein 232
203116_s_at	0.000164819	ferrochelatase (protoporphyria)
208152_s_at	0.000165625	DEAD/H (Asp-Glu-Ala-Asp/His) box polypeptide 21
218156_s_at	0.000165625	hypothetical protein FLJ10534
218042_at	0.000165919	COP9 constitutive photomorphogenic homolog subunit 4 (Arabidopsis)
219081_at	0.000166437	FLJ20288 protein
216483_s_at	0.000167568	Hypothetical partial human protein; Homo sapiens chromosome 19, cosmid R33729, complete sequence.
202140_s_at	0.000167739	CDC-like kinase 3
210386_s_at	0.000168624	metaxin 1
212537_x_at	0.000168946	ribosomal protein L17
203698_s_at	0.000168946	frizzled-related protein
208970_s_at	0.00017071	uroporphyrinogen decarboxylase
212478_at	0.000171729	hypothetical protein FLJ13910
219319_at	0.000171729	hypoxia inducible factor 3, alpha subunit
209053_s_at	0.000172155	Wolf-Hirschhorn syndrome candidate 1
213506_at	0.000172155	coagulation factor II (thrombin) receptor-like 1
201762_s_at	0.00017254	proteasome (prosome, macropain) activator subunit 2 (PA28 beta)
209478_at	0.00017254	hypothetical protein MGC14480
202859_x_at	0.00017254	interleukin 8
209500_x_at	0.000173507	tumor necrosis factor (ligand) superfamily, member 13
203085_s_at	0.000174021	transforming growth factor, beta 1 (Camurati-Engelmann disease)
201535_at	0.000174898	ubiquitin-like 3
214909_s_at	0.000175468	dimethylarginine dimethylaminohydrolase 2
204516_at	0.000176124	spinocerebellar ataxia 7 (olivopontocerebellar atrophy with retinal degeneration)
220030_at	0.000176124	hypothetical protein DKFZp761P1010
216449_x_at	0.000176124	Homo sapiens cDNA: FLJ22209 fis, clone HRC01496.
209812_x_at	0.000176124	caspase 2, apoptosis-related cysteine protease (neural precursor cell expressed, developmentally down-regulated 2)
222037_at	0.000176124	Homo sapiens, clone IMAGE:5270727, mRNA
219117_s_at	0.000176124	FK506 binding protein 11, 19 kDa
201216_at	0.00017678	chromosome 12 open reading frame 8
203628_at	0.000177868	insulin-like growth factor 1 receptor
219118_at	0.000180183	FK506 binding protein 11, 19 kDa
208623_s_at	0.000180987	villin 2 (ezrin)
211890_x_at	0.000181515
209408_at	0.000181817	kinesin family member 2C
211595_s_at	0.000184548	mitochondrial ribosomal protein S11
203024_s_at	0.000184548	HTGN29 protein
213974_at	0.000184548	KIAA1233 protein
201986_at	0.00018514	thyroid hormone receptor-associated protein, 240 kDa subunit
222257_s_at	0.00018514	angiotensin I converting enzyme (peptidyl-dipeptidase A) 2
219419_at	0.000185406	hypothetical protein FLJ21172
201528_at	0.000185406	replication protein A1, 70kDa
212270_x_at	0.000186259	ribosomal protein L17
213362_at	0.000187172	Homo sapiens mRNA; cDNA DKFZp564P116 (from clone DKFZp564P116)
203349_s_at	0.000187481	ets variant gene 5 (ets-related molecule)
209092_s_at	0.00018757	CGI-150 protein
204924_at	0.000188825	toll-like receptor 2
220736_at	0.000189004	solute carrier family 19, member 3
207467_x_at	0.000189888	calpastatin
218007_s_at	0.000192867	ribosomal protein S27-like
202933_s_at	0.000193219	v-yes-1 Yamaguchi sarcoma viral oncogene homolog 1
203896_s_at	0.000193219	phospholipase C, beta 4
203498_at	0.000195648	Down syndrome critical region gene 1-like 1
209729_at	0.000195662	growth arrest-specific 2 like 1
220176_at	0.000195911	hypothetical protein FLJ12660
214658_at	0.000196293	CGI-109 protein
202225_at	0.000196955	v-crk sarcoma virus CT10 oncogene homolog (avian)
218446_s_at	0.000199926	CGI-148 protein
206322_at	0.000199926	synapsin III
204580_at	0.000199926	matrix metalloproteinase 12 (macrophage elastase)
200902_at	0.000200209	15 kDa selenoprotein
217733_s_at	0.000200409	thymosin, beta 10
33760_at	0.000204001	peroxisomal biogenesis factor 14
203789_s_at	0.000205048	sema domain, immunoglobulin domain (Ig), short basic domain, secreted, (semaphorin) 3C
204125_at	0.000206739	CGI-65 protein
206882_at	0.000206739	solute carrier family 1 (high affinity aspartate/glutamate transporter), member 6
202503_s_at	0.000207887	KIAA0101 gene product
213575_at	0.00020882	Homo sapiens hAWMS1 mRNA, complete cds.
201144_s_at	0.00020913	eukaryotic translation initiation factor 2, subunit 1 alpha, 35kDa
218184_at	0.000213878	tubby super-family protein
209214_s_at	0.000215032	Ewing sarcoma breakpoint region 1
222366_at	0.000215409	ESTs
213274_s_at	0.000215518	cathepsin B
203883_s_at	0.000215518	KIAA0941 protein
215537_x_at	0.000215643
205120_s_at	0.000216419	sarcoglycan, beta (43kDa dystrophin-associated glycoprotein)
201129_at	0.000216419	splicing factor, arginine/serine-rich 7, 35kDa
210538_s_at	0.000217603	baculoviral IAP repeat-containing 3
204014_at	0.000219362	dual specificity phosphatase 4
210314_x_at	0.000223729	tumor necrosis factor (ligand) superfamily, member 13
211505_s_at	0.000223729	STAU, Homo sapiens staufen; Homo sapiens mRNA; cDNA DKFZp564J1516 (from clone DKFZp564J1516); complete cds.
201412_at	0.000226131	low density lipoprotein receptor-related protein 10
204659_s_at	0.000226131	growth factor, augmenter of liver regeneration (ERV1 homolog, S. cerevisiae)
219599_at	0.000226987	hypothetical protein PRO1843
205187_at	0.000227129	MAD, mothers against decapentaplegic homolog 5 (Drosophila)
203044_at	0.000227277	carbohydrate (chondroitin) synthase 1
202934_at	0.000227673	hexokinase 2
212474_at	0.000227673	KIAA0241 protein
210822_at	0.000227874	Homo sapiens, clone IMAGE:3860421, mRNA
64474_g_at	0.000227874	hypothetical protein FLJ22127
204341_at	0.000227874	tripartite motif-containing 16
219045_at	0.000227874	ras homolog gene family, member F (in filopodia)
208616_s_at	0.000228418	protein tyrosine phosphatase type IVA, member 2
204930_s_at	0.000228418	BCL2/adenovirus E1B 19kDa interacting protein 1
201670_s_at	0.000228469	myristoylated alanine-rich protein kinase C substrate
201542_at	0.000230379	SAR1 protein
215040_at	0.000231341	Homo sapiens mRNA; cDNA DKFZp564I1916 (from clone DKFZp564I1916)
201381_x_at	0.000232013	Siah-interacting protein
210153_s_at	0.000232275	malic enzyme 2, NAD(+)-dependent, mitochondrial
214596_at	0.000232763	ESTs
217917_s_at	0.000235773	dynein, cytoplasmic, light polypeptide 2A
203837_at	0.000235827	mitogen-activated protein kinase kinase kinase 5
209205_s_at	0.000235827	LIM domain only 4
203988_s_at	0.00023634	fucosyltransferase 8 (alpha (1,6) fucosyltransferase)
202201_at	0.000238608	biliverdin reductase B (flavin reductase (NADPH))
219517_at	0.000238608	hypothetical protein FLJ22637
202789_at	0.000238608
218887_at	0.000240228	mitochondrial ribosomal protein L2
221807_s_at	0.000240228	hypothetical protein PP2447
214169_at	0.000241908	unc-84 homolog A (C. elegans)
210282_at	0.000243022	zinc finger protein 198
203642_s_at	0.00024338	KIAA0977 protein
202262_x_at	0.000244997	dimethylarginine dimethylaminohydrolase 2
213546_at	0.000246511	hypothetical protein DKFZp586I1420
211043_s_at	0.000248393	clathrin, light polypeptide (Lcb)
221094_s_at	0.000248543	likely ortholog of mouse elongation protein 3 homolog (S. cerevisiae)
200059_s_at	0.000249245	ras homolog gene family, member A
210069_at	0.000249369	carnitine palmitoyltransferase 1B (muscle)
202625_at	0.000249799	v-yes-1 Yamaguchi sarcoma viral related oncogene homolog
211419_s_at	0.000249799	chimerin (chimaerin) 2
209494_s_at	0.000249799	zinc finger protein 278
210371_s_at	0.000250279	retinoblastoma binding protein 4
204168_at	0.000251555	microsomal glutathione S-transferase 2
211300_s_at	0.000251617	tumor protein p53 (Li-Fraumeni syndrome)
205114_s_at	0.000252431	chemokine (C-C motif) ligand 3
222036_s_at	0.000253639	Homo sapiens, clone IMAGE:5270727, mRNA
209508_x_at	0.000255137	CASP8 and FADD-like apoptosis regulator
200839_s_at	0.000256456	cathepsin B
218636_s_at	0.000256456	mannosidase, alpha, class 1B, member 1
202467_s_at	0.000256456	thyroid receptor interacting protein 15
203705_s_at	0.000256456	frizzled homolog 7 (Drosophila)
36475_at	0.000257047	Human DNA sequence from clone RP3-466N1 on chromosome 22q12-13, complete sequence.
203773_x_at	0.000258266	biliverdin reductase A
207006_s_at	0.00025909	protein predicted by clone 23882
200622_x_at	0.00025909	calmodulin 3 (phosphorylase kinase, delta)
202790_at	0.000259208	claudin 7
216375_s_at	0.000259208	ets variant gene 5 (ets-related molecule)
207335_x_at	0.000261248	ATP synthase, H+ transporting, mitochondrial F0 complex, subunit e
204346_s_at	0.000261248	Ras association (RalGDS/AF-6) domain family 1
220553_s_at	0.000262218	hypothetical protein FLJ20666
205854_at	0.000262848	tubby like protein 3
212995_x_at	0.000262848	Homo sapiens, clone IMAGE:4634703, mRNA, partial cds
218784_s_at	0.000263701	hypothetical protein FLJ11101
218412_s_at	0.000270123	GTF2I repeat domain containing 1
217503_at	0.000270344	ESTs
219959_at	0.000270344	molybdenum cofactor sulfurase
214437_s_at	0.000275494	serine hydroxymethyltransferase 2 (mitochondrial)
202912_at	0.000275494	adrenomedullin
215773_x_at	0.000275494	ADP-ribosyltransferase (NAD+; poly(ADP-ribose) polymerase)-like 2
204828_at	0.000275494	RAD9 homolog (S. pombe)
215931_s_at	0.000277057	ADP-ribosylation factor guanine nucleotide-exchange factor 2 (brefeldin A-inhibited)
52285_f_at	0.000277408	hypothetical protein FLJ12542
212659_s_at	0.000278188	interleukin 1 receptor antagonist
201543_s_at	0.000278188	SAR1 protein
217752_s_at	0.000278188	cytosolic nonspecific dipeptidase (EC 3.4.13.18)
205956_x_at	0.000280113	GT198, complete ORF
204444_at	0.000280558	kinesin family member 11
204424_s_at	0.0002826	neuronal specific transcription factor DAT1
214996_at	0.000283689	Homo sapiens mRNA full length insert cDNA clone EUROIMAGE 362780.
217643_x_at	0.000288995	ESTs, Weakly similar to hypothetical protein FLJ20378 [Homo sapiens] [H.sapiens]
206461_x_at	0.000290951	metallothionein 1H
217627_at	0.000291265	hypothetical protein FLJ30921
204190_at	0.000292919	highly charged protein
203692_s_at	0.000292919	E2F transcription factor 3
213517_at	0.000296432	poly(rC) binding protein 2
209933_s_at	0.000298621	leukocyte membrane antigen
216908_x_at	0.000299371
218738_s_at	0.000299371	STRIN protein
202297_s_at	0.000302675	similar to S. cerevisiae RER1
217184_s_at	0.000302675	leukocyte tyrosine kinase
220775_s_at	0.000302675	ubiquitin-conjugating enzyme E2-like
212682_s_at	0.000302675	hypothetical protein BC002942
217979_at	0.000302675	transmembrane 4 superfamily member tetraspan NET-6
201482_at	0.000302982	quiescin Q6
208308_s_at	0.000303585	glucose phosphate isomerase
34689_at	0.000303979	three prime repair exonuclease 1
209695_at	0.000306452	protein tyrosine phosphatase type IVA, member 3
38671_at	0.000306729	KIAA0620 protein
219627_at	0.000307358	hypothetical protein FLJ12700
207732_s_at	0.000309931	discs, large (Drosophila) homolog 3 (neuroendocrine-dlg)
217592_at	0.000310029	chromosome 20 open reading frame 162
215716_s_at	0.000310029	PMCA1; alternatively spliced; Homo sapiens plasma membrane calcium ATPase isoform 1 (ATP2B1) gene, alternative splice products, partial cds.
208622_s_at	0.000310029	villin 2 (ezrin)
208511_at	0.000310566	pituitary tumor-transforming 3
203311_s_at	0.000310566	ADP-ribosylation factor 6
214894_x_at	0.000313473	microtubule-actin crosslinking factor 1
220532_s_at	0.00031501	LR8 protein
203312_x_at	0.00031501	ADP-ribosylation factor 6
207037_at	0.000316374	tumor necrosis factor receptor superfamily, member 11a, activator of NFKB
50221_at	0.000316374	transcription factor EB
218136_s_at	0.000316374	mitochondrial solute carrier protein
219258_at	0.000319494	hypothetical protein FLJ20516
216551_x_at	0.000320822	phospholipase C, gamma 1 (formerly subtype 148)
218517_at	0.000321025	PHD protein Jade-1
202484_s_at	0.000321694	methyl-CpG binding domain protein 2
218256_s_at	0.00032398	nucleoporin 54kDa
204504_s_at	0.00032398	HIRA interacting protein 3
209006_s_at	0.000324007	hypothetical protein dJ465N24.2.1
201998_at	0.00032496	sialyltransferase 1 (beta-galactoside alpha-2,6-sialyltransferase)
205335_s_at	0.00032496	signal recognition particle 19kDa
218051_s_at	0.000325074	hypothetical protein FLJ12442
65635_at	0.000325636	endo-beta-N-acetylglucosaminidase
208436_s_at	0.000325662	interferon regulatory factor 7
212240_s_at	0.000325757	phosphoinositide-3-kinase, regulatory subunit, polypeptide 1 (p85 alpha)
209314_s_at	0.000325757	HBS1-like (S. cerevisiae)
202571_s_at	0.000326885	KIAA0964 protein
202352_s_at	0.000327208	proteasome (prosome, macropain) 26S subunit, non-ATPase, 12
202855_s_at	0.000328074	solute carrier family 16 (monocarboxylic acid transporters), member 3
219100_at	0.000328445	hypothetical protein FLJ22559
217678_at	0.000329285	Homo sapiens, clone IMAGE:5300264, mRNA
218681_s_at	0.000336418	stromal cell-derived factor 2-like 1
202441_at	0.000336418	similar to Caenorhabditis elegans protein C42C1.9
218046_s_at	0.000337286	mitochondrial ribosomal protein S16
203930_s_at	0.00033813	microtubule-associated protein tau
210720_s_at	0.000341161	amyloid beta (A4) precursor protein-binding, family A, member 2 binding protein
204793_at	0.000341978	KIAA0443 gene product
210041_s_at	0.000341978	phosphoglucomutase 3
216660_at	0.000341978	Homo sapiens cDNA FLJ20138 fis, clone COL07172.
220216_at	0.000341978	hypothetical protein FLJ11267
219499_at	0.000341978	likely ortholog of mouse SEC61, alpha subunit 2 (S. cerevisiae)
217875_s_at	0.000341978	transmembrane, prostate androgen induced RNA
219311_at	0.000341978	hypothetical protein FLJ12542
209432_s_at	0.000341978	cAMP responsive element binding protein 3 (luman)
202486_at	0.000341978	AFG3 ATPase family gene 3-like 2 (yeast)
217813_s_at	0.000341978	spindlin
203814_s_at	0.000342736	NAD(P)H dehydrogenase, quinone 2
208730_x_at	0.000343176	RAB2, member RAS oncogene family
217094_s_at	0.000343176	Itchy (mouse homolog) E3 ubiquitin protein ligase
218418_s_at	0.000348298	DKFZP434N161 protein
207813_s_at	0.000348376	ferredoxin reductase
219385_at	0.000348376	B lymphocyte activator macrophage expressed
218448_at	0.000349292	chromosome 20 open reading frame 11
36711_at	0.000349619	Human DNA sequence from clone CTA-447C4 on chromosome 22q12.2-13.2, complete sequence.
202814_s_at	0.000352255	HMBA-inducible
209294_x_at	0.000353188	tumor necrosis factor receptor superfamily, member 10b
215947_s_at	0.000355361	Homo sapiens clone IMAGE 172979.
218358_at	0.000356612	hypothetical protein MGC11256
205925_s_at	0.000363316	RAB3B, member RAS oncogene family
219304_s_at	0.000363316	spinal cord-derived growth factor-B
217737_x_at	0.000363316	chromosome 20 open reading frame 43
208819_at	0.000364615	mel transforming oncogene (derived from cell line NK14)- RAB8 homolog
202068_s_at	0.000365196	low density lipoprotein receptor (familial hypercholesterolemia)
209350_s_at	0.000365196	G protein pathway suppressor 2
206499_s_at	0.000365196	chromosome condensation 1
213792_s_at	0.000365196	insulin receptor
206755_at	0.000368347	cytochrome P450, family 2, subfamily B, polypeptide 6
213616_at	0.000368347	DKFZP586M1523 protein
204319_s_at	0.000368685	regulator of G-protein signalling 10
212675_s_at	0.000368846	KIAA0582 protein
207507_s_at	0.000370288	ATP synthase, H+ transporting, mitochondrial F0 complex, subunit c (subunit 9) isoform 3
220387_s_at	0.000371326	HERV-H LTR-associating 3
210466_s_at	0.000371326	PAI-1 mRNA-binding protein
201883_s_at	0.000371807	UDP-Gal:betaGlcNAc beta 1,4- galactosyltransferase, polypeptide 1
204415_at	0.000371807	interferon, alpha-inducible protein (clone IFI-6-16)
221725_at	0.00037227	WAS protein family, member 2
213201_s_at	0.000373457	alternatively spliced isoform; Homo sapiens TNNT1 gene, exons 1-11 (and joined CDS).
213568_at	0.000373457	odd-skipped-related 2A protein
200782_at	0.000375544	annexin A5
213281_at	0.000376505	hw08a05.x1 NCI_CGAP_Lu24 Homo sapiens cDNA clone IMAGE:3182288 3' similar to contains element MSR1 repetitive element ;, mRNA sequence.
218848_at	0.000381043	hypothetical protein MGC2655
202227_s_at	0.000381068	bromodomain containing 8
213947_s_at	0.000381068	nucleoporin 210
205361_s_at	0.000381068	prefoldin 4
218170_at	0.000381068	CGI-111 protein
202684_s_at	0.000382594	RNA (guanine-7-) methyltransferase
205471_s_at	0.00038461	dachshund homolog (Drosophila)
219581_at	0.00038749	hypothetical protein MGC2776
221497_x_at	0.000388471	egl nine homolog 1 (C. elegans)
206918_s_at	0.000388471	copine I
210423_s_at	0.000389976	solute carrier family 11 (proton-coupled divalent metal ion transporters), member 1
212483_at	0.000390727	IDN3 protein
209303_at	0.000391627	NADH dehydrogenase (ubiquinone) Fe-S protein 4, 18kDa (NADH-coenzyme Q reductase)
212073_at	0.00039614	ESTs, Highly similar to KC21_HUMAN Casein kinase II, alpha chain (CK II) [H.sapiens]
212860_at	0.00039614	hypothetical protein DKFZp667O2416
50965_at	0.000396759	RAB26, member RAS oncogene family
218157_x_at	0.000399106	small protein effector 1 of Cdc42
204669_s_at	0.000399106	ring finger protein 24
212902_at	0.000401149	SEC24 related gene family, member A (S. cerevisiae)
206831_s_at	0.000401149	arylsulfatase D
216457_s_at	0.000402115	unnamed protein product; Homo sapiens cDNA: FLJ22427 fis, clone HRC09013.
209743_s_at	0.000405817	itchy homolog E3 ubiquitin protein ligase (mouse)
205681_at	0.000405817	BCL2-related protein A1
208675_s_at	0.000405817	dolichyl-diphosphooligosaccharide-protein glycosyltransferase
211250_s_at	0.000405817	SH3-domain binding protein 2
201773_at	0.000405817	activity-dependent neuroprotector
221006_s_at	0.000405817	sorting nexin 27
218033_s_at	0.00040819	stannin
203971_at	0.00040819	solute carrier family 31 (copper transporters), member 1
201367_s_at	0.000411546	zinc finger protein 36, C3H type-like 2
221310_at	0.000413452	fibroblast growth factor 14
222163_s_at	0.000413452	hypothetical protein MGC5347
210896_s_at	0.000416333	aspartate beta-hydroxylase
200882_s_at	0.000417518	proteasome (prosome, macropain) 26S subunit, non-ATPase, 4
204352_at	0.000417996	TNF receptor-associated factor 5
210808_s_at	0.000417996	NADPH oxidase 1
218127_at	0.000417996	nuclear transcription factor Y, beta
201779_s_at	0.000417996	ring finger protein 13
204181_s_at	0.000418046	zinc finger protein 297B
203834_s_at	0.00042584	trans-golgi network protein 2
204162_at	0.000426386	highly expressed in cancer, rich in leucine heptad repeats
207843_x_at	0.000427938	cytochrome b-5
222206_s_at	0.000427938	hypothetical protein from EUROIMAGE 2021883
219918_s_at	0.000428017	synonyms: MCPH5, FLJ10517, FLJ10549; Homo sapiens asp (abnormal spindle)-like, microcephaly associated (Drosophila) (ASPM), mRNA.
206754_s_at	0.000430163	cytochrome P450, family 2, subfamily B, polypeptide 6
207088_s_at	0.000430538	solute carrier family 25 (mitochondrial carrier; oxoglutarate carrier), member 11
217911_s_at	0.000433416	BCL2-associated athanogene 3
202461_at	0.000433979	eukaryotic translation initiation factor 2B, subunit 2 beta, 39kDa
39729_at	0.000435042	Human natural killer cell enhancing factor (NKEFB) mRNA, complete cds.
201392_s_at	0.000435228	insulin-like growth factor 2 receptor
200713_s_at	0.000435228	microtubule-associated protein, RP/EB family, member 1
65770_at	0.000438048	mitochondrial Rho 2
218977_s_at	0.000438197	tRNA selenocysteine associated protein
200929_at	0.00044124	transmembrane trafficking protein
213231_at	0.00044251	dystrophia myotonica-containing WD repeat motif
204890_s_at	0.00044251	lymphocyte-specific protein tyrosine kinase
211787_s_at	0.000442993	eukaryotic translation initiation factor 4A, isoform 1
208107_s_at	0.000442993	exonuclease NEF-sp
212103_at	0.000443312	karyopherin alpha 6 (importin alpha 7)
215660_s_at	0.000443312	Homo sapiens cDNA: FLJ21699 fis, clone COL09829.
209927_s_at	0.00044786	DKFZP547E1010 protein
203895_at	0.000449251	Homo sapiens mRNA; cDNA DKFZp434E235 (from clone DKFZp434E235)
219593_at	0.000451458	peptide transporter 3
218254_s_at	0.000451458	GTP-binding protein Sara
201910_at	0.000454382	FERM, RhoGEF (ARHGEF) and pleckstrin domain protein 1 (chondrocyte-derived)
204712_at	0.000456565	WNT inhibitory factor 1
202233_s_at	0.000456565	ubiquinol-cytochrome c reductase hinge protein
218366_x_at	0.000456666	hypothetical protein FLJ20859
214315_x_at	0.000457887	calreticulin
200734_s_at	0.000459739	ADP-ribosylation factor 3
206693_at	0.000463026	interleukin 7
210306_at	0.00046413	l(3)mbt-like (Drosophila)
213226_at	0.000466647	polymyositis/scleroderma autoantigen 1, 75kDa
205527_s_at	0.000466647	synonyms: HHRF-1, DKFZP434B131, DKFZP434D174; component of the spinal muscular atrophy gene product complex; associated with snRNAs and Sm proteins; Homo sapiens gem (nuclear organelle) associated protein 4 (GEMIN4), mRNA.
202534_x_at	0.000474043	dihydrofolate reductase
204159_at	0.000475295	cyclin-dependent kinase inhibitor 2C (p18, inhibits CDK4)
202478_at	0.000476279	GS3955 protein
208861_s_at	0.000479695	XH2; XNP; alternatively spliced product 2; does not use exon 7; ATRX gene deposited in GenBank Accession Numbers U72900-U72935; Homo sapiens putative DNA dependent ATPase and helicase (ATRX) mRNA, alternatively spliced product 2, complete cds.
208879_x_at	0.000483336	chromosome 20 open reading frame 14
218021_at	0.000484129	dehydrogenase/reductase (SDR family) member 4
214043_at	0.000484273	Homo sapiens mRNA; cDNA DKFZp564P116 (from clone DKFZp564P116)
203507_at	0.000484273	CD68 antigen
202077_at	0.000484273	NADH dehydrogenase (ubiquinone) 1, alpha/beta subcomplex, 1, 8kDa
214767_s_at	0.000485044	hypothetical protein FLJ32389
206695_x_at	0.000488029	zinc finger protein 43 (HTF6)
218508_at	0.000492462	transcription factor SMIF
218611_at	0.000492462	immediate early response 5
209957_s_at	0.000492462	natriuretic peptide precursor A
215054_at	0.000494672	erythropoietin receptor
202259_s_at	0.000494672	hypothetical protein from BCRA2 region
218265_at	0.000496552	SECIS binding protein 2
207528_s_at	0.000497776	solute carrier family 7, (cationic amino acid transporter, y+ system) member 11
212821_at	0.000497776	KIAA0599 protein
204142_at	0.000499578	rTS beta protein
202909_at	0.000499578	KIAA0766 gene product
216831_s_at	0.000500527	core-binding factor, runt domain, alpha subunit 2; translocated to, 1; cyclin D-related
201765_s_at	0.000504716	hexosaminidase A (alpha polypeptide)
206737_at	0.000504853	wingless-type MMTV integration site family, member 11
215123_at	0.000504853	Homo sapiens mRNA; cDNA DKFZp564D113 (from clone DKFZp564D113).
203115_at	0.000504853	ferrochelatase (protoporphyria)
213230_at	0.000504853	paraneoplastic antigen
202041_s_at	0.000505021
207625_s_at	0.000506982	core-binding factor, runt domain, alpha subunit 2; translocated to, 2
209293_x_at	0.000509216	inhibitor of DNA binding 4, dominant negative helix-loop-helix protein
203580_s_at	0.000509304	solute carrier family 7 (cationic amino acid transporter, y+ system), member 6
208908_s_at	0.000512189	calpastatin
222132_s_at	0.000518371	hypothetical protein FLJ10842
89476_r_at	0.000530982	aminopeptidase-like 1
207121_s_at	0.000532749	mitogen-activated protein kinase 6
219126_at	0.000532838	PHD zinc finger protein XAP135
208727_s_at	0.000535323	cell division cycle 42 (GTP binding protein, 25kDa)
201925_s_at	0.000539054	decay accelerating factor for complement (CD55, Cromer blood group system)
221691_x_at	0.000539054	nucleophosmin (nucleolar phosphoprotein B23, numatrin)
201422_at	0.000539054	interferon, gamma-inducible protein 30
209850_s_at	0.000542998	Cdc42 effector protein 2
208485_x_at	0.000547916	CASP8 and FADD-like apoptosis regulator
204479_at	0.000557765	osteoclast stimulating factor 1
220936_s_at	0.000559821	H2A histone family, member J
52164_at	0.000560655	chromosome 11 open reading frame 24
209380_s_at	0.000561236	ATP-binding cassette, sub-family C (CFTR/MRP), member 5
202737_s_at	0.000561968	LSM4 homolog, U6 small nuclear RNA associated (S. cerevisiae)
218754_at	0.00056594	hypothetical protein FLJ23323
200669_s_at	0.000568766	ubiquitin-conjugating enzyme E2D 3 (UBC4/5 homolog, yeast)
221029_s_at	0.000571126	wingless-type MMTV integration site family, member 5B
218484_at	0.00057195	NADH:ubiquinone oxidoreductase MLRQ subunit homolog
208940_at	0.000575743	selenophosphate synthetase
209078_s_at	0.000576933	thioredoxin 2
1405_i_at	0.000576933	chemokine (C-C motif) ligand 5
201173_x_at	0.000579975	nuclear distribution gene C homolog (A. nidulans)
217593_at	0.000582708	hypothetical protein FLJ12895
200846_s_at	0.000584058	protein phosphatase 1, catalytic subunit, alpha isoform
212946_at	0.000584525	KIAA0564 protein
200738_s_at	0.000588127	phosphoglycerate kinase 1
203489_at	0.00058944	CD27-binding (Siva) protein
219933_at	0.00058944	glutaredoxin 2
218031_s_at	0.000589472	chromosome 14 open reading frame 116
202536_at	0.000589472	DKFZP564O123 protein
218592_s_at	0.000590169	cat eye syndrome chromosome region, candidate 5
209260_at	0.000590226	stratifin
215265_at	0.000590237	empty spiracles homolog 1 (Drosophila)
214710_s_at	0.000591432	cyclin B1
211153_s_at	0.000594504	tumor necrosis factor (ligand) superfamily, member 11
211320_s_at	0.000596402	protein tyrosine phosphatase, receptor type, U
212898_at	0.000597362	KIAA0406 gene product
200847_s_at	0.000597362	hypothetical protein MGC8721
204667_at	0.000598495	forkhead box A1
201530_x_at	0.000600358	eukaryotic translation initiation factor 4A, isoform 1
213479_at	0.000600928	neuronal pentraxin II
215420_at	0.000601129	Indian hedgehog homolog (Drosophila)
202367_at	0.000601631	cut-like 1, CCAAT displacement protein (Drosophila)
206009_at	0.000608302	integrin, alpha 9
200634_at	0.000608302	profilin 1
202673_at	0.000608302	dolichyl-phosphate mannosyltransferase polypeptide 1, catalytic subunit
218213_s_at	0.000610015	chromosome 11 open reading frame 10
215698_at	0.000610979	Homo sapiens clone 23592 mRNA sequence.
212268_at	0.000613157	serine (or cysteine) proteinase inhibitor, clade B (ovalbumin), member 1
202762_at	0.000613157	Rho-associated, coiled-coil containing protein kinase 2
203156_at	0.000614768	A kinase (PRKA) anchor protein 11
200027_at	0.000616138	asparaginyl-tRNA synthetase
204709_s_at	0.000617094
207099_s_at	0.000617204	choroideremia (Rab escort protein 1)
201306_s_at	0.000620753	acidic (leucine-rich) nuclear phosphoprotein 32 family, member B
209531_at	0.000620753	glutathione transferase zeta 1 (maleylacetoacetate isomerase)
212719_at	0.000620753	pleckstrin homology domain containing, family E (with leucine rich repeats) member 1
202378_s_at	0.000623251	leptin receptor gene-related protein
219754_at	0.000623291	hypothetical protein FLJ11016
217165_x_at	0.000623725	human metallothionein-If; Human metallothionein-If gene (hMT-If).
209073_s_at	0.000624759	numb homolog (Drosophila)
202632_at	0.000626815	diptheria toxin resistance protein required for diphthamide biosynthesis-like 1 (S. cerevisiae)
202517_at	0.000626883	collapsin response mediator protein 1
205545_x_at	0.000626883	DnaJ (Hsp40) homolog, subfamily C, member 8
201142_at	0.000626883	eukaryotic translation initiation factor 2, subunit 1 alpha, 35kDa
210996_s_at	0.000626883	tyrosine 3-monooxygenase/tryptophan 5-monooxygenase activation protein, epsilon polypeptide
221269_s_at	0.000631231	SH3 domain binding glutamic acid-rich protein like 3
203091_at	0.000634357	far upstream element (FUSE) binding protein 1
203318_s_at	0.000639435	zinc finger protein 148 (pHZ-52)
214103_s_at	0.000640873	RAP2A, member of RAS oncogene family
210740_s_at	0.000645052	inositol 1,3,4-triphosphate 5/6 kinase
203348_s_at	0.00065419	ets variant gene 5 (ets-related molecule)
218462_at	0.000660822	RNA processing factor 1
218806_s_at	0.00066326	vav 3 oncogene
218197_s_at	0.000665906	oxidation resistance 1
201457_x_at	0.000673428	BUB3 budding uninhibited by benzimidazoles 3 homolog (yeast)
212316_at	0.000673428	nucleoporin 210
201832_s_at	0.000677179	vesicle docking protein p115
209048_s_at	0.000677712	protein kinase C binding protein 1
213229_at	0.000677908	Dicer1, Dcr-1 homolog (Drosophila)
200093_s_at	0.000677908	histidine triad nucleotide binding protein 1
205875_s_at	0.000678923	three prime repair exonuclease 1
209103_s_at	0.000680007	ubiquitin fusion degradation 1-like
209606_at	0.000680134	pleckstrin homology, Sec7 and coiled/coil domains, binding protein
206932_at	0.000681302	cholesterol 25-hydroxylase
211316_x_at	0.000685168	CASP8 and FADD-like apoptosis regulator
222357_at	0.000686042	Homo sapiens, clone IMAGE:4291354, mRNA
219973_at	0.000686042	hypothetical protein FLJ23548
203226_s_at	0.000686042	sarcoma amplified sequence
204333_s_at	0.000686751	aspartylglucosaminidase
212590_at	0.000689603	related RAS viral (r-ras) oncogene homolog 2
218826_at	0.000689629	novel protein
217168_s_at	0.000689629	homocysteine-inducible, endoplasmic reticulum stress-inducible, ubiquitin-like domain member 1
213454_at	0.000692863	Homo sapiens, clone MGC:32686 IMAGE:4051739, mRNA, complete cds
219749_at	0.000693711	hypothetical protein FLJ20967
222000_at	0.00071151	Homo sapiens, Similar to hypothetical protein FLJ20378, clone IMAGE:5547904, mRNA, partial cds
220127_s_at	0.00071151	likely ortholog of mouse f-box and leucine-rich repeat protein 12
221839_s_at	0.000715805	ubiquitin associated protein 2
213379_at	0.000717037	hypothetical protein CL640
212891_s_at	0.000717987	papillomavirus L2 interacting nuclear protein 1
201568_at	0.000717987	low molecular mass ubiquinone-binding protein (9.5kD)
203067_at	0.00072325	E3-binding protein
205541_s_at	0.000726029	G1 to S phase transition 2
204967_at	0.000728757	apical protein-like (Xenopus laevis)
209225_x_at	0.000728757	karyopherin (importin) beta 2
202655_at	0.000732249	arginine-rich, mutated in early stage tumors
205996_s_at	0.000733102	adenylate kinase 2
204761_at	0.000735164	related to the N terminus of tre
213222_at	0.000741637	continued from dJ881E24.1.1 in Em:AL031683 match: proteins: Sw:P10687 Tr:Q9Z1B3 Sw:P10894; Human DNA sequence from clone RP4-654A7 on chromosome 20 Contains the 3' end of two variants of the PLCB1 gene for phospholipase C beta 1 (phosphoinositide-specific), complete sequence.
200973_s_at	0.000742219	tetraspan 3
211717_at	0.000746111	hypothetical protein MGC15396
207621_s_at	0.000747924	phosphatidylethanolamine N-methyltransferase
219411_at	0.00074854	engulfment and cell motility 3 (ced-12 homolog, C. elegans)
214323_s_at	0.000749118	UPF3 regulator of nonsense transcripts homolog A (yeast)
212534_at	0.000750977	Homo sapiens OVN6-2 mRNA, partial cds
203981_s_at	0.000750977	ATP-binding cassette, sub-family D (ALD), member 4
215304_at	0.000751675	Human clone 23948 mRNA sequence
219635_at	0.000752339	hypothetical protein FLJ14260
209705_at	0.000753529	likely ortholog of mouse metal response element binding transcription factor 2
219270_at	0.000754817	hypothetical protein MGC4504
209777_s_at	0.000756575	solute carrier family 19 (folate transporter), member 1
208095_s_at	0.000767951	calcium/calmodulin-dependent protein kinase (CaM kinase) II gamma
208872_s_at	0.000770204	likely ortholog of mouse deleted in polyposis 1
214997_at	0.000770926	Homo sapiens mRNA; cDNA DKFZp564K133 (from clone DKFZp564K133)
218578_at	0.000772654	chromosome 1 open reading frame 28
205626_s_at	0.000773984	calbindin 1, 28kDa
213372_at	0.000774138	hypothetical protein LOC152559
218580_x_at	0.000784586	aurora-A kinase interacting protein
213664_at	0.000786492	solute carrier family 1 (neuronal/epithelial high affinity glutamate transporter, system Xag), member 1
37254_at	0.000786492	Human zinc finger protein ZNF133.
200954_at	0.000791342	ATPase, H+ transporting, lysosomal 16kDa, V0 subunit c
209334_s_at	0.000792011	proteasome (prosome, macropain) 26S subunit, non-ATPase, 9
213700_s_at	0.00079548	ESTs, Weakly similar to hypothetical protein FLJ20378 [Homo sapiens] [H.sapiens]
219648_at	0.000797579	hypothetical protein FLJ10116
201915_at	0.000801269	SEC63 protein
203127_s_at	0.000802153	serine palmitoyltransferase, long chain base subunit 2
210574_s_at	0.000803099	nuclear distribution gene C homolog (A. nidulans)
213343_s_at	0.000803105	hypothetical protein PP1665
200652_at	0.000803135	signal sequence receptor, beta (translocon-associated protein beta)
217933_s_at	0.00080784	leucine aminopeptidase 3
221972_s_at	0.000810981	calcium binding protein Cab45 precursor
213599_at	0.000810981	Opa-interacting protein 5
215792_s_at	0.000811391	hypothetical protein FLJ10737
202955_s_at	0.000811478	brefeldin A-inhibited guanine nucleotide-exchange protein 1
222313_at	0.000811478	ESTs
218214_at	0.000819242	hypothetical protein FLJ11773
200766_at	0.000819242	cathepsin D (lysosomal aspartyl protease)
219402_s_at	0.000819943	hypothetical protein MGC3067
213696_s_at	0.000819943	mediator of RNA polymerase II transcription, subunit 8 homolog (yeast)
212639_x_at	0.000821023	tubulin, alpha, ubiquitous
219986_s_at	0.000825861	hypothetical protein MGC5601
217980_s_at	0.00082632	mitochondrial ribosomal protein L16
220658_s_at	0.000826711	synonyms: CLIF, MOP9, BMAL2; bHLH PAS domain transcription factor; similar to BMAL1/CYCLE; Homo sapiens transcription factor BMAL2 (ARNTL2), mRNA.
210180_s_at	0.00083078	splicing factor, arginine/serine-rich 10 (transformer 2 homolog, Drosophila)
211684_s_at	0.000831679	dynein, cytoplasmic, intermediate polypeptide 2
212468_at	0.000831769	sperm associated antigen 9
214525_x_at	0.000832849	mutL homolog 3 (E. coli)
203458_at	0.000834203	sepiapterin reductase (7,8-dihydrobiopterin:NADP+ oxidoreductase)
203302_at	0.000834267	deoxycytidine kinase
208937_s_at	0.000834267	inhibitor of DNA binding 1, dominant negative helix-loop-helix protein
215695_s_at	0.000835639	glycogenin 2
218726_at	0.000837915	hypothetical protein DKFZp762E1312
212112_s_at	0.000843105	syntaxin 12
219412_at	0.000845088	RAB38, member RAS oncogene family
208613_s_at	0.000846532	filamin B, beta (actin binding protein 278)
200019_s_at	0.000856732	Finkel-Biskis-Reilly murine sarcoma virus (FBR-MuSV) ubiquitously expressed (fox derived); ribosomal protein S30
212549_at	0.000856732	Homo sapiens mRNA; cDNA DKFZp586N1323 (from clone DKFZp586N1323)
201659_s_at	0.00085859	ADP-ribosylation factor-like 1
206503_x_at	0.000859265	promyelocytic leukemia
202433_at	0.0008663	UDP-galactose transporter related
217923_at	0.000873024	PEF protein with a long N-terminal hydrophobic domain (peflin)
210160_at	0.000877741	platelet-activating factor acetylhydrolase, isoform Ib, beta subunit 30kDa
201375_s_at	0.00088289	protein phosphatase 2 (formerly 2A), catalytic subunit, beta isoform
207620_s_at	0.000886625	calcium/calmodulin-dependent serine protein kinase (MAGUK family)
212040_at	0.000889012	Homo sapiens, clone IMAGE:6057297, mRNA
205924_at	0.00089021	RAB3B, member RAS oncogene family
204368_at	0.00089021	solute carrier family 21 (prostaglandin transporter), member 2
213789_at	0.000891059	emopamil binding protein (sterol isomerase)
205548_s_at	0.000898273	BTG family, member 3
202458_at	0.000900477	protease, serine, 23
221708_s_at	0.000902285	hypothetical protein IRO039700
221539_at	0.000917903	eukaryotic translation initiation factor 4E binding protein 1
203590_at	0.000921803	dynein, cytoplasmic, light intermediate polypeptide 2
203833_s_at	0.000933719	trans-golgi network protein 2
202279_at	0.000938287	chromosome 14 open reading frame 2
205904_at	0.000938947	MHC class I polypeptide-related sequence A
200737_at	0.000942224	phosphoglycerate kinase 1
206870_at	0.000942224	peroxisome proliferative activated receptor, alpha
218576_s_at	0.000942224	dual specificity phosphatase 12
210143_at	0.000943112	annexin A10
208884_s_at	0.000955268	progestin induced protein
218039_at	0.000959289	nucleolar protein ANKT
218825_at	0.000969194	NEU1 protein
215376_at	0.000969788	Homo sapiens cDNA FLJ12295 fis, clone MAMMA1001818.
210792_x_at	0.000978237	CD27-binding (Siva) protein
221738_at	0.000978278	KIAA1219 protein
218880_at	0.000979516	FOS-like antigen 2
203526_s_at	0.000990401	adenomatosis polyposis coli
207486_x_at	0.000994149	chimerin (chimaerin) 2
216521_s_at	0.0010039	This sequence comes from Fig. 1; author's translation differs from conceptual translation; Homo sapiens T-cell receptor alpha chain-c6.1A fusion protein (c6.1A-TCRC) gene, partial cds.
203261_at	0.0010039	likely ortholog of mouse dynactin 6
217958_at	0.0010039	PTD009 protein
202409_at	0.00101085	insulin-like growth factor II (78 AA); Protein sequence is in conflict with the conceptual translation; 1.8 kb mRNA (AA 1-84); Human DNA for insulin-like growth factor II (IGF-2); exon 7 and additional ORF.
212432_at	0.00102245	GrpE-like protein cochaperone
209291_at	0.00102588	inhibitor of DNA binding 4, dominant negative helix-loop-helix protein
207264_at	0.00102603	KDEL (Lys-Asp-Glu-Leu) endoplasmic reticulum protein retention receptor 3
220495_s_at	0.00102756	hypothetical protein FLJ22625
218831_s_at	0.00103312	Fc fragment of IgG, receptor, transporter, alpha
212475_at	0.00103889	KIAA0241 protein
202046_s_at	0.00104865	glucocorticoid receptor DNA binding factor 1
206288_at	0.00104865	protein geranylgeranyltransferase type I, beta subunit
201653_at	0.00105157	cornichon homolog (Drosophila)
216682_s_at	0.00105157	Homo sapiens cDNA FLJ11395 fis, clone HEMBA1000594.
211711_s_at	0.00106541	phosphatase and tensin homolog (mutated in multiple advanced cancers 1)
219284_at	0.00106541	HSPB (heat shock 27kDa) associated protein 1
213982_s_at	0.00106689	KIAA0471 gene product
207650_x_at	0.00107167	prostaglandin E receptor 1 (subtype EP1), 42kDa
212315_s_at	0.00107473	nucleoporin 210
202307_s_at	0.00108308	transporter 1, ATP-binding cassette, sub-family B (MDR/TAP)
210048_at	0.00108533	N-ethylmaleimide-sensitive factor attachment protein, gamma
201575_at	0.00109168	SKI-interacting protein
202780_at	0.00109168	3-oxoacid CoA transferase
216647_at	0.00109215	Homo sapiens mRNA; cDNA DKFZp586L1824 (from clone DKFZp586L1824)
212020_s_at	0.00109215	antigen identified by monoclonal antibody Ki-67
217099_s_at	0.00109215	Homo sapiens chromosome 17 clone PAC P579 HC90, HC71AC, HC6 and HC56 genes, complete sequence.
203227_s_at	0.00109264	sarcoma amplified sequence
206286_s_at	0.00109476	teratocarcinoma-derived growth factor 1
218761_at	0.00109588	Arkadia
202095_s_at	0.00109689	baculoviral IAP repeat-containing 5 (survivin)
221483_s_at	0.0010994	cyclic AMP phosphoprotein, 19 kD
200947_s_at	0.00110127	glutamate dehydrogenase 1
203052_at	0.00111502	complement component 2
202308_at	0.00111587	sterol regulatory element binding transcription factor 1
207851_s_at	0.00111624	insulin receptor
204314_s_at	0.00111825	cAMP responsive element binding protein 1
219291_at	0.00111825	x 009 protein
214101_s_at	0.00112399	aminopeptidase puromycin sensitive
205488_at	0.00112646	granzyme A (granzyme 1, cytotoxic T-lymphocyte-associated serine esterase 3)
209426_s_at	0.00112751	alpha-methylacyl-CoA racemase
203806_s_at	0.00113415	Fanconi anemia, complementation group A
211924_s_at	0.00113415	plasminogen activator, urokinase receptor
221654_s_at	0.00113892	ubiquitin specific protease 3
221597_s_at	0.00114469	HSPC171 protein
203437_at	0.00115168	chromosome 17 open reading frame 35
216336_x_at	0.00115168
204300_at	0.00115168	PET112-like (yeast)
212599_at	0.00116003	autism susceptibility candidate 2
208608_s_at	0.00116302	syntrophin, beta 1 (dystrophin-associated protein A1, 59kDa, basic component 1)
200006_at	0.00116309	Parkinson disease (autosomal recessive, early onset) 7
203210_s_at	0.00116309	replication factor C (activator 1) 5, 36.5kDa
206284_x_at	0.00116609	clathrin, light polypeptide (Lcb)
204781_s_at	0.00117045	tumor necrosis factor receptor superfamily, member 6
211729_x_at	0.00117657	biliverdin reductase A
201495_x_at	0.00117856	myosin, heavy polypeptide 11, smooth muscle
222207_x_at	0.00117856	Homo sapiens cDNA: FLJ20949 fis, clone ADSE01902.
208952_s_at	0.00117856	KIAA0217 protein
219233_s_at	0.00119164	hypothetical protein PRO2521
215696_s_at	0.00119414	KIAA0310 gene product
201225_s_at	0.00120339	serine/arginine repetitive matrix 1
206572_x_at	0.00120592	zinc finger protein 85 (HPF4, HTF1)
201813_s_at	0.00120614	TBC1 domain family, member 5
210886_x_at	0.00120689	TP53 target gene 1
219978_s_at	0.00120689	nucleolar protein ANKT
202844_s_at	0.00121511	ralA binding protein 1
37012_at	0.00121511	capping protein (actin filament) muscle Z-line, beta
201385_at	0.00121536	DEAD/H (Asp-Glu-Ala-Asp/His) box polypeptide 15
202442_at	0.00121768	adaptor-related protein complex 3, sigma 1 subunit
214911_s_at	0.00122095	bromodomain containing 2
204526_s_at	0.00122524	vascular Rab-GAP/TBC-containing
218349_s_at	0.00122757	hypothetical protein FLJ10036
201448_at	0.00123118	TIA1 cytotoxic granule-associated RNA binding protein
204507_s_at	0.00123266	protein phosphatase 3 (formerly 2B), regulatory subunit B, 19kDa, alpha isoform (calcineurin B, type I)
219062_s_at	0.00123321	hypothetical protein FLJ20281
201502_s_at	0.00123537	nuclear factor of kappa light polypeptide gene enhancer in B-cells inhibitor, alpha
213645_at	0.00123627	codes for antisense RNA (RTS alpha mRNA) to thymidylate synthase mRNA and pre-mRNA; member of the mandelate racemase family; associated with quorum sensing functions in human cells; Homo sapiens RTS (RTS) gene, complete cds, alternatively spliced.
213140_s_at	0.00123627	synovial sarcoma translocation gene on chromosome 18-like 1
36566_at	0.00123975	cystinosis, nephropathic
219013_at	0.00125255	UDP-N-acetyl-alpha-D-galactosamine:polypeptide N-acetylgalactosaminyltransferase 11 (GalNAc-T11)
206299_at	0.00125496	TED protein
219209_at	0.0012555	melanoma differentiation associated protein-5
55692_at	0.00125606	engulfment and cell motility 2 (ced-12 homolog, C. elegans)
201176_s_at	0.00125759	archain 1
217759_at	0.00126233	tripartite motif-containing 44
204858_s_at	0.00126332	endothelial cell growth factor 1 (platelet-derived)
211862_x_at	0.00126357	CASP8 and FADD-like apoptosis regulator
204334_at	0.00126918	Kruppel-like factor 7 (ubiquitous)
208429_x_at	0.00126918	hepatocyte nuclear factor 4, alpha
202464_s_at	0.00127406	6-phosphofructo-2-kinase/fructose-2,6-biphosphatase 3
221513_s_at	0.00128043	serologically defined colon cancer antigen 16
212048_s_at	0.00128169	tyrosyl-tRNA synthetase
214473_x_at	0.00129131	postmeiotic segregation increased 2-like 9
211515_s_at	0.00129131	KIAA0472 protein
221653_x_at	0.00129195	apolipoprotein L, 2
208883_at	0.00129467	progestin induced protein
203139_at	0.00129541	death-associated protein kinase 1
201602_s_at	0.00129541	protein phosphatase 1, regulatory (inhibitor) subunit 12A
203764_at	0.00129873	discs, large homolog 7 (Drosophila)
206723_s_at	0.00130388	endothelial differentiation, lysophosphatidic acid G-protein-coupled receptor, 4
213374_x_at	0.0013073	3-hydroxyisobutyryl-Coenzyme A hydrolase
205156_s_at	0.00130811	amiloride-sensitive cation channel 2, neuronal
204767_s_at	0.00131212	flap structure-specific endonuclease 1
205966_at	0.00131558	TAF13 RNA polymerase II, TATA box binding protei (TBP)-associated factor, 18kDa
203209_at	0.00131971	replication factor C (activator 1) 5, 36.5kDa
214471_x_at	0.00131971	luteinizing hormone beta polypeptide
219038_at	0.00132048	hypothetical protein FLJ11565
215218_s_at	0.00132167	Hypothetical 108.52 kDa human protein; Homo sapiens chromosome 19, overlapping cosmids R28707 and R34001, complete sequence.
212495_at	0.00133442	KIAA0876 protein
207319_s_at	0.00133663	cell division cycle 2-like 5 (cholinesterase-related cell division controller)
36936_at	0.00134213	tissue specific transplantation antigen P35B
203286_at	0.00134692	KIAA1100 protein
201102_s_at	0.00134772	phosphofructokinase, liver
203077_s_at	0.00134772	MAD, mothers against decapentaplegic homolog 2 (Drosophila)
209255_at	0.00134772	KIAA0265 protein
203771_s_at	0.00135959	biliverdin reductase A
217413_s_at	0.00136138	tenascin XB
208374_s_at	0.00136154	capping protein (actin filament) muscle Z-line, alpha 1
202533_s_at	0.00136407	dihydrofolate reductase
210149_s_at	0.00136407	ATP synthase, H+ transporting, mitochondrial F0 complex, subunit d
219098_at	0.00136446	MYB binding protein (P160) 1a
206574_s_at	0.00136446	protein tyrosine phosphatase type IVA, member 3
201761_at	0.00136446	methylene tetrahydrofolate dehydrogenase (NAD+ dependent), methenyltetrahydrofolate cyclohydrolase
215044_s_at	0.00136689	signal transducing adaptor molecule (SH3 domain and ITAM motif) 2
205528_s_at	0.00136989	core-binding factor, runt domain, alpha subunit 2; translocated to, 1; cyclin D-related
211658_at	0.00137217	Human natural killer cell enhancing factor (NKEFB) mRNA, complete cds.
218085_at	0.00137217	synonym: CGI-34; Homo sapiens hypothetical protein HSPC177 (HSPC177), mRNA.
218975_at	0.00137217	collagen, type V, alpha 3
200046_at	0.00137741	defender against cell death 1
215702_s_at	0.00138325	cystic fibrosis transmembrane conductance regulator, ATP-binding cassette (sub-family C, member 7)
201699_at	0.00139314	proteasome (prosome, macropain) 26S subunit, ATPase, 6
222008_at	0.00139331	collagen, type IX, alpha 1
202347_s_at	0.00139616	huntingtin interacting protein 2
212900_at	0.00140143	SEC24 related gene family, member A (S. cerevisiae)
202389_s_at	0.00140143	huntingtin (Huntington disease)
202338_at	0.00140333	thymidine kinase 1, soluble
200890_s_at	0.00140811	signal sequence receptor, alpha (translocon-associated protein alpha)
213369_at	0.00140811	MT-protocadherin
209405_s_at	0.00140811	family with sequence similarity 3, member A
218171_at	0.00140816	vacuolar protein sorting 4B (yeast)
201926_s_at	0.00140816	decay accelerating factor for complement (CD55, Cromer blood group system)
218902_at	0.00140847	Notch homolog 1, translocation-associated (Drosophila)
212288_at	0.00140847	formin binding protein 1
218771_at	0.00140847	pantothenate kinase 4
218680_x_at	0.00140847	Huntingtin interacting protein K
217143_s_at	0.00140953	T cell receptor delta locus
214743_at	0.00140953	cut-like 1, CCAAT displacement protein (Drosophila)
212245_at	0.00142163	neural stem cell derived neuronal survival protein
218237_s_at	0.0014228	solute carrier family 38, member 1
209422_at	0.00142369	SCAN domain-containing 1
218250_s_at	0.00142369	CCR4-NOT transcription complex, subunit 7
204143_s_at	0.00142737	rTS beta protein
202732_at	0.00142927	protein kinase (cAMP-dependent, catalytic) inhibitor gamma
200792_at	0.00143197	thyroid autoantigen 70kDa (Ku antigen)
220661_s_at	0.00143328	hypothetical protein FLJ20531
218755_at	0.00143328	kinesin family member 20A
203157_s_at	0.00143604	glutaminase
216606_x_at	0.00143604
201252_at	0.00143865	proteasome (prosome, macropain) 26S subunit, ATPase, 4
208687_x_at	0.00143865	heat shock 70kDa protein 8
200736_s_at	0.00143865	glutathione peroxidase 1
213030_s_at	0.00144319	plexin A2
203511_s_at	0.00144372	similar to yeast BET3 (S. cerevisiae)
213010_at	0.00144617	protein kinase C, delta binding protein
219493_at	0.00144964	likely ortholog of mouse Shc SH2-domain binding protein 1
209493_at	0.00145228	PDZ domain containing 3
218220_at	0.00145395	chromosome 12 open reading frame 10
218425_at	0.00145395	TRIAD3 protein
221381_s_at	0.00145588	synonyms: CSR, SEN, CSRB, SEN1; similar to MGR15; senescence (cellular)-related 1; Senescence-related, cellular, 1; Homo sapiens mortality factor 4 (MORF4), mRNA.
201879_at	0.00146735	ariadne homolog, ubiquitin-conjugating enzyme E2 binding protein, 1 (Drosophila)
218930_s_at	0.00146767	hypothetical protein FLJ11273
218211_s_at	0.00147624	melanophilin
206567_s_at	0.00147994	chromosome 20 open reading frame 104
208456_s_at	0.00149175	related RAS viral (r-ras) oncogene homolog 2
204768_s_at	0.00149175
204824_at	0.00150186	endonuclease G
208972_s_at	0.00150186	ATP synthase, H+ transporting, mitochondrial F0 complex, subunit c (subunit 9), isoform 1
210006_at	0.00150827	DKFZP564O243 protein
200053_at	0.00151076	sperm associated antigen 7
222221_x_at	0.00151976	EH-domain containing 1
209404_s_at	0.00151976	CGI-109 protein
221939_at	0.00151976	coactivator-associated arginine methyltransferase-1
210211_s_at	0.00152929	heat shock 90kDa protein 1, alpha
201321_s_at	0.00152959	SWI/SNF related, matrix associated, actin dependent regulator of chromatin, subfamily c, member 2
202145_at	0.001536	lymphocyte antigen 6 complex, locus E
214684_at	0.00154102	MADS box transcription enhancer factor 2, polypeptide A (myocyte enhancer factor 2A)
220295_x_at	0.00154459	hypothetical protein FLJ20354
221841_s_at	0.00154742	Homo sapiens cDNA FLJ38575 fis, clone HCHON2007046.
213472_at	0.00154815	heterogeneous nuclear ribonucleoprotein H1 (H)
201464_x_at	0.00155097	v-jun sarcoma virus 17 oncogene homolog (avian)
216988_s_at	0.00155764	Homo sapiens (clone hh18) protein tyrosine phosphatase (ptp-IV1r) gene, 5' end of cds.
211575_s_at	0.00156106	predicted protein of HQ2446; Homo sapiens PRO2446 mRNA, complete cds.
220052_s_at	0.00156196	TERF1 (TRF1)-interacting nuclear factor 2
203096_s_at	0.00156196	Homo sapiens clone 24473 mRNA sequence
209016_s_at	0.00156266	keratin 7
205383_s_at	0.00157421	zinc finger protein 288
209453_at	0.00157797	solute carrier family 9 (sodium/hydrogen exchanger), isoform 1 (antiporter, Na+/H+, amiloride sensitive)
205255_x_at	0.00158706	transcription factor 7 (T-cell specific, HMG-box)
204026_s_at	0.00158706	ZW10 interactor
217301_x_at	0.00159424	retinoblastoma binding protein 4
206357_at	0.00159606	optic atrophy 3 (autosomal recessive, with chorea and spastic paraplegia)
203537_at	0.00160028	phosphoribosyl pyrophosphate synthetase-associated protein 2
222116_s_at	0.00160791	hypothetical protein FLJ20748
219818_s_at	0.00162136	evolutionarily conserved G-patch domain containing
215882_at	0.00162136	Homo sapiens cDNA: FLJ21594 fis, clone COL07053.
209803_s_at	0.00162609	tumor suppressing subtransferable candidate 3
216304_x_at	0.00163981	Homo sapiens FTSH gene for putative ATPases, exons 1 and 2 and join CDS.
204867_at	0.00166032	GTP cyclohydrolase I feedback regulatory protein
210317_s_at	0.00166032	tyrosine 3-monooxygenase/tryptophan 5-monooxygenase activation protein, epsilon polypeptide
205812_s_at	0.00167018	sulfotransferase family, cytosolic, 1C, member 2
206646_at	0.00167018	glioma-associated oncogene homolog (zinc finger protein)
219763_at	0.00167018	KIAA1608 protein
201669_s_at	0.0016741
212174_at	0.00167756	Homo sapiens cDNA FLJ13696 fis, clone PLACE2000140.
216191_s_at	0.00168166	T cell receptor delta locus
202887_s_at	0.00168166	HIF-1 responsive RTP801
33322_i_at	0.00168166	stratifin
213327_s_at	0.00168166	ubiquitin specific protease 12
221637_s_at	0.00168719	hypothetical protein MGC2477
211792_s_at	0.00169218	cyclin-dependent kinase inhibitor 2C (p18, inhibits CDK4)
200750_s_at	0.00169544	RAN, member RAS oncogene family
213151_s_at	0.00169642	CDC10 cell division cycle 10 homolog (S. cerevisiae)
201483_s_at	0.00169642	suppressor of Ty 4 homolog 1 (S. cerevisiae)
204135_at	0.00169931	downregulated in ovarian cancer 1
216265_x_at	0.00170376	myosin, heavy polypeptide 7, cardiac muscle, beta
214073_at	0.0017106	ems1 sequence (mammary tumor and squamous cell carcinoma-associated (p80/85 src substrate)
205055_at	0.00172101
221282_x_at	0.00172592	runt-related transcription factor 2
201118_at	0.00172847	phosphogluconate dehydrogenase
201751_at	0.00173287	KIAA0063 gene product
216266_s_at	0.00173762	brefeldin A-inhibited guanine nucleotide-exchange protein 1
208358_s_at	0.00173923	UDP glycosyltransferase 8 (UDP-galactose ceramide galactosyltransferase)
202594_at	0.00174305	leptin receptor overlapping transcript-like 1
213848_at	0.0017445	Homo sapiens mRNA; cDNA DKFZp586F2224 (from clone DKFZp586F2224)
202567_at	0.00174748	small nuclear ribonucleoprotein D3 polypeptide 18kDa
210212_x_at	0.00175577	mature T-cell proliferation 1
204998_s_at	0.00175577	activating transcription factor 5
205992_s_at	0.00175577	interleukin 15
218490_s_at	0.0017561	zinc finger protein 302
222233_s_at	0.00177021	DNA cross-link repair 1C (PSO2 homolog, S. cerevisiae)
210334_x_at	0.00177222	baculoviral IAP repeat-containing 5 (survivin)
202526_at	0.00177222	MAD, mothers against decapentaplegic homolog 4 (Drosophila)
33307_at	0.00177477	Human DNA sequence from clone CTA-126B4 on chromosome 22q13.2-13.31, complete sequence.
215440_s_at	0.00177477	hypothetical protein FLJ10097
211704_s_at	0.00177924	spindlin-like protein 2
218518_at	0.0017811	chromosome 5 open reading frame 5
210705_s_at	0.001793	tripartite motif-containing 5
203354_s_at	0.001793	ADP-ribosylation factor guanine nucleotide factor 6
210809_s_at	0.001793	osteoblast specific factor 2 (fasciclin I-like)
203322_at	0.001793	KIAA0863 protein
200803_s_at	0.00179468	testis enhanced gene transcript (BAX inhibitor 1)
219718_at	0.00179579	hypothetical protein FLJ10986
205388_at	0.00179955	troponin C2, fast
205466_s_at	0.00179968	heparan sulfate (glucosamine) 3-O-sulfotransferase 1
206240_s_at	0.00179968	zinc finger protein 136 (clone pHZ-20)
219375_at	0.00179978	choline/ethanolaminephosphotransferase
203554_x_at	0.00179993	pituitary tumor-transforming 1
201908_at	0.00180128	dishevelled, dsh homolog 3 (Drosophila)
215257_at	0.0018072	serologically defined breast cancer antigen 84
209017_s_at	0.00180905	protease, serine, 15
205450_at	0.00181614	phosphorylase kinase, alpha 1 (muscle)
200014_s_at	0.00181927	heterogeneous nuclear ribonucleoprotein C (C1/C2)
202405_at	0.00182969	TIA1 cytotoxic granule-associated RNA binding protein-like 1
214038_at	0.00184615	chemokine (C-C motif) ligand 8
216243_s_at	0.00185608	interleukin 1 receptor antagonist
200961_at	0.00185608	selenophosphate synthetase 2
208725_at	0.00186061	Eukaryotic translation initiation factor 2, subunit 2 (beta, 38kD )
217506_at	0.00186391	ESTs, Weakly similar to hypothetical protein FLJ20378 [Homo sapiens] [H.sapiens]
221932_s_at	0.00187083	chromosome 14 open reading frame 87
205625_s_at	0.0018979	calbindin 1, 28kDa
213912_at	0.00190046	KIAA0984 protein
216116_at	0.00190357	Homo sapiens mRNA; cDNA DKFZp586H201 (from clone DKFZp586H201)
203335_at	0.00190425	phytanoyl-CoA hydroxylase (Refsum disease)
211495_x_at	0.00191464	tumor necrosis factor (ligand) superfamily, member 13
204826_at	0.00191958	cyclin F
221756_at	0.00193825
209917_s_at	0.00193825	TP53 target gene 1
215495_s_at	0.00193825	KIAA1053 protein
205110_s_at	0.00193988	fibroblast growth factor 13
218340_s_at	0.00194143	hypothetical protein FLJ10808
212336_at	0.00194143	erythrocyte membrane protein band 4.1-like 1
203899_s_at	0.00194173	calcitonin gene-related peptide-receptor component protein
211676_s_at	0.00194347	interferon gamma receptor 1
204492_at	0.00194432	KIAA0013 gene product
220547_s_at	0.00194793	hypothetical protein MGC5560
205395_s_at	0.00195059	MRE11 meiotic recombination 11 homolog A (S. cerevisiae)
213913_s_at	0.00195323	KIAA0984 protein
201090_x_at	0.00195764	tubulin, alpha, ubiquitous
208815_x_at	0.00196045	heat shock 70kDa protein 4
202315_s_at	0.00196338	breakpoint cluster region
206712_at	0.00196338	growth hormone regulated TBC protein 1
206589_at	0.00198274	growth factor independent 1
222136_x_at	0.00198345	Homo sapiens cDNA FLJ12843 fis, clone NT2RP2003293.
211752_s_at	0.00199286	NADH dehydrogenase (ubiquinone) Fe-S protein 7, 20kDa (NADH-coenzyme Q reductase)
201666_at	0.00199286	tissue inhibitor of metalloproteinase 1 (erythroid potentiating activity, collagenase inhibitor)
201279_s_at	0.00199286	disabled homolog 2, mitogen-responsive phosphoprotein (Drosophila)
212028_at	0.00199729	S164 protein
200868_s_at	0.00200389	zinc finger protein 313
203075_at	0.00200389	MAD, mothers against decapentaplegic homolog 2 (Drosophila)
212583_at	0.00200448	likely ortholog of mouse aquarius
217727_x_at	0.00200873	vacuolar protein sorting 35 (yeast)
205172_x_at	0.00201422	clathrin, light polypeptide (Lcb)
200035_at	0.00201423	likely ortholog of Xenopus dullard
219090_at	0.00201728	Solute carrier family 24 (sodium/potassium/calcium exchanger), member 3
200614_at	0.00201728	clathrin, heavy polypeptide (Hc)
211047_x_at	0.00201728	adaptor-related protein complex 2, sigma 1 subunit
212329_at	0.00201728	SREBP CLEAVAGE-ACTIVATING PROTEIN
202566_s_at	0.00201728	supervillin
202725_at	0.00205435	polymerase (RNA) II (DNA directed) polypeptide A, 220kDa
200863_s_at	0.00205435	RAB11A, member RAS oncogene family
206958_s_at	0.00205592	UPF3 regulator of nonsense transcripts homolog A (yeast)
201369_s_at	0.00206169	zinc finger protein 36, C3H type-like 2
202309_at	0.00207097	methylenetetrahydrofolate dehydrogenase (NADP+ dependent), methenyltetrahydrofolate cyclohydrolase, formyltetrahydrofolate synthetase
203755_at	0.0020797	BUB1 budding uninhibited by benzimidazoles 1 homolog beta (yeast)
203605_at	0.0020797	signal recognition particle 54kDa
205767_at	0.00208135	epiregulin
203747_at	0.00208208	aquaporin 3
211678_s_at	0.00208349	Homo sapiens clone HQ0518 PRO0518 mRNA, complete cds.
218134_s_at	0.00208363	hypothetical protein FLJ10290
211317_s_at	0.00208551	CASP8 and FADD-like apoptosis regulator
201313_at	0.00208787	enolase 2, (gamma, neuronal)
207559_s_at	0.00208853	zinc finger protein 261
211013_x_at	0.0020946	promyelocytic leukemia
209960_at	0.00210924	hepatocyte growth factor (hepapoietin A; scatter factor)
220040_x_at	0.00210924	hepatocellular carcinoma-associated antigen 127
218378_s_at	0.00210924	hypothetical protein FLJ13902
218443_s_at	0.00211333	DAZ associated protein 1
201065_s_at	0.00212804	general transcription factor II, i
204061_at	0.0021339	protein kinase, X-linked
203820_s_at	0.0021339	IGF-II mRNA-binding protein 3
208800_at	0.0021339	signal recognition particle 72kDa
205726_at	0.00213643	synonyms: DIA, POF, POF2; Homo sapiens diaphanous homolog 2 (Drosophila) (DIAPH2), transcript variant 156, mRNA.
208668_x_at	0.00213973	high-mobility group nucleosomal binding domain 2
201860_s_at	0.00214662	plasminogen activator, tissue
214281_s_at	0.0021473	zinc finger protein 363
219468_s_at	0.0021474	chromosome 14 open reading frame 34
222118_at	0.00214996	uncharacterized bone marrow protein BM039
205519_at	0.00215069	hypothetical protein FLJ12973
207721_x_at	0.00215079	histidine triad nucleotide binding protein 1
206790_s_at	0.00215206	NADH dehydrogenase (ubiquinone) 1 beta subcomplex, 1, 7kDa
209983_s_at	0.00215734	neurexin 2
219055_at	0.00215734	hypothetical protein FLJ10379
203109_at	0.00215734	ubiquitin-conjugating enzyme E2M (UBC12 homolog, yeast)
208453_s_at	0.00216724	X-prolyl aminopeptidase (aminopeptidase P) 1, soluble
202329_at	0.00217032	c-src tyrosine kinase
221704_s_at	0.00217032	hypothetical protein FLJ12750
200692_s_at	0.00217677	heat shock 70kDa protein 9B (mortalin-2)
218492_s_at	0.0021784	hypothetical protein MGC10963
205455_at	0.00218806	macrophage stimulating 1 receptor (c-met-related tyrosine kinase)
201903_at	0.00219705	ubiquinol-cytochrome c reductase core protein I
217918_at	0.00221072	dynein, cytoplasmic, light polypeptide 2A
200833_s_at	0.00221345	RAP1B, member of RAS oncogene family
209781_s_at	0.00221345	KH domain containing, RNA binding, signal transduction associated 3
210387_at	0.00222437	Homo sapiens, H2B histone family, member A, clone MGC:2561 IMAGE:2989839, mRNA, complete cds.
214086_s_at	0.0022244	ADP-ribosyltransferase (NAD+; poly(ADP-ribose) polymerase)-like 2
215799_at	0.0022244	unnamed protein product; Homo sapiens cDNA: FLJ21318 fis, clone COL02295.
202244_at	0.00222497	proteasome (prosome, macropain) subunit, beta type, 4
219373_at	0.00222562	dolichyl-phosphate mannosyltransferase polypeptide 3
209642_at	0.00223811	BUB1 budding uninhibited by benzimidazoles 1 homolog (yeast)
213453_x_at	0.00223995	glyceraldehyde-3-phosphate dehydrogenase
218678_at	0.00224166	hypothetical protein FLJ21841
216218_s_at	0.00225614	phospholipase C-like 2
222229_x_at	0.0022564	Human DNA sequence from clone RP13-258O15 on chromosome X, complete sequence.
204243_at	0.0022564	rearranged L-myc fusion sequence
204887_s_at	0.0022564	serine/threonine kinase 18
201303_at	0.00227998	KIAA0111 gene product
202670_at	0.00229041	mitogen-activated protein kinase kinase 1
213846_at	0.00229303	cytochrome c oxidase subunit VIIc
221692_s_at	0.00229741	mitochondrial ribosomal protein L34
213008_at	0.0023063	hypothetical protein FLJ10719
203014_x_at	0.00231472	hypothetical protein DJ1042K10.2
202603_at	0.0023148	a disintegrin and metalloproteinase domain 10
200978_at	0.00231728	malate dehydrogenase 1, NAD (soluble)
218711_s_at	0.00233253	serum deprivation response (phosphatidylserine binding protein)
212056_at	0.0023342	KIAA0182 protein
213040_s_at	0.0023508	Human DNA sequence from clone RP3-327J16 on chromosome 22q12.3-13.2, complete sequence.
209449_at	0.00235504	LSM2 homolog, U6 small nuclear RNA associated (S. cerevisiae)
205136_s_at	0.00236252	nuclear fragile X mental retardation protein interacting protein 1
211499_s_at	0.00238139	mitogen-activated protein kinase 11
215548_s_at	0.00238139	vesicle transport-related protein
213348_at	0.00238139	cyclin-dependent kinase inhibitor 1C (p57, Kip2)
218142_s_at	0.00238139	protein x 0001
218968_s_at	0.00238139	zinc finger protein 64 homolog (mouse)
215905_s_at	0.00238139	U5 snRNP-specific 40 kDa protein (hPrp8-binding)
208717_at	0.00239977	oxidase (cytochrome c) assembly 1-like
218603_at	0.00240993	hHDC for homolog of Drosophila headcase
213603_s_at	0.00241093	ras-related C3 botulinum toxin substrate 2 (rho family, small GTP binding protein Rac2)
209370_s_at	0.00241093	SH3-domain binding protein 2
202243_s_at	0.00241106	proteasome (prosome, macropain) subunit, beta type, 4
221762_s_at	0.00241529	Coactivator independent of AF-2
221931_s_at	0.00242158	sec13-like protein
32128_at	0.00242452	chemokine (C-C motif) ligand 18 (pulmonary and activation-regulated)
220192_x_at	0.00242654	prostate epithelium-specific Ets transcription factor
203538_at	0.00242818	calcium modulating ligand
204554_at	0.00242818	Hypothetical protein dJ551D2.5
217982_s_at	0.00243945	mortality factor 4 like 1
200940_s_at	0.00243945	arginine-glutamic acid dipeptide (RE) repeats
215424_s_at	0.00244158	SKI-interacting protein
204273_at	0.00244334	endothelin receptor type B
205983_at	0.00245068	dipeptidase 1 (renal)
217100_s_at	0.00245068	KIAA0794 protein
206074_s_at	0.00246445	high mobility group AT-hook 1
211333_s_at	0.00246446	tumor necrosis factor (ligand) superfamily, member 6
200041_s_at	0.00247284	HLA-B associated transcript 1
207492_at	0.00247284	hypothetical protein FLJ12409
212015_x_at	0.00247531	polypyrimidine tract binding protein 1
210757_x_at	0.00247531	disabled homolog 2, mitogen-responsive phosphoprotein (Drosophila)
205568_at	0.00247531	aquaporin 9
218263_s_at	0.00247531	transposon-derived Buster1 transposase-like protein
222041_at	0.0024867	diptheria toxin resistance protein required for diphthamide biosynthesis-like 1 (S. cerevisiae)
209503_s_at	0.0024879	similar to 26S proteasome subunit p45; Homo sapiens clone 23598 mRNA, complete cds.
200611_s_at	0.0024879	WD repeat domain 1
204655_at	0.00249684	chemokine (C-C motif) ligand 5
221425_s_at	0.0025056	hypothetical protein MGC4276 similar to CG8198
220890_s_at	0.00251017	hqp0256 protein
201319_at	0.00251064	myosin, light polypeptide, regulatory, non-sarcomeric (20kD)
214574_x_at	0.00251235	leukocyte specific transcript 1
218360_at	0.002523	RAB22A, member RAS oncogene family
215021_s_at	0.00252772	Intron-exon boundaries defined in relation to mRNA KIAA0743, found in GenBank Accession Number AB018286.; Homo sapiens BAC526N18 neurexin III gene, partial cds.
214170_x_at	0.00252864	fumarate hydratase
202114_at	0.00252864	sorting nexin 2
201573_s_at	0.00253224	eukaryotic translation termination factor 1
214934_at	0.00253973	ATPase, Class II, type 9B
212859_x_at	0.00255979	metallothionein 1E (functional)
211969_at	0.00255979	heat shock 90kDa protein 1, alpha
218589_at	0.00256026	purinergic receptor P2Y, G-protein coupled, 5
217208_s_at	0.00256026	match: proteins: Tr:Q62402 Sw:Q62696 Sw:Q12959; Human DNA sequence from clone RP5-1061C18 on chromosome 3p36.22-36.33 Contains the 5' part of the DLG1 gene encoding the discs protein (large Drosophila homolog 1, presynaptic protein SAP97) and a CpG island, complete sequence.
64371_at	0.00256114	arginine/serine-rich 14 splicing factor
201280_s_at	0.00256926	disabled homolog 2, mitogen-responsive phosphoprotein (Drosophila)
218235_s_at	0.0025783	CGI-94 protein
201976_s_at	0.00258645	myosin X
202212_at	0.00258764	pescadillo homolog 1, containing BRCT domain (zebrafish)
218395_at	0.00258789	hypothetical protein FLJ13433
204288_s_at	0.00260565	Arg/Abl-interacting protein ArgBP2
201534_s_at	0.00260565	ubiquitin-like 3
201447_at	0.00260862	TIA1 cytotoxic granule-associated RNA binding protein
208864_s_at	0.00261386	thioredoxin
201916_s_at	0.00261598	SEC63 protein
209982_s_at	0.00262456	neurexin 2
211332_x_at	0.00262649	Homo sapiens hemochromatosis splice variant 861-2305del mRNA, complete cds.
221987_s_at	0.00262846	hypothetical protein FLJ10534
208136_s_at	0.00262999	hypothetical protein MGC3771
219434_at	0.00264816	triggering receptor expressed on myeloid cells 1
201970_s_at	0.00265828	nuclear autoantigenic sperm protein (histone-binding)
214371_at	0.00266119	serine/threonine kinase 22B (spermiogenesis associated)
218542_at	0.00267508	chromosome 10 open reading frame 3
209499_x_at	0.00267508	tumor necrosis factor (ligand) superfamily, member 13
206653_at	0.00269277	Homo sapiens cDNA: FLJ21837 fis, clone HEP01664.
200869_at	0.00269277	ribosomal protein L18a
221957_at	0.00271358	pyruvate dehydrogenase kinase, isoenzyme 3
214524_at	0.00271392	growth hormone releasing hormone
213248_at	0.00271392	Homo sapiens mRNA; cDNA DKFZp566E183 (from clone DKFZp566E183)
208826_x_at	0.00271869	histidine triad nucleotide binding protein 1
201180_s_at	0.00272586	guanine nucleotide binding protein (G protein), alpha inhibiting activity polypeptide 3
210405_x_at	0.00273078	tumor necrosis factor receptor superfamily, member 10b
201359_at	0.00273355	coatomer protein complex, subunit beta
211083_s_at	0.00273355	mitogen-activated protein kinase kinase kinase 13
205635_at	0.00273355	huntingtin-associated protein interacting protein (duo)
213132_s_at	0.00273355	Human DNA sequence from clone CTB-1191B2 on chromosome 22q13.2-13.3, complete sequence.
218018_at	0.00274179	chromosome 21 open reading frame 97
209318_x_at	0.00276245	pleiomorphic adenoma gene-like 1
216711_s_at	0.00277906	TAF1 RNA polymerase II, TATA box binding protein (TBP)-associated factor, 250kDa
209222_s_at	0.00277906	oxysterol binding protein-like 2
203138_at	0.002782	histone acetyltransferase 1
206070_s_at	0.0027928	EphA3
213298_at	0.00282467	nuclear factor I/C (CCAAT-binding transcription factor)
218874_s_at	0.00284526	hypothetical protein FLJ13158
202717_s_at	0.00284526	CDC16 cell division cycle 16 homolog (S. cerevisiae)
209045_at	0.00284611	X-prolyl aminopeptidase (aminopeptidase P) 1, soluble
215386_at	0.0028506	Homo sapiens cDNA FLJ12396 fis, clone MAMMA1002758.
201012_at	0.00286867	annexin A1
206295_at	0.00287106	interleukin 18 (interferon-gamma-inducing factor)
214270_s_at	0.00287165	microtubule-associated protein, RP/EB family, member 3
221803_s_at	0.00287293	nuclear receptor binding factor-2
203738_at	0.00288903	hypothetical protein FLJ11193
215145_s_at	0.00289114	match to BAA74891 (PID:g4240225); H_DJ1137M13.1; Homo sapiens PAC clone RP5-1137M13 from 7q33-q35, complete sequence.
216262_s_at	0.00289114	Src-like-adaptor 2
210054_at	0.00289114	hypothetical protein MGC4701
201724_s_at	0.00289114	UDP-N-acetyl-alpha-D-galactosamine:polypeptide N-acetylgalactosaminyltransferase 1 (GalNAc-T1)
200805_at	0.00289114	chromosome 5 open reading frame 8
219084_at	0.00289114	nuclear receptor binding SET domain protein 1
36994_at	0.00289114	Human vacuolar H+ ATPase proton channel subunit mRNA, complete cds.
213682_at	0.00289504	nucleoporin 50kDa
218506_x_at	0.00289504	uncharacterized bone marrow protein BM045
215747_s_at	0.00289597	chromosome condensation 1
201030_x_at	0.00289597	lactate dehydrogenase B
218109_s_at	0.00290384	hypothetical protein FLJ14153
212691_at	0.00290419	KIAA0169 protein
203282_at	0.00290642	glucan (1,4-alpha-), branching enzyme 1 (glycogen branching enzyme, Andersen disease, glycogen storage disease type IV)
204239_s_at	0.00290826	neuronatin
218094_s_at	0.00290876	chromosome 20 open reading frame 35
209504_s_at	0.00291028	pleckstrin homology domain containing, family B (evectins) member 1
222147_s_at	0.00291798	SEE ALSO
209816_at	0.00292591	patched homolog (Drosophila)
202712_s_at	0.00293006	creatine kinase, mitochondrial 1 (ubiquitous)
211072_x_at	0.00293007	tubulin, alpha, ubiquitous
221685_s_at	0.00293748	hypothetical protein FLJ20364
218421_at	0.00294329	ceramide kinase
212239_at	0.00295337	phosphoinositide-3-kinase, regulatory subunit, polypeptide 1 (p85 alpha)
218087_s_at	0.00295864	sorbin and SH3 domain containing 1
221672_s_at	0.00296655	KIAA1882 protein
203978_at	0.0029697	nucleotide binding protein 1 (MinD homolog, E. coli)
201264_at	0.00297523	coatomer protein complex, subunit epsilon
201520_s_at	0.00297523	G-rich RNA sequence binding factor 1
210643_at	0.00297531	tumor necrosis factor (ligand) superfamily, member 11
221640_s_at	0.00297531	leucine-rich and death domain containing
212928_at	0.00297531	Human DNA sequence from clone RP3-486I3 on chromosome 6q22.1-22.3, complete sequence.
210162_s_at	0.00297624	nuclear factor of activated T-cells, cytoplasmic, calcineurin-dependent 1
209980_s_at	0.00298646	Serine hydroxymethyltransferase 1 (soluble)
206418_at	0.00298646	NADPH oxidase 1
201767_s_at	0.0029969	elaC homolog 2 (E. coli)
219497_s_at	0.00301039	B-cell CLL/lymphoma 11A (zinc finger protein)
214737_x_at	0.00301097	heterogeneous nuclear ribonucleoprotein C (C1/C2)
205633_s_at	0.00301206	aminolevulinate, delta-, synthase 1
219709_x_at	0.00301206	hypothetical protein MGC2494
205796_at	0.00302671	hypothetical protein FLJ11336
203446_s_at	0.00304005	oculocerebrorenal syndrome of Lowe
217249_x_at	0.00304074	cytochrome C oxidase; match to P14406 (PID:g117121); H_RG162B04.1; Homo sapiens BAC clone CTB-162B4 from 4, complete sequence.
218447_at	0.00304074	DC13 protein
215210_s_at	0.00304339	alpha-ketoglutarate dehydrogenase complex dihydrolipoyl succinyltransferase, KGDHC E2k component; This sequence comes from Fig. 1; KGDHC E2k component; E2k=alpha-ketoglutarate dehydrogenase complex dihydrolipoyl succinyltransferase [human, fetal brain, mRNA, 2987 nt].
206907_at	0.00306812	tumor necrosis factor (ligand) superfamily, member 9
207405_s_at	0.00307339	RAD17 homolog (S. pombe)
201059_at	0.00307858	ems1 sequence (mammary tumor and squamous cell carcinoma-associated (p80/85 src substrate)
204007_at	0.00307962	Fc fragment of IgG, low affinity IIIa, receptor for (CD16)
201498_at	0.00307962	ubiquitin specific protease 7 (herpes virus-associated)
213779_at	0.00309583	Human DNA sequence from clone CTA-984G1 on chromosome 22q12.1-12.2, complete sequence.
208278_s_at	0.0031029	Clone FLB7343
207384_at	0.00310487	peptidoglycan recognition protein
219962_at	0.00310683	angiotensin I converting enzyme (peptidyl-dipeptidase A) 2
213391_at	0.00311282	hypothetical protein LOC286148
216843_x_at	0.00311313	PMS2 related gene; Human PMS2 related (hPMSR2) gene, complete cds.
209461_x_at	0.00311472	WD repeat domain 18
220249_at	0.00313465	hyaluronoglucosaminidase 4
200710_at	0.0031429	acyl-Coenzyme A dehydrogenase, very long chain
203663_s_at	0.00314546	cytochrome c oxidase subunit Va
200682_s_at	0.00315207	ubiquitin-conjugating enzyme E2L 3
201274_at	0.00315774	proteasome (prosome, macropain) subunit, alpha type, 5
209244_s_at	0.00316848	601507557F1 NIH_MGC_71 Homo sapiens cDNA clone IMAGE:3909015 5', mRNA sequence.
218572_at	0.00317188	HSPC134 protein
221696_s_at	0.00320147	hypothetical protein DKFZp761P1010
217722_s_at	0.00320147	mesenchymal stem cell protein DSC92
208809_s_at	0.00320335	hypothetical protein FLJ12619
208560_at	0.00321831	potassium voltage-gated channel, shaker-related subfamily, member 10
209320_at	0.00321832	adenylate cyclase 3
211931_s_at	0.00322128	Homo sapiens BX1 mRNA, partial cds
219457_s_at	0.00322128	Ras and Rab interactor 3
201491_at	0.00322753	chromosome 14 open reading frame 3
203281_s_at	0.00323087	ubiquitin-activating enzyme E1-like
200598_s_at	0.00323087	tumor rejection antigen (gp96) 1
210632_s_at	0.00323219	sarcoglycan, alpha (50kDa dystrophin-associated glycoprotein)
206223_at	0.00323272	kinase phosphatase inhibitor 2
200625_s_at	0.00323573	adenylyl cyclase-associated protein
203190_at	0.00323924	NADH dehydrogenase (ubiquinone) Fe-S protein 8, 23kDa (NADH-coenzyme Q reductase)
221190_s_at	0.00324856	colon cancer-associated protein Mic1
209302_at	0.00324902	polymerase (RNA) II (DNA directed) polypeptide H
202034_x_at	0.00325211	RB1-inducible coiled-coil 1
209187_at	0.00325211	down-regulator of transcription 1, TBP-binding (negative cofactor 2)
210921_at	0.00325652	Homo sapiens, clone IMAGE:3658859, mRNA.
207154_at	0.00325652	deiodinase, iodothyronine, type III
219362_at	0.00326045	hypothetical protein FLJ22643
212025_s_at	0.00326045	see GenBank Accession Number U01184 for cDNA; similar to Drosophila melanogaster fliI in GenBank Accession Number U01182 and Caenorhabditis elegans fliI homolog in GenBank Accession Number U01183; Homo sapiens FLII gene, complete cds.
203232_s_at	0.00327115	synonyms: ATX1, D6S504E; olivopontocerebellar ataxia 1, autosomal dominant; Homo sapiens spinocerebellar ataxia 1 (olivopontocerebellar ataxia 1, autosomal dominant, ataxin 1) (SCA1), mRNA.
212043_at	0.00327115	Homo sapiens, clone IMAGE:6057297, mRNA
209364_at	0.00327115	BCL2-antagonist of cell death
204925_at	0.00327115	cystinosis, nephropathic
203231_s_at	0.00327873	ESTs
200712_s_at	0.00328359	microtubule-associated protein, RP/EB family, member 1
209746_s_at	0.00328971	coenzyme Q7 homolog, ubiquinone (yeast)
221695_s_at	0.00329673	mitogen-activated protein kinase kinase kinase 2
219431_at	0.00329926	hypothetical protein FLJ20896
209875_s_at	0.00329926	secreted phosphoprotein 1 (osteopontin, bone sialoprotein I, early T-lymphocyte activation 1)
219685_at	0.00330571	hypothetical protein FLJ14084
209459_s_at	0.00330882	NPD009 protein
220272_at	0.0033095	hypothetical protein FLJ20043
212241_at	0.00331112	glutamate receptor, ionotropic, N-methyl D-aspartate-like 1A
213078_x_at	0.00331641	PlSC domain containing hypothetical protein
202638_s_at	0.00332146	intercellular adhesion molecule 1 (CD54), human rhinovirus receptor
203279_at	0.00332921	KIAA0212 gene product
218608_at	0.00333423	putative ATPase
202076_at	0.00333922	baculoviral IAP repeat-containing 2
215215_s_at	0.00336005
211015_s_at	0.00336555	heat shock 70kDa protein 4
209300_s_at	0.00336672	DKFZP566B183 protein
209109_s_at	0.00336672	transmembrane 4 superfamily member 6
200905_x_at	0.00336716	major histocompatibility complex, class I, E
204654_s_at	0.00337631	transcription factor AP-2 alpha (activating enhancer binding protein 2 alpha)
204166_at	0.00337867	KIAA0963 protein
200999_s_at	0.00338417	cytoskeleton-associated protein 4
204715_at	0.0033878	pannexin 1
222115_x_at	0.00339652	cytokine-like nuclear factor n-pac
221567_at	0.00339652	nucleolar protein 3 (apoptosis repressor with CARD domain)
209911_x_at	0.00340914	histone 1, H2bd
200089_s_at	0.00341179	ribosomal protein L4
209002_s_at	0.00342852	KIAA1536 protein
205254_x_at	0.0034329	transcription factor 7 (T-cell specific, HMG-box)
215160_x_at	0.00344684	SEE ALSO
214924_s_at	0.00344684	OGT(O-Glc-NAc transferase)-interacting protein 106 KDa
200818_at	0.00344684	ATP synthase, H+ transporting, mitochondrial F1 complex, O subunit (oligomycin sensitivity conferring protein)
222145_at	0.00345232	Homo sapiens cDNA: FLJ23572 fis, clone LNG12403.
208156_x_at	0.0034727	epiplakin 1
215605_at	0.00347625	AU145806 HEMBA1 Homo sapiens cDNA clone HEMBA1005894 3', mRNA sequence.
209487_at	0.00349461	RNA binding protein with multiple splicing
213499_at	0.00349679	chloride channel 2
219570_at	0.00349803	synonyms: SNX23, FLJ20135, FLJ23045, KIAA1590, dJ971B4.1; contains catalytic ATPase domain; sorting nexin 23; Homo sapiens chromosome 20 open reading frame 23 (C20orf23), mRNA.
217028_at	0.00349881	Homo sapiens CXCR4 gene encoding receptor CXCR4.
203378_at	0.00350192	PCF11p homolog
209805_at	0.00350192	PMS2 postmeiotic segregation increased 2 (S. cerevisiae)
206188_at	0.00350544	KIAA0628 gene product
200935_at	0.00350826	calreticulin
201714_at	0.00351619	tubulin, gamma 1
209546_s_at	0.00351915	apolipoprotein L, 1
219717_at	0.00351915	hypothetical protein FLJ20280
214442_s_at	0.00351921	Msx-interacting-zinc finger
214857_at	0.00352975	Homo sapiens mRNA; cDNA DKFZp566H0124 (from clone DKFZp566H0124)
201452_at	0.00353797	UI-H-BI1-adb-e-09-0-UI.s1 NCI_CGAP_Sub3 Homo sapiens cDNA clone IMAGE:2716145 3', mRNA sequence.
213441_x_at	0.0035402	prostate epithelium-specific Ets transcription factor
201650_at	0.00355247	keratin 19
200820_at	0.00356709	proteasome (prosome, macropain) 26S subunit, non-ATPase, 8
209316_s_at	0.00359288	HBS1-like (S. cerevisiae)
210964_s_at	0.00360509	self-glucosylating protein; one of three liver isoforms; Homo sapiens glycogenin-2 gamma (glycogenin-2) mRNA, complete cds.
202008_s_at	0.00361786	nidogen (enactin)
216640_s_at	0.00361954	Homo sapiens cDNA: FLJ23273 fis, clone HEP02611, highly similar to HSU79278 Human protein disulfide isomerase-related protein P5 mRNA.
205180_s_at	0.00362139	a disintegrin and metalloproteinase domain 8
213134_x_at	0.00363229	BTG family, member 3
203306_s_at	0.003635	solute carrier family 35 (CMP-sialic acid transporter), member 1
209991_x_at	0.0036383	G protein-coupled receptor 51
203525_s_at	0.00364632	adenomatosis polyposis coli
221227_x_at	0.00364703	Homo sapiens coenzyme Q3 homolog, methyltransferase (yeast) (COQ3), mRNA.
201226_at	0.00364703	NADH dehydrogenase (ubiquinone) 1 beta subcomplex, 8, 19kDa
205603_s_at	0.00364703	diaphanous homolog 2 (Drosophila)
215726_s_at	0.00365673	cytochrome b-5
205067_at	0.00365673	interleukin 1, beta
208216_at	0.00366175	distal-less homeobox 4
203143_s_at	0.00366708	KIAA0040 gene product
200691_s_at	0.00367425	heat shock 70kDa protein 9B (mortalin-2)
210672_s_at	0.00368586	Conserved gene telomeric to alpha globin cluster
213103_at	0.00371206	START domain containing 13
218322_s_at	0.00373567	fatty-acid-Coenzyme A ligase, long-chain 5
205927_s_at	0.00373567	cathepsin E
208858_s_at	0.00374976	likely ortholog of mouse membrane bound C2 domain containing protein
219254_at	0.00376757	hypothetical protein FLJ22222
205605_at	0.00377048	homeo box D9
214531_s_at	0.00377294	sorting nexin 1
214075_at	0.0037771	secreted protein of unknown function
203152_at	0.00378013	mitochondrial ribosomal protein L40
204475_at	0.00378013	matrix metalloproteinase 1 (interstitial collagenase)
201126_s_at	0.00378212	mannosyl (alpha-1,3-)-glycoprotein beta-1,2-N-acetylglucosaminyltransferase
208969_at	0.00378275	NADH dehydrogenase (ubiquinone) 1 alpha subcomplex, 9, 39kDa
211342_x_at	0.00378914	Trinucleotide repeat containing 11 (THR-associated protein, 230 kDa subunit)
203689_s_at	0.00379934	fragile X mental retardation 1
208652_at	0.00380355	protein phosphatase 2 (formerly 2A), catalytic subunit, alpha isoform
209920_at	0.00381089	bone morphogenetic protein receptor, type II (serine/threonine kinase)
214094_at	0.00381089	Homo sapiens mRNA; cDNA DKFZp564O0122 (from clone DKFZp564O0122)
218725_at	0.00382313	solute carrier family 25 (mitochondrial carrier: glutamate), member 22
219009_at	0.00382443	chromosome 14 open reading frame 93
211009_s_at	0.00382603	zinc finger protein 271
213742_at	0.00382854	splicing factor, arginine/serine-rich 11
216228_s_at	0.00383935	AND-1 protein
213770_at	0.00383994	kinase suppressor of ras
205129_at	0.00384726	nucleophosmin/nucleoplasmin, 3
200944_s_at	0.00385046	high-mobility group nucleosome binding domain 1
220475_at	0.00385046	solute carrier family 28 (sodium-coupled nucleoside transporter), member 3
201955_at	0.00386311
205748_s_at	0.00386607	hypothetical protein FLJ20552
209476_at	0.00386772	thioredoxin domain containing
203246_s_at	0.00388039	homologous to yeast nitrogen permease (candidate tumor suppressor)
205703_at	0.00388039	ATPase, H+ transporting, lysosomal V0 subunit a isoform 2
203470_s_at	0.00388707	pleckstrin
221031_s_at	0.00389163	hypothetical protein DKFZp434F0318
212628_at	0.00389393	Homo sapiens, clone IMAGE:4443164, mRNA
214662_at	0.00389682	KIAA0007 protein
212656_at	0.00389682	Ts translation elongation factor, mitochondrial
213341_at	0.00389682	fem-1 homolog c (C.elegans)
208720_s_at	0.00389996	RNA-binding region (RNP1, RRM) containing 2
205662_at	0.00392648	B9 protein
208024_s_at	0.00394548	DiGeorge syndrome critical region gene 6
202980_s_at	0.00394548	seven in absentia homolog 1 (Drosophila)
203167_at	0.00394548	tissue inhibitor of metalloproteinase 2
214328_s_at	0.00394548	heat shock 90kDa protein 1, alpha
201474_s_at	0.00394548	integrin, alpha 3 (antigen CD49C, alpha 3 subunit of VLA-3 receptor)
212948_at	0.00398632	calmodulin binding transcription activator 2
209352_s_at	0.00399342	SIN3 homolog B, transcriptional regulator (yeast)
221450_x_at	0.00399342	protocadherin beta 13
218285_s_at	0.00399342	oxidoreductase UCPA
207668_x_at	0.0040082	protein disulfide isomerase-related protein
213378_s_at	0.0040082	DEAD/H (Asp-Glu-Ala-Asp/His) box polypeptide 11 (CHL1-like helicase homolog, S. cerevisiae)
203641_s_at	0.00400907	KIAA0977 protein
210610_at	0.00401819	Carcinoembryonic antigen-related cell adhesion molecule 1 (biliary glycoprotein)
219076_s_at	0.00404121	peroxisomal membrane protein 2, 22kDa
206972_s_at	0.00404121	G-protein coupled receptor
217348_x_at	0.00404121	unnamed protein product; Homo sapiens cDNA FLJ13791 fis, clone THYRO1000070.
203114_at	0.00404579	Sjogren's syndrome/scleroderma autoantigen 1
202861_at	0.00405111	period homolog 1 (Drosophila)
202432_at	0.00405436	protein phosphatase 3 (formerly 2B), catalytic subunit, beta isoform (calcineurin A beta)
209466_x_at	0.00405444	pleiotrophin (heparin binding growth factor 8, neurite growth-promoting factor 1)
209188_x_at	0.00405668	down-regulator of transcription 1, TBP-binding (negative cofactor 2)
201077_s_at	0.00405908	NHP2 non-histone chromosome protein 2-like 1 (S. cerevisiae)
206569_at	0.00405908	interleukin 24
216550_x_at	0.00406385	KIAA0874 protein
213684_s_at	0.00408432	LIM protein (similar to rat protein kinase C-binding enigma)
208066_s_at	0.00410488	general transcription factor IIB
201569_s_at	0.00410971	CGI-51 protein
202772_at	0.00412646	3-hydroxymethyl-3-methylglutaryl-Coenzyme A lyase (hydroxymethylglutaricaciduria)
210011_s_at	0.00412781	Ewing sarcoma breakpoint region 1
201671_x_at	0.00415761	ubiquitin specific protease 14 (tRNA-guanine transglycosylase)
212798_s_at	0.00416246	hypothetical protein DKFZp564O043
215979_s_at	0.00417394	Homo sapiens mRNA; cDNA DKFZp564D016 (from clone DKFZp564D016)
216910_at	0.00417773	Homo sapiens membrane-bound aminopeptidase P (XNPEP2) gene, complete cds.
219498_s_at	0.00418959	B-cell CLL/lymphoma 11A (zinc finger protein)
207714_s_at	0.00421824	serine (or cysteine) proteinase inhibitor, clade H (heat shock protein 47), member 1, (collagen binding protein 1)
204216_s_at	0.00421894	hypothetical protein FLJ11806
60815_at	0.00424787	Homo sapiens cDNA: FLJ20949 fis, clone ADSE01902.
203330_s_at	0.00425956	syntaxin 5A
201949_x_at	0.00426195	capping protein (actin filament) muscle Z-line, beta
214490_at	0.00426941	arylsulfatase F
201651_s_at	0.00429097	protein kinase C and casein kinase substrate in neurons 2
218112_at	0.00429332	mitochondrial ribosomal protein S34
40020_at	0.00429342	cadherin, EGF LAG seven-pass G-type receptor 3 (flamingo homolog, Drosophila)
221482_s_at	0.00429509	cyclic AMP phosphoprotein, 19 kD
201198_s_at	0.00430951	proteasome (prosome, macropain) 26S subunit, non-ATPase, 1
202942_at	0.00432397	electron-transfer-flavoprotein, beta polypeptide
208381_s_at	0.00433494	sphingosine-1-phosphate lyase 1
201270_x_at	0.00433958	KIAA1068 protein
209769_s_at	0.00436707	glycoprotein Ib (platelet), beta polypeptide
201935_s_at	0.00437451	eukaryotic translation initiation factor 4 gamma, 3
200039_s_at	0.00437481	proteasome (prosome, macropain) subunit, beta type, 2
203884_s_at	0.00437481	KIAA0941 protein
221009_s_at	0.00437823	angiopoietin-like 4
211208_s_at	0.0043847	calcium/calmodulin-dependent serine protein kinase (MAGUK family)
204316_at	0.00438599	regulator of G-protein signalling 10
209090_s_at	0.00438599	Ribosomal protein L17
219680_at	0.00438833	hypothetical protein FLJ21478
206326_at	0.00439029	gastrin-releasing peptide
212031_at	0.00439365	S164 protein
205308_at	0.00440355	CGI-62 protein
214523_at	0.00440459	CCAAT/enhancer binding protein (C/EBP), epsilon
202324_s_at	0.00441023	golgi complex associated protein 1, 60kDa
59625_at	0.00442752	hypothetical protein LOC283849
218350_s_at	0.00442752	geminin, DNA replication inhibitor
207519_at	0.00442752	solute carrier family 6 (neurotransmitter transporter, serotonin), member 4
211326_x_at	0.00443288	Homo sapiens hemochromatosis splice variant delE3,intron3ins,intron4ins (HFE) mRNA, complete cds.
215657_at	0.00443288	Homo sapiens cDNA: FLJ21391 fis, clone COL03479.
216530_at	0.00443391	Homo sapiens mRNA; cDNA DKFZp761G0924 (from clone DKFZp761G0924)
203159_at	0.00447947	glutaminase
209295_at	0.00447947	tumor necrosis factor receptor superfamily, member 10b
201219_at	0.00448	C-terminal binding protein 2
221886_at	0.00448608	KIAA1277 protein
206087_x_at	0.00448608	hemochromatosis
218966_at	0.00448608	myosin 5C
203379_at	0.00448698	ribosomal protein S6 kinase, 90kDa, polypeptide 1
209201_x_at	0.00448963	chemokine (C-X-C motif) receptor 4
208845_at	0.00450613	Voltage-dependent anion channel 3
39248_at	0.00450964	aquaporin 3
201536_at	0.00452023	dual specificity phosphatase 3 (vaccinia virus phosphatase VH1-related)
203204_s_at	0.00452779	KIAA0677 gene product
203931_s_at	0.00452779	mitochondrial ribosomal protein L12
33323_r_at	0.00453722	stratifin
205594_at	0.00453933	KIAA0924 protein
219461_at	0.00455036	p21(CDKN1A)-activated kinase 6
201821_s_at	0.00455665	translocase of inner mitochondrial membrane 17 homolog A (yeast)
205529_s_at	0.00456734	core-binding factor, runt domain, alpha subunit 2; translocated to, 1; cyclin D-related
217545_at	0.00456734	hypothetical protein LOC199796
200916_at	0.00456734	transgelin 2
202984_s_at	0.00456944	BCL2-associated athanogene 5
202515_at	0.00459006	discs, large (Drosophila) homolog 1
214761_at	0.00459419	OLF-1/EBF associated zinc finger gene
201856_s_at	0.00460228	Zinc finger RNA binding protein
206656_s_at	0.00460627	Myogenic factor 3
214118_x_at	0.00460966	pericentriolar material 1
[truncated: 72 more rows]

## Sheet: 4788
4788 genes differentially expressed between MSI-H and MSS, Parametric t-test, Welch's correction for unequal variances, P<0.05, Benjamini and Hochberg false discovery rate. Less than 5% genes selected by chance.
Chip ID	P value	Gene description
202072_at	2.95564e-13	heterogeneous nuclear ribonucleoprotein L
201533_at	3.26112e-12	catenin (cadherin-associated protein), beta 1, 88kDa
205035_at	6.92797e-12	CTD (carboxy-terminal domain, RNA polymerase II, polypeptide A) phosphatase, subunit 1
201123_s_at	7.26529e-12	eukaryotic translation initiation factor 5A
201122_x_at	1.26144e-11	eukaryotic translation initiation factor 5A
215780_s_at	2.29445e-11	Human DNA sequence from clone RP1-30P20 on chromosome Xq21.1-21.3, complete sequence.
206108_s_at	8.07577e-11	splicing factor, arginine/serine-rich 6
221473_x_at	9.36451e-11	tumor differentially expressed 1
218963_s_at	1.71425e-10	keratin 23 (histone deacetylase inducible)
211769_x_at	2.68026e-10	tumor differentially expressed 1
202203_s_at	3.18585e-10	autocrine motility factor receptor
203444_s_at	7.44366e-10	metastasis-associated 1-like 1
205184_at	7.44366e-10	guanine nucleotide binding protein (G protein), gamma 4
213757_at	7.44366e-10	ESTs, Highly similar to FIHUA translation initiation factor eIF-5A [validated] - human [H.sapiens]
207457_s_at	1.0229e-09	lymphocyte antigen 6 complex, locus G6D
203478_at	1.06463e-09	NADH dehydrogenase (ubiquinone) 1, subcomplex unknown, 1, 6kDa
204679_at	1.48395e-09	potassium channel, subfamily K, member 1
213738_s_at	1.60589e-09	ATP synthase, H+ transporting, mitochondrial F1 complex, alpha subunit, isoform 1, cardiac muscle
221003_s_at	2.09809e-09	hypothetical protein FLJ12577
213048_s_at	2.34527e-09	33g5 Human retina cDNA randomly primed sublibrary Homo sapiens cDNA , mRNA sequence.
212677_s_at	2.56018e-09	KIAA0582 protein
204678_s_at	2.9783e-09	potassium channel, subfamily K, member 1
217554_at	3.36422e-09	AV719355 GLC Homo sapiens cDNA clone GLCEMB06 5', mRNA sequence.
221499_s_at	3.72741e-09	syntaxin 16
221736_at	3.86042e-09	KIAA1219 protein
209049_s_at	4.02075e-09	Protein kinase C binding protein 1
218295_s_at	4.68238e-09	nucleoporin 50kDa
219757_s_at	5.0498e-09	chromosome 14 open reading frame 101
218724_s_at	5.22913e-09	TGFB-induced factor 2 (TALE family homeobox)
221920_s_at	6.03606e-09	mitochondrial solute carrier protein
214718_at	6.16263e-09	ocular development-associated gene
219112_at	6.16263e-09	rap guanine nucleotide exchange factor
35201_at	8.03092e-09	heterogeneous nuclear ribonucleoprotein L
212024_x_at	8.03092e-09	see GenBank Accession Number U01184 for cDNA; similar to Drosophila melanogaster fliI in GenBank Accession Number U01182 and Caenorhabditis elegans fliI homolog in GenBank Accession Number U01183; Homo sapiens FLII gene, complete cds.
212237_at	8.92466e-09	additional sex combs like 1 (Drosophila)
215505_s_at	8.92466e-09	striatin, calmodulin binding protein 3
210231_x_at	8.92466e-09	SET translocation (myeloid leukemia-associated)
208503_s_at	8.92466e-09	ocular development-associated gene
215606_s_at	8.92466e-09	ELKS protein
203008_x_at	1.00325e-08	ATP binding protein associated with cell differentiation
218098_at	1.29005e-08	ADP-ribosylation factor guanine nucleotide-exchange factor 2 (brefeldin A-inhibited)
205209_at	1.6285e-08	activin A receptor, type IB
212062_at	1.85137e-08	ATPase, Class II, type 9A
206696_at	1.85137e-08	ocular albinism 1 (Nettleship-Falls)
209060_x_at	2.30282e-08	nuclear receptor coactivator 3
218741_at	2.30282e-08	hypothetical protein MGC861
213753_x_at	2.70052e-08	ESTs, Highly similar to FIHUA translation initiation factor eIF-5A [validated] - human [H.sapiens]
201231_s_at	2.79078e-08	enolase 1, (alpha)
36564_at	2.79078e-08	31a10 Human retina cDNA randomly primed sublibrary Homo sapiens cDNA, mRNA sequence.
211758_x_at	2.89434e-08	ATP binding protein associated with cell differentiation
31874_at	3.27749e-08	growth arrest-specific 2 like 1
221780_s_at	4.20492e-08	DEAD/H (Asp-Glu-Ala-Asp/His) box polypeptide 27
200966_x_at	4.20492e-08	aldolase A, fructose-bisphosphate
218175_at	4.41256e-08	limkain beta 2
202941_at	4.76016e-08	NADH dehydrogenase (ubiquinone) flavoprotein 2, 24kDa
219082_at	4.76016e-08	CGI-14 protein
34449_at	5.89582e-08	caspase 2, apoptosis-related cysteine protease (neural precursor cell expressed, developmentally down-regulated 2)
209815_at	6.32829e-08	patched homolog (Drosophila)
214687_x_at	6.85929e-08	aldolase A, fructose-bisphosphate
212349_at	7.98084e-08	protein O-fucosyltransferase 1
218709_s_at	8.62544e-08	chromosome 20 open reading frame 9
212229_s_at	8.77601e-08	F-box only protein 21
218528_s_at	8.8042e-08	ring finger protein 38
219861_at	1.09669e-07	hypothetical protein FLJ10634
219582_at	1.14707e-07	hypothetical protein FLJ21079
202397_at	1.14707e-07	nuclear transport factor 2
216604_s_at	1.22936e-07	solute carrier family 7 (cationic amino acid transporter, y+ system), member 8
203898_at	1.23285e-07	calcitonin gene-related peptide-receptor component protein
200968_s_at	1.25591e-07	peptidylprolyl isomerase B (cyclophilin B)
205495_s_at	1.27033e-07	granulysin
203396_at	1.28286e-07	proteasome (prosome, macropain) subunit, alpha type, 4
216129_at	1.28998e-07	Homo sapiens mRNA; cDNA DKFZp586I0624 (from clone DKFZp586I0624)
215693_x_at	1.28998e-07	Homo sapiens mRNA; cDNA DKFZp667N057 (from clone DKFZp667N057).
202794_at	1.36549e-07	inositol polyphosphate-1-phosphatase
213038_at	1.37341e-07
218392_x_at	1.39328e-07	sideroflexin 1
202925_s_at	1.47137e-07	pleiomorphic adenoma gene-like 2
202690_s_at	1.49439e-07	small nuclear ribonucleoprotein D1 polypeptide 16kDa
220180_at	1.56885e-07	CTCL tumor antigen se57-1
218802_at	1.59751e-07	hypothetical protein FLJ20647
204047_s_at	1.62943e-07	KIAA0680 gene product
202589_at	1.9575e-07	thymidylate synthetase
209811_at	2.08077e-07	caspase 2, apoptosis-related cysteine protease (neural precursor cell expressed, developmentally down-regulated 2)
207412_x_at	2.1984e-07	Carboxyl ester lipase-like (bile salt-stimulated lipase-like)
215596_s_at	2.20748e-07	Zinc finger protein 294
209207_s_at	2.33343e-07	SEC22 vesicle trafficking protein-like 1 (S. cerevisiae)
213812_s_at	2.40294e-07	calcium/calmodulin-dependent protein kinase kinase 2, beta
212406_s_at	2.68432e-07	myelin transcription factor 1
209108_at	2.95088e-07	transmembrane 4 superfamily member 6
217962_at	3.14372e-07	nucleolar protein family A, member 3 (H/ACA small nucleolar RNPs)
202924_s_at	3.21083e-07	pleiomorphic adenoma gene-like 2
202381_at	3.24009e-07	a disintegrin and metalloproteinase domain 9 (meltrin gamma)
201318_s_at	3.24009e-07	myosin, light polypeptide, regulatory, non-sarcomeric (20kD)
210021_s_at	3.24009e-07	uracil-DNA glycosylase 2
213902_at	3.24009e-07	N-acylsphingosine amidohydrolase (acid ceramidase) 1
217550_at	3.24009e-07	Homo sapiens full length insert cDNA clone ZC26G04
200630_x_at	3.4299e-07	SET translocation (myeloid leukemia-associated)
201031_s_at	3.65315e-07	heterogeneous nuclear ribonucleoprotein H1 (H)
205253_at	3.79977e-07	pre-B-cell leukemia transcription factor 1
212238_at	3.97846e-07	additional sex combs like 1 (Drosophila)
212057_at	4.04634e-07	KIAA0182 protein
213090_s_at	4.04749e-07	TAF4 RNA polymerase II, TATA box binding protein (TBP)-associated factor, 135kDa
218663_at	4.06945e-07	chromosome condensation protein G
205770_at	4.10215e-07	glutathione reductase
217893_s_at	4.10215e-07	hypothetical protein FLJ12666
218294_s_at	4.32088e-07	nucleoporin 50kDa
208953_at	4.39442e-07	KIAA0217 protein
213470_s_at	4.41994e-07	heterogeneous nuclear ribonucleoprotein H1 (H)
212151_at	4.59586e-07	Homo sapiens, clone IMAGE:5288080, mRNA
48808_at	4.79029e-07	dihydrofolate reductase
217775_s_at	5.11912e-07	retinol dehydrogenase 11 (all-trans and 9-cis)
208728_s_at	5.39765e-07	cell division cycle 42 (GTP binding protein, 25kDa)
203406_at	5.39765e-07	microfibrillar-associated protein 1
208780_x_at	5.55159e-07	VAMP (vesicle-associated membrane protein)-associated protein A, 33kDa
203697_at	5.55489e-07	frizzled-related protein
201037_at	5.61957e-07	phosphofructokinase, platelet
201002_s_at	5.61957e-07	ubiquitin-conjugating enzyme E2 variant 1
206875_s_at	5.76377e-07	Ste20-related serine/threonine kinase
222065_s_at	5.87917e-07	flightless I homolog (Drosophila)
203048_s_at	5.88336e-07	KIAA0372 gene product
202033_s_at	5.99602e-07	RB1-inducible coiled-coil 1
214257_s_at	6.24282e-07	SEC22 vesicle trafficking protein-like 1 (S. cerevisiae)
209208_at	6.33138e-07	mannose-P-dolichol utilization defect 1
207941_s_at	6.53647e-07	RNA-binding region (RNP1, RRM) containing 2
221638_s_at	6.53647e-07	Splice variant of syntaxin-16A; Homo sapiens syntaxin-16C mRNA, complete cds.
208944_at	6.53647e-07	Homo sapiens mRNA for TGF-betaIIR alpha, complete cds.
201911_s_at	6.56966e-07	FERM, RhoGEF (ARHGEF) and pleckstrin domain protein 1 (chondrocyte-derived)
209135_at	6.98304e-07	aspartate beta-hydroxylase
200886_s_at	7.70572e-07	phosphoglycerate mutase 1 (brain)
219658_at	8.6749e-07	hypothetical protein FLJ12598
40472_at	9.72751e-07	PlSC domain containing hypothetical protein
201251_at	9.97805e-07	pyruvate kinase, muscle
218328_at	1.05584e-06	coenzyme Q4 homolog (yeast)
204049_s_at	1.13889e-06	KIAA0680 gene product
217835_x_at	1.19722e-06	chromosome 20 open reading frame 24
207700_s_at	1.28647e-06	nuclear receptor coactivator 3
213198_at	1.32414e-06	activin A receptor, type IB
216032_s_at	1.36462e-06	serologically defined breast cancer antigen 84
208744_x_at	1.36757e-06	heat shock 105kDa/110kDa protein 1
203803_at	1.40236e-06	prenylcysteine lyase
215504_x_at	1.43127e-06	Homo sapiens clone 25061 mRNA sequence
201119_s_at	1.48592e-06	cytochrome c oxidase subunit VIII
208022_s_at	1.498e-06	synonyms: CDC14B3, Cdc14B1, Cdc14B2, hCDC14B; isoform 1 is encoded by transcript variant 1; Homo sapiens CDC14 cell division cycle 14 homolog B (S. cerevisiae) (CDC14B), transcript variant 1, mRNA.
207320_x_at	1.52002e-06	staufen, RNA binding protein (Drosophila)
213308_at	1.64388e-06	SH3 and multiple ankyrin repeat domains 2
206683_at	1.69464e-06	zinc finger protein 165
213716_s_at	1.73045e-06	secreted and transmembrane 1
204862_s_at	1.77163e-06	non-metastatic cells 3, protein expressed in
203881_s_at	1.96332e-06	dystrophin (muscular dystrophy, Duchenne and Becker types)
208948_s_at	2.10291e-06	staufen, RNA binding protein (Drosophila)
218644_at	2.10291e-06	pleckstrin 2
205910_s_at	2.15023e-06	carboxyl ester lipase (bile salt-stimulated lipase)
201931_at	2.18205e-06	electron-transfer-flavoprotein, alpha polypeptide (glutaric aciduria II)
204483_at	2.22018e-06	enolase 3, (beta, muscle)
212274_at	2.26077e-06	lipin 1
200967_at	2.2756e-06	peptidylprolyl isomerase B (cyclophilin B)
218774_at	2.2756e-06	mRNA decapping enzyme
219921_s_at	2.40722e-06	hypothetical protein FLJ21034
202078_at	2.43634e-06	COP9 constitutive photomorphogenic homolog subunit 3 (Arabidopsis)
207162_s_at	2.59945e-06	calcium channel, voltage-dependent, L type, alpha 1B subunit
210427_x_at	2.67959e-06	annexin A2
203315_at	2.70239e-06	NCK adaptor protein 2
213788_s_at	2.70239e-06	Homo sapiens clone 23718 mRNA sequence
202675_at	2.70239e-06	succinate dehydrogenase complex, subunit B, iron sulfur (Ip)
222021_x_at	2.71177e-06	Homo sapiens full length insert cDNA clone ZC24D06
203391_at	2.86968e-06	FK506 binding protein 2, 13kDa
207543_s_at	3.10438e-06	procollagen-proline, 2-oxoglutarate 4-dioxygenase (proline 4-hydroxylase), alpha polypeptide I
218009_s_at	3.15153e-06	protein regulator of cytokinesis 1
213503_x_at	3.16515e-06	annexin A2
213037_x_at	3.16515e-06	staufen, RNA binding protein (Drosophila)
203560_at	3.16515e-06	gamma-glutamyl hydrolase (conjugase, folylpolygammaglutamyl hydrolase)
201590_x_at	3.21625e-06	annexin A2
208827_at	3.24872e-06	proteasome (prosome, macropain) subunit, beta type, 6
209492_x_at	3.25592e-06	ATP synthase, H+ transporting, mitochondrial F0 complex, subunit e
201668_x_at	3.25592e-06	myristoylated alanine-rich protein kinase C substrate
221830_at	3.4624e-06	RAP2A, member of RAS oncogene family
218345_at	3.47385e-06	hepatocellular carcinoma-associated antigen 112
211936_at	3.48333e-06	heat shock 70kDa protein 5 (glucose-regulated protein, 78kDa)
212864_at	3.65666e-06	CDP-diacylglycerol synthase (phosphatidate cytidylyltransferase) 2
204048_s_at	3.68132e-06	KIAA0680 gene product
202223_at	3.76649e-06	synonyms: TMC, MGC9042; transmembrane conserved gene; integral transmembrane protein 1; Homo sapiens integral membrane protein 1 (ITM1), mRNA.
208103_s_at	3.76649e-06	leucine-rich acidic nuclear protein like
201243_s_at	3.76649e-06	ATPase, Na+/K+ transporting, beta 1 polypeptide
202211_at	3.76649e-06	ADP-ribosylation factor GTPase activating protein 3
200853_at	4.0685e-06	H2A histone family, member Z
221021_s_at	4.16114e-06	catenin, beta like 1
207585_s_at	4.20104e-06	ribosomal protein L36a-like
221500_s_at	4.20129e-06	syntaxin 16
208882_s_at	4.61656e-06	progestin induced protein
217717_s_at	4.70686e-06	GW128 protein
208262_x_at	4.72712e-06	Mediterranean fever
201470_at	4.72712e-06	glutathione-S-transferase like; glutathione transferase omega
208803_s_at	4.7289e-06	signal recognition particle 72kDa
201135_at	4.87734e-06	enoyl Coenzyme A hydratase, short chain, 1, mitochondrial
204900_x_at	4.97659e-06	sin3-associated polypeptide, 30kDa
202678_at	4.99718e-06	general transcription factor IIA, 2, 12kDa
209750_at	5.0185e-06	nuclear receptor subfamily 1, group D, member 2
203706_s_at	5.10151e-06	frizzled homolog 7 (Drosophila)
209061_at	5.1359e-06	nuclear receptor coactivator 3
210758_at	5.23467e-06	PC4 and SFRS1 interacting protein 1
205746_s_at	5.27153e-06	a disintegrin and metalloproteinase domain 17 (tumor necrosis factor, alpha, converting enzyme)
212638_s_at	5.30782e-06	WW domain-containing protein 1
212198_s_at	5.45471e-06
212148_at	5.56513e-06	Homo sapiens, clone IMAGE:5288080, mRNA
201134_x_at	5.77377e-06	cytochrome c oxidase subunit VIIc
205061_s_at	5.7876e-06	polymyositis/scleroderma autoantigen 1, 75kDa
214665_s_at	5.7876e-06	Homo sapiens cDNA FLJ20088 fis, clone COL03869.
205549_at	5.80902e-06	Purkinje cell protein 4
208612_at	5.81033e-06	glucose regulated protein, 58kDa
208093_s_at	5.81033e-06	LIS1-interacting protein NUDEL; endooligopeptidase A
37986_at	5.92701e-06	erythropoietin receptor
219278_at	5.95765e-06	mitogen-activated protein kinase kinase kinase 6
211406_at	5.95765e-06	predicted protein of HQ2309; Homo sapiens PRO2309 mRNA, complete cds.
212569_at	6.00815e-06	KIAA0650 protein
205769_at	6.06433e-06	solute carrier family 27 (fatty acid transporter), member 2
219956_at	6.23238e-06	UDP-N-acetyl-alpha-D-galactosamine:polypeptide N-acetylgalactosaminyltransferase 6 (GalNAc-T6)
222110_at	6.33551e-06	hypothetical protein MGC27076
218353_at	6.47669e-06	MSTP032 protein
210654_at	6.74433e-06	tumor necrosis factor receptor superfamily, member 10d, decoy with truncated death domain
217817_at	6.74433e-06	actin related protein 2/3 complex, subunit 4, 20kDa
207839_s_at	6.74711e-06	NAG-5 protein
202419_at	7.43946e-06	follicular lymphoma variant translocation 1
206034_at	7.8544e-06	serine (or cysteine) proteinase inhibitor, clade B (ovalbumin), member 8
201157_s_at	8.52304e-06	N-myristoyltransferase 1
201093_x_at	8.77955e-06	succinate dehydrogenase complex, subunit A, flavoprotein (Fp)
209678_s_at	8.82529e-06	protein kinase C, iota
219148_at	8.89174e-06	T-LAK cell-originated protein kinase
218208_at	8.90698e-06	hypothetical protein FLJ22378
205263_at	8.98096e-06	B-cell CLL/lymphoma 10
221471_at	9.38421e-06	tumor differentially expressed 1
204017_at	9.62821e-06	KDEL (Lys-Asp-Glu-Leu) endoplasmic reticulum protein retention receptor 3
221559_s_at	1.04791e-05	homolog of yeast Mis12
200650_s_at	1.05153e-05	lactate dehydrogenase A
201588_at	1.05153e-05	thioredoxin-like, 32kDa
218993_at	1.05153e-05	putative RNA methyltransferase
210556_at	1.05228e-05	nuclear factor of activated T-cells, cytoplasmic, calcineurin-dependent 3
203049_s_at	1.05228e-05	KIAA0372 gene product
219735_s_at	1.05228e-05	LBP protein; likely ortholog of mouse CRTR-1
203675_at	1.06125e-05	nucleobindin 2
213169_at	1.06871e-05	Homo sapiens cDNA FLJ12815 fis, clone NT2RP2002546.
218577_at	1.06871e-05	hypothetical protein FLJ20331
202671_s_at	1.0696e-05	pyridoxal (pyridoxine, vitamin B6) kinase
222245_s_at	1.07191e-05	fer-1-like 4 (C. elegans)
218137_s_at	1.07191e-05	stromal membrane-associated protein
202001_s_at	1.11521e-05	NADH dehydrogenase (ubiquinone) 1 alpha subcomplex, 6, 14kDa
218325_s_at	1.11912e-05	death associated transcription factor 1
202836_s_at	1.11912e-05	similar to S. pombe dim1+
212194_s_at	1.13048e-05
210347_s_at	1.14185e-05	B-cell CLL/lymphoma 11A (zinc finger protein)
44790_s_at	1.14629e-05	chromosome 13 open reading frame 18
218827_s_at	1.14629e-05
216992_s_at	1.14629e-05	glutamate receptor, metabotropic 8
221739_at	1.14629e-05	interleukin 27 working designation
219806_s_at	1.14629e-05	FN5 protein
33304_at	1.15082e-05	interferon stimulated gene 20kDa
218143_s_at	1.15211e-05	secretory carrier membrane protein 2
218002_s_at	1.17854e-05	chemokine (C-X-C motif) ligand 14
205676_at	1.20996e-05	cytochrome P450, family 27, subfamily B, polypeptide 1
37433_at	1.24274e-05	Msx-interacting-zinc finger
209921_at	1.24274e-05	solute carrier family 7, (cationic amino acid transporter, y+ system) member 11
217749_at	1.24486e-05	single stranded DNA binding protein 3
219108_x_at	1.24827e-05	DEAD/H (Asp-Glu-Ala-Asp/His) box polypeptide 27
213619_at	1.25226e-05	heterogeneous nuclear ribonucleoprotein H1 (H)
221478_at	1.25226e-05	BCL2/adenovirus E1B 19kDa interacting protein 3-like
208743_s_at	1.25226e-05	tyrosine 3-monooxygenase/tryptophan 5-monooxygenase activation protein, beta polypeptide
213041_s_at	1.25226e-05	ATP synthase, H+ transporting, mitochondrial F1 complex, delta subunit
206303_s_at	1.26009e-05	nudix (nucleoside diphosphate linked moiety X)-type motif 4
218346_s_at	1.27429e-05	p53 regulated PA26 nuclear protein
220607_x_at	1.27429e-05	TH1-like (Drosophila)
218777_at	1.27429e-05	hypothetical protein FLJ22246
207318_s_at	1.278e-05	cell division cycle 2-like 5 (cholinesterase-related cell division controller)
212173_at	1.29637e-05	Homo sapiens cDNA FLJ13696 fis, clone PLACE2000140.
205134_s_at	1.29637e-05	nuclear fragile X mental retardation protein interacting protein 1
214486_x_at	1.30462e-05	CASP8 and FADD-like apoptosis regulator
218853_s_at	1.31316e-05	hypothetical protein dJ473B4
213617_s_at	1.31316e-05	DKFZP586M1523 protein
221430_s_at	1.31316e-05	dactylidin
218089_at	1.31316e-05	chromosome 20 open reading frame 4
219750_at	1.31316e-05	hypothetical protein FLJ11155
206976_s_at	1.33076e-05	heat shock 105kDa/110kDa protein 1
209071_s_at	1.33076e-05	regulator of G-protein signalling 5
207438_s_at	1.33676e-05	RNA, U transporter 1
210881_s_at	1.37643e-05	insulin-like growth factor 2 (somatomedin A)
201594_s_at	1.3809e-05	protein phosphatase 4, regulatory subunit 1
212234_at	1.3809e-05	additional sex combs like 1 (Drosophila)
217491_x_at	1.3809e-05	cytochrome c oxidase subunit VIIc; E.C. number =1.9.3.1; Homo sapiens cytochrome c oxidase subunit VIIc (COX7CP1) pseudogene, complete sequence.
219211_at	1.39628e-05	ubiquitin specific protease 18
219397_at	1.4032e-05	hypothetical protein FLJ13448
218308_at	1.42771e-05	transforming, acidic coiled-coil containing protein 3
206442_at	1.43067e-05	semenogelin I
211504_x_at	1.44727e-05	Rho-associated, coiled-coil containing protein kinase 2
202595_s_at	1.44727e-05	leptin receptor overlapping transcript-like 1
201356_at	1.45251e-05	601810961R1 NIH_MGC_48 Homo sapiens cDNA clone IMAGE:4053975 3', mRNA sequence.
203788_s_at	1.45251e-05	sema domain, immunoglobulin domain (Ig), short basic domain, secreted, (semaphorin) 3C
211456_x_at	1.45266e-05	MT-1H-like protein; mutant as compared to wild-type sequence MT-1H in GenBank Accession Number X64834; Homo sapiens metallothionein 1H-like protein mRNA, complete cds.
205405_at	1.48363e-05	sema domain, seven thrombospondin repeats (type 1 and type 1-like), transmembrane domain (TM) and short cytoplasmic domain, (semaphorin) 5A
205294_at	1.50336e-05	BAI1-associated protein 2
205774_at	1.50336e-05	coagulation factor XII (Hageman factor)
217790_s_at	1.539e-05	signal sequence receptor, gamma (translocon-associated protein gamma)
213307_at	1.58073e-05	SH3 and multiple ankyrin repeat domains 2
205188_s_at	1.58429e-05	MAD, mothers against decapentaplegic homolog 5 (Drosophila)
209070_s_at	1.58429e-05	regulator of G-protein signalling 5
219518_s_at	1.60479e-05	hypothetical protein FLJ22637
203964_at	1.63094e-05	N-myc (and STAT) interactor
205781_at	1.63316e-05	chromosome 16 open reading frame 7
204434_at	1.69236e-05	spermatogenesis associated 2
208814_at	1.70066e-05	Homo sapiens cDNA FLJ32453 fis, clone SKMUS2001703.
219066_at	1.73548e-05	hypothetical protein MDS018
209814_at	1.7537e-05	nucleolar cysteine-rich protein
204326_x_at	1.75813e-05	metallothionein 1L
34031_i_at	1.75813e-05	cerebral cavernous malformations 1
213911_s_at	1.76446e-05	H2A histone family, member Z
210612_s_at	1.7831e-05	synaptojanin 2
200038_s_at	1.78603e-05	ribosomal protein L17
40837_at	1.79065e-05	transducin-like enhancer of split 2 (E(sp1) homolog, Drosophila)
218823_s_at	1.79892e-05	hypothetical protein FLJ20038
208581_x_at	1.80789e-05	metallothionein 1X
210778_s_at	1.80962e-05	MAX dimerization protein 4
206377_at	1.8174e-05	forkhead box F2
37145_at	1.8174e-05	Homo sapiens NKG5 gene, complete cds.
219403_s_at	1.83049e-05	heparanase
216788_at	1.85739e-05	Homo sapiens cDNA: FLJ21911 fis, clone HEP03855.
204364_s_at	1.90453e-05	hypothetical protein FLJ13110
202410_x_at	1.91118e-05	insulin-like growth factor 2 (somatomedin A)
213309_at	1.91749e-05	phospholipase C-like 2
214074_s_at	1.92831e-05	ems1 sequence (mammary tumor and squamous cell carcinoma-associated (p80/85 src substrate)
219633_at	1.92831e-05	chromosome 20 open reading frame 121
201001_s_at	1.92866e-05	ubiquitin-conjugating enzyme E2 variant 1
205694_at	1.93358e-05	tyrosinase-related protein 1
221789_x_at	1.97206e-05	mitochondrial Rho 2
200971_s_at	2.06977e-05	stress-associated endoplasmic reticulum protein 1
204158_s_at	2.07276e-05	T-cell, immune regulator 1, ATPase, H+ transporting, lysosomal V0 protein a isoform 3
214316_x_at	2.07383e-05	calreticulin
204519_s_at	2.08772e-05	transmembrane 4 superfamily member 11 (plasmolipin)
205241_at	2.09562e-05	SCO cytochrome oxidase deficient homolog 2 (yeast)
209062_x_at	2.09794e-05	nuclear receptor coactivator 3
200822_x_at	2.12e-05	synonym: TPI; Homo sapiens triosephosphate isomerase 1 (TPI1), mRNA.
213164_at	2.12009e-05	solute carrier family 5 (inositol transporters), member 3
205260_s_at	2.12459e-05	acylphosphatase 1, erythrocyte (common) type
220939_s_at	2.14247e-05	dipeptidylpeptidase 8
200728_at	2.17579e-05	ARP2 actin-related protein 2 homolog (yeast)
202224_at	2.19111e-05	v-crk sarcoma virus CT10 oncogene homolog (avian)
203319_s_at	2.24127e-05	zinc finger protein 148 (pHZ-52)
218646_at	2.24127e-05	hypothetical protein FLJ20534
218242_s_at	2.24127e-05	CGI-85 protein
204219_s_at	2.25117e-05	proteasome (prosome, macropain) 26S subunit, ATPase, 1
221734_at	2.25117e-05	hypothetical protein MGC12103
44563_at	2.27159e-05	hypothetical protein FLJ10385
218704_at	2.27159e-05	hypothetical protein FLJ20315
221472_at	2.27159e-05	tumor differentially expressed 1
218193_s_at	2.27875e-05	CGI-141 protein
218187_s_at	2.30685e-05	hypothetical protein FLJ20989
216720_at	2.35184e-05	Homo sapiens mRNA; cDNA DKFZp434D0326 (from clone DKFZp434D0326)
205543_at	2.35184e-05	heat shock protein (hsp110 family)
210281_s_at	2.36357e-05	zinc finger protein 198
202616_s_at	2.3681e-05	methyl CpG binding protein 2 (Rett syndrome)
204132_s_at	2.3681e-05	forkhead box O3A
204044_at	2.3681e-05	quinolinate phosphoribosyltransferase (nicotinate-nucleotide pyrophosphorylase (carboxylating))
218058_at	2.37798e-05	CpG binding protein
200889_s_at	2.40278e-05	signal sequence receptor, alpha (translocon-associated protein alpha)
212185_x_at	2.41005e-05	metallothionein 2A
202139_at	2.44721e-05	aldo-keto reductase family 7, member A2 (aflatoxin aldehyde reductase)
212276_at	2.4954e-05	lipin 1
221527_s_at	2.49701e-05	par-3 partitioning defective 3 homolog (C. elegans)
219471_at	2.49701e-05	chromosome 13 open reading frame 18
218385_at	2.52464e-05	mitochondrial ribosomal protein S18A
221479_s_at	2.56516e-05	BCL2/adenovirus E1B 19kDa interacting protein 3-like
214259_s_at	2.58765e-05	aldo-keto reductase family 7, member A2 (aflatoxin aldehyde reductase)
50277_at	2.71283e-05	golgi associated, gamma adaptin ear containing, ARF binding protein 1
222280_at	2.75056e-05	Homo sapiens cDNA FLJ34713 fis, clone MESAN2004138.
201939_at	2.78435e-05	serum-inducible kinase
201097_s_at	2.78849e-05	ADP-ribosylation factor 4
208223_s_at	2.78849e-05	activin A receptor, type IB
203423_at	2.79236e-05	retinol binding protein 1, cellular
205063_at	2.80765e-05	survival of motor neuron protein interacting protein 1
217718_s_at	2.81662e-05	GW128 protein
205920_at	2.87147e-05	solute carrier family 6 (neurotransmitter transporter, taurine), member 6
210790_s_at	2.88672e-05	SAR1 protein
212953_x_at	2.89391e-05	calreticulin
207196_s_at	2.92404e-05	TNFAIP3 interacting protein 1
221516_s_at	2.94441e-05	hypothetical protein FLJ20232
204653_at	2.94441e-05	transcription factor AP-2 alpha (activating enhancer binding protein 2 alpha)
206247_at	2.95694e-05	MHC class I polypeptide-related sequence B
214214_s_at	2.96346e-05	hypothetical protein MGC4189
210260_s_at	2.9834e-05	TNF-induced protein
202856_s_at	3.00122e-05	solute carrier family 16 (monocarboxylic acid transporters), member 3
203069_at	3.00122e-05	synaptic vesicle glycoprotein 2A
207401_at	3.01921e-05	prospero-related homeobox 1
213655_at	3.08238e-05	tyrosine 3-monooxygenase/tryptophan 5-monooxygenase activation protein, epsilon polypeptide
201737_s_at	3.0825e-05	similar to S. cerevisiae SSM4
209020_at	3.15766e-05	chromosome 20 open reading frame 111
201186_at	3.16194e-05	low density lipoprotein-related protein-associated protein 1 (alpha-2-macroglobulin receptor-associated protein 1)
202834_at	3.2108e-05	angiotensinogen (serine (or cysteine) proteinase inhibitor, clade A (alpha-1 antiproteinase, antitrypsin), member 8)
209058_at	3.25372e-05	endothelial differentiation-related factor 1
202472_at	3.32358e-05	mannose phosphate isomerase
200827_at	3.34526e-05	procollagen-lysine, 2-oxoglutarate 5-dioxygenase (lysine hydroxylase, Ehlers-Danlos syndrome type VI)
200815_s_at	3.34996e-05	platelet-activating factor acetylhydrolase, isoform Ib, alpha subunit 45kDa
212577_at	3.36038e-05	KIAA0650 protein
220349_s_at	3.36934e-05	endo-beta-N-acetylglucosaminidase
210206_s_at	3.37432e-05	DEAD/H (Asp-Glu-Ala-Asp/His) box polypeptide 11 (CHL1-like helicase homolog, S. cerevisiae)
212657_s_at	3.41528e-05	interleukin 1 receptor antagonist
207805_s_at	3.43663e-05	proteasome (prosome, macropain) 26S subunit, non-ATPase, 9
201953_at	3.48028e-05	calcium and integrin binding 1 (calmyrin)
213385_at	3.51009e-05	chimerin (chimaerin) 2
213593_s_at	3.5283e-05	Homo sapiens hAWMS1 mRNA, complete cds.
204301_at	3.54881e-05	KIAA0711 gene product
216603_at	3.5936e-05	solute carrier family 7 (cationic amino acid transporter, y+ system), member 8
218472_s_at	3.69263e-05	pelota homolog (Drosophila)
210970_s_at	3.83587e-05	inhibitor of Bruton's tyrsoine kinase
216841_s_at	3.83587e-05	superoxide dismutase 2, mitochondrial
217591_at	3.88148e-05	ESTs, Weakly similar to hypothetical protein FLJ20378 [Homo sapiens] [H.sapiens]
204698_at	3.88148e-05	interferon stimulated gene 20kDa
202088_at	3.88975e-05	LIV-1 protein, estrogen regulated
202527_s_at	3.88975e-05	MAD, mothers against decapentaplegic homolog 4 (Drosophila)
218190_s_at	3.89338e-05	ubiquinol-cytochrome c reductase complex (7.2 kD)
209285_s_at	3.89338e-05	KIAA1105 protein
205570_at	3.93756e-05	phosphatidylinositol-4-phosphate 5-kinase, type II, alpha
212313_at	4.01089e-05	hypothetical protein MGC29816
205024_s_at	4.02788e-05	RAD51 homolog (RecA homolog, E. coli) (S. cerevisiae)
202817_s_at	4.02788e-05	synovial sarcoma translocation, chromosome 18
200989_at	4.11803e-05	hypoxia-inducible factor 1, alpha subunit (basic helix-loop-helix transcription factor)
201890_at	4.11803e-05	ribonucleotide reductase M2 polypeptide
209397_at	4.11803e-05	malic enzyme 2, NAD(+)-dependent, mitochondrial
203362_s_at	4.15739e-05	MAD2 mitotic arrest deficient-like 1 (yeast)
201096_s_at	4.2225e-05	ADP-ribosylation factor 4
201818_at	4.27328e-05	hypothetical protein FLJ12443
205935_at	4.28902e-05	forkhead box F1
220198_s_at	4.32185e-05	eukaryotic translation initiation factor 5A2
204020_at	4.32185e-05	purine-rich element binding protein A
211730_s_at	4.32729e-05	polymerase (RNA) II (DNA directed) polypeptide L, 7.6kDa
211930_at	4.3307e-05	Homo sapiens BX1 mRNA, partial cds
202130_at	4.34195e-05	sudD suppressor of bimD6 homolog (A. nidulans)
53071_s_at	4.34806e-05	hypothetical protein FLJ22222
202588_at	4.36658e-05	adenylate kinase 1
201529_s_at	4.40129e-05	replication protein A1, 70kDa
201695_s_at	4.44304e-05	nucleoside phosphorylase
200078_s_at	4.44832e-05	ATPase, H+ transporting, lysosomal 21kDa, V0 subunit c''
210532_s_at	4.49876e-05	predicted protein of HQ1574; Homo sapiens PRO1574 mRNA, complete cds.
201966_at	4.57429e-05	NADH dehydrogenase (ubiquinone) Fe-S protein 2, 49kDa (NADH-coenzyme Q reductase)
217801_at	4.6617e-05	ATP synthase, H+ transporting, mitochondrial F1 complex, epsilon subunit
201564_s_at	4.70032e-05	fascin homolog 1, actin-bundling protein (Strongylocentrotus purpuratus)
202096_s_at	4.72211e-05	benzodiazapine receptor (peripheral)
217786_at	4.77307e-05	SKB1 homolog (S. pombe)
48531_at	4.88013e-05	TNFAIP3 interacting protein 2
209132_s_at	4.90104e-05	hypothetical protein FLJ20452
216396_s_at	4.92772e-05	etoposide-induced mRNA
212579_at	4.96495e-05	KIAA0650 protein
221741_s_at	4.98327e-05	match: proteins: Tr:Q9Y5A9 Tr:Q9VBZ5 Tr:O77335 Tr:Q9Y172 Tr:O04503; Human DNA sequence from clone RP5-963E22 on chromosome 20 Contains the 3' end of a novel gene similar to NY-REN-2 Antigen, 5 CpG islands, ESTs, STSs and GSSs, complete sequence.
214265_at	4.98327e-05	integrin, alpha 8
207355_at	4.99024e-05	solute carrier family 1 (glutamate transporter), member 7
209145_s_at	5.1102e-05	core-binding factor, runt domain, alpha subunit 2; translocated to, 2
204015_s_at	5.13273e-05	dual specificity phosphatase 4
208816_x_at	5.13453e-05	annexin A2 pseudogene 2
203732_at	5.14416e-05	thyroid hormone receptor interactor 4
204927_at	5.17376e-05	chromosome 11 open reading frame 13
202313_at	5.17376e-05	protein phosphatase 2 (formerly 2A), regulatory subunit B (PR 52), alpha isoform
208805_at	5.21231e-05	proteasome (prosome, macropain) subunit, alpha type, 6
208350_at	5.34555e-05	casein alpha s1
213005_s_at	5.34555e-05	kidney ankyrin repeat-containing protein
213098_at	5.34555e-05	RCD1 required for cell differentiation1 homolog (S. pombe)
206441_s_at	5.40101e-05	hypothetical protein FLJ20452
214358_at	5.43231e-05	acetyl-Coenzyme A carboxylase alpha
211089_s_at	5.44609e-05	NIMA (never in mitosis gene a)-related kinase 3
216006_at	5.45651e-05	Homo sapiens clone 24694 mRNA sequence
201466_s_at	5.47312e-05	v-jun sarcoma virus 17 oncogene homolog (avian)
205105_at	5.50868e-05	mannosidase, alpha, class 2A, member 1
216255_s_at	5.61956e-05	Homo sapiens chromosome 7 map 7q31.3 cosmid g0771a003, complete sequence.
217839_at	5.63032e-05	TRK-fused gene
221505_at	5.66764e-05	leucine-rich acidic nuclear protein like
214182_at	5.77556e-05	ADP-ribosylation factor 6
217756_x_at	5.87574e-05	small EDRK-rich factor 2
207922_s_at	5.94898e-05	macrophage erythroblast attacher
204297_at	6.00121e-05	phosphoinositide-3-kinase, class 3
219914_at	6.03903e-05	endothelin converting enzyme-like 1
208910_s_at	6.06753e-05	complement component 1, q subcomponent binding protein
214778_at	6.1149e-05	EGF-like-domain, multiple 4
218629_at	6.16327e-05	smoothened homolog (Drosophila)
201322_at	6.17016e-05	ATP synthase, H+ transporting, mitochondrial F1 complex, beta polypeptide
220521_s_at	6.17016e-05	hypothetical protein FLJ10035
202581_at	6.21057e-05	heat shock 70kDa protein 1B
202332_at	6.21057e-05	casein kinase 1, epsilon
46947_at	6.21057e-05	hypothetical protein FLJ10613
209003_at	6.28258e-05	solute carrier family 25 (mitochondrial carrier; oxoglutarate carrier), member 11
60794_f_at	6.35517e-05	Homo sapiens cDNA FLJ12601 fis, clone NT2RM4001414.
220265_at	6.4161e-05	G protein-coupled receptor 107
216274_s_at	6.42485e-05	signal peptidase complex (18kD)
205081_at	6.53037e-05	cysteine-rich protein 1 (intestinal)
205768_s_at	6.6062e-05	solute carrier family 27 (fatty acid transporter), member 2
202375_at	6.6062e-05	SEC24 related gene family, member D (S. cerevisiae)
219244_s_at	6.6062e-05	mitochondrial ribosomal protein L46
202974_at	6.6479e-05	membrane protein, palmitoylated 1, 55kDa
218377_s_at	6.6479e-05	chromosome 21 open reading frame 6
201674_s_at	6.67128e-05	A kinase (PRKA) anchor protein 1
202705_at	6.69197e-05	cyclin B2
221002_s_at	6.72914e-05	tetraspanin similar to TM4SF9
208121_s_at	6.72914e-05	protein tyrosine phosphatase, receptor type, O
208050_s_at	6.72914e-05	caspase 2, apoptosis-related cysteine protease (neural precursor cell expressed, developmentally down-regulated 2)
208939_at	6.72914e-05	selenophosphate synthetase
203728_at	6.72914e-05	BCL2-antagonist/killer 1
205356_at	6.72914e-05	ubiquitin specific protease 13 (isopeptidase T-3)
209425_at	6.72914e-05	alpha-methylacyl-CoA racemase
202520_s_at	6.72914e-05	mutL homolog 1, colon cancer, nonpolyposis type 2 (E. coli)
32502_at	6.72914e-05	hypothetical protein PP1665
45572_s_at	6.74122e-05	golgi associated, gamma adaptin ear containing, ARF binding protein 1
202727_s_at	6.77571e-05	interferon gamma receptor 1
48580_at	6.85244e-05	CpG binding protein
200793_s_at	6.86839e-05	aconitase 2, mitochondrial
209059_s_at	6.86839e-05	endothelial differentiation-related factor 1
219571_s_at	6.88456e-05	GIOT-3 for gonadotropin inducible transcription repressor-3
206752_s_at	6.93497e-05	DNA fragmentation factor, 40kDa, beta polypeptide (caspase-activated DNase)
219609_at	6.97147e-05	hypothetical protein MGC4645
218324_s_at	6.97147e-05	hypothetical protein FLJ13117
201330_at	6.99804e-05	arginyl-tRNA synthetase
217847_s_at	7.00399e-05	thyroid hormone receptor-associated protein, 150 kDa subunit
202596_at	7.00399e-05	endosulfine alpha
201290_at	7.12584e-05	signal peptidase complex (18kD)
205382_s_at	7.15478e-05	D component of complement (adipsin)
218333_at	7.29272e-05	CGI-101 protein
200642_at	7.32181e-05	superoxide dismutase 1, soluble (amyotrophic lateral sclerosis 1 (adult))
201672_s_at	7.33955e-05	ubiquitin specific protease 14 (tRNA-guanine transglycosylase)
207217_s_at	7.41467e-05	NADPH oxidase 1
218766_s_at	7.43651e-05	tryptophanyl tRNA synthetase 2 (mitochondrial)
205085_at	7.52216e-05	origin recognition complex, subunit 1-like (yeast)
221555_x_at	7.58292e-05	CDC14 cell division cycle 14 homolog B (S. cerevisiae)
219492_at	7.76834e-05	cystein-rich hydrophobic domain 2
221434_s_at	7.76834e-05	hypothetical protein DC50
219698_s_at	8.06347e-05	hypothetical protein FLJ23017
218455_at	8.06347e-05	NFS1 nitrogen fixation 1 (S. cerevisiae)
203040_s_at	8.12708e-05	hydroxymethylbilane synthase
218451_at	8.2451e-05	CUB domain-containing protein 1
206061_s_at	8.25814e-05	Dicer1, Dcr-1 homolog (Drosophila)
204431_at	8.27477e-05	transducin-like enhancer of split 2 (E(sp1) homolog, Drosophila)
215223_s_at	8.27651e-05	superoxide dismutase 2, mitochondrial
218641_at	8.28908e-05
213137_s_at	8.33691e-05	protein tyrosine phosphatase, non-receptor type 2
213017_at	8.35271e-05	abhydrolase domain containing 3
204131_s_at	8.47175e-05	forkhead box O3A
204348_s_at	8.52582e-05	adenylate kinase 3
216568_x_at	8.52582e-05	Human DNA sequence from clone RP1-296K21 on chromosome Xq13, complete sequence.
206006_s_at	8.70451e-05	KIAA1009 protein
200844_s_at	8.70451e-05	antioxidant protein 2
207607_at	8.74108e-05	achaete-scute complex-like 2 (Drosophila)
221766_s_at	9.24458e-05	Human DNA sequence from clone RP5-991C6 on chromosome 6q14.1-15, complete sequence.
207334_s_at	9.24458e-05	transforming growth factor, beta receptor II (70/80kDa)
208808_s_at	9.24458e-05	high-mobility group box 2
221954_at	9.27077e-05	chromosome 20 open reading frame 111
219429_at	9.39794e-05	fatty acid hydroxylase
208296_x_at	9.49859e-05	TNF-induced protein
207265_s_at	9.53303e-05	KDEL (Lys-Asp-Glu-Leu) endoplasmic reticulum protein retention receptor 3
200668_s_at	9.57965e-05	ubiquitin-conjugating enzyme E2D 3 (UBC4/5 homolog, yeast)
212694_s_at	9.65288e-05	propionyl Coenzyme A carboxylase, beta polypeptide
31837_at	9.65452e-05	hypothetical protein 384D8_2; choline kinase isolog 384D8_3; carnitine palmitoyltransferase isolog 384D8_4; hypothetical protein 384D8_6; hypothetical protein 384D8_7; Homo sapiens chromosome 22q13 BAC clone CIT987SK-384D8 complete sequence.
200087_s_at	9.66546e-05	coated vesicle membrane protein
205240_at	9.66546e-05	LGN protein
212089_at	9.67717e-05	lamin A/C
208737_at	9.81644e-05	ATPase, H+ transporting, lysosomal 13kDa, V1 subunit G isoform 1
212420_at	0.000102431	E74-like factor 1 (ets domain transcription factor)
209292_at	0.000103672	inhibitor of DNA binding 4, dominant negative helix-loop-helix protein
217853_at	0.000103672	tumor endothelial marker 6
218483_s_at	0.000104689	hypothetical protein FLJ21827
217661_x_at	0.000104709	hypothetical protein LOC147912
202296_s_at	0.000104709	similar to S. cerevisiae RER1
217871_s_at	0.000105098	macrophage migration inhibitory factor (glycosylation-inhibiting factor)
208194_s_at	0.000105205	signal transducing adaptor molecule (SH3 domain and ITAM motif) 2
219221_at	0.000105323	hypothetical protein FLJ22332
202423_at	0.000105449	runt-related transcription factor binding protein 2
215209_at	0.000105593	Homo sapiens, clone IMAGE:5265853, mRNA
201011_at	0.000105593	ribophorin I
217995_at	0.000106968	sulfide quinone reductase-like (yeast)
202937_x_at	0.000107016	Human DNA sequence from clone CTA-126B4 on chromosome 22q13.2-13.31, complete sequence.
222244_s_at	0.000107016	hypothetical protein FLJ20618
215983_s_at	0.000108273	reproduction 8
206858_s_at	0.000108401	homeo box C6
210625_s_at	0.000108547	A kinase (PRKA) anchor protein 1
205865_at	0.000108672	dead ringer-like 1 (Drosophila)
218415_at	0.000108672	vacuolar protein sorting 33B (yeast)
205333_s_at	0.000108923	RCE1 homolog, prenyl protein protease (S. cerevisiae)
220494_s_at	0.000109119	chromosome 14 open reading frame 117
208361_s_at	0.000109119	BN51 (BHK21) temperature sensitivity complementing
217898_at	0.000109119	chromosome 11 hypothetical protein ORF3
209773_s_at	0.000109119	ribonucleotide reductase M2 polypeptide
203234_at	0.000109208	uridine phosphorylase
201917_s_at	0.000109213	hypothetical protein FLJ10618
213649_at	0.000109232	splicing factor, arginine/serine-rich 7, 35kDa
203831_at	0.000109232
218807_at	0.000109912	vav 3 oncogene
200891_s_at	0.000109912	signal sequence receptor, alpha (translocon-associated protein alpha)
207541_s_at	0.000111228	polymyositis/scleroderma autoantigen 2, 100kDa
208813_at	0.000111399	glutamic-oxaloacetic transaminase 1, soluble (aspartate aminotransferase 1)
221503_s_at	0.000111444	karyopherin alpha 3 (importin alpha 4)
203943_at	0.000113494	kinesin family member 3B
221330_at	0.000113859	cholinergic receptor, muscarinic 2
202965_s_at	0.000113859	calpain 6
209759_s_at	0.000114058	dodecenoyl-Coenzyme A delta isomerase (3,2 trans-enoyl-Coenzyme A isomerase)
201017_at	0.000115171	eukaryotic translation initiation factor 1A
220258_s_at	0.000118126	hypothetical protein FLJ10385
218070_s_at	0.000118741	GDP-mannose pyrophosphorylase A
218467_at	0.000119032	hepatocellular carcinoma susceptibility protein
202870_s_at	0.00011927	CDC20 cell division cycle 20 homolog (S. cerevisiae)
207380_x_at	0.00011959	NADPH oxidase 1
207707_s_at	0.000119717	SEC13-like 1 (S. cerevisiae)
212947_at	0.00011985
218312_s_at	0.000119924	hypothetical protein FLJ12895
201597_at	0.000119924	cytochrome c oxidase subunit VIIa polypeptide 2 (liver)
202532_s_at	0.000123762	dihydrofolate reductase
205010_at	0.000123762	hypothetical protein FLJ10613
204710_s_at	0.000123762	DKFZP434J154 protein
217964_at	0.000123762	hypothetical protein FLJ20343
222131_x_at	0.000123908	mitochondrial Rho 2
212828_at	0.000123948	synaptojanin 2
207971_s_at	0.000124873	KIAA0582 protein
203445_s_at	0.000124873	conserved gene amplified in osteosarcoma
204693_at	0.000125188	CDC42 effector protein (Rho GTPase binding) 1
210845_s_at	0.000125855	plasminogen activator, urokinase receptor
210154_at	0.000126337	malic enzyme 2, NAD(+)-dependent, mitochondrial
218895_at	0.000126925	hypothetical protein FLJ12455
204849_at	0.00012699	transcription factor-like 5 (basic helix-loop-helix)
201410_at	0.000126996	Homo sapiens cDNA FLJ30436 fis, clone BRACE2009037.
220952_s_at	0.000127141	phosphoinositol 3-phosphate-binding protein-2
218414_s_at	0.000128543	LIS1-interacting protein NUDE1, rat homolog
204809_at	0.000128719
207658_s_at	0.000129091	forkhead box G1A
205238_at	0.000129896	hypothetical protein FLJ12687
213094_at	0.000129896	Human DNA sequence from clone RP1-287G14 on chromosome 6q23.1-24.3, complete sequence.
221922_at	0.000129896	LGN protein
214779_s_at	0.000129969	hypothetical protein DJ1042K10.2
221011_s_at	0.000130313	likely ortholog of mouse limb-bud and heart gene
209239_at	0.000130313	nuclear factor of kappa light polypeptide gene enhancer in B-cells 1 (p105)
202813_at	0.000130313	TAR (HIV) RNA binding protein 1
209974_s_at	0.000130313	BUB3 budding uninhibited by benzimidazoles 3 homolog (yeast)
204555_s_at	0.000130313	protein phosphatase 1, regulatory subunit 3D
213011_s_at	0.000130318	triosephosphate isomerase 1
218662_s_at	0.000131184	chromosome condensation protein G
205164_at	0.00013122	glycine C-acetyltransferase (2-amino-3-ketobutyrate coenzyme A ligase)
217879_at	0.000132388	cell division cycle 27
203484_at	0.000132388	Sec61 gamma
219427_at	0.000132934	hypothetical protein FLJ23056
217294_s_at	0.000132934	Human alpha enolase like 1 (ENO1L1) mRNA, partial cds.
201894_s_at	0.000133759	decorin
218189_s_at	0.000133759	N-acetylneuraminic acid synthase (sialic acid synthase)
218225_at	0.000134566	ECSIT
200000_s_at	0.000136171	PRP8 pre-mRNA processing factor 8 homolog (yeast)
201351_s_at	0.000138304	YME1-like 1 (S. cerevisiae)
213405_at	0.000141321	Homo sapiens, clone IMAGE:4831050, mRNA
209340_at	0.000142702	UDP-N-acteylglucosamine pyrophosphorylase 1
200044_at	0.000143309	splicing factor, arginine/serine-rich 9
200857_s_at	0.00014484	nuclear receptor co-repressor 1
202506_at	0.000145451	sperm specific antigen 2
218898_at	0.000146285	membrane protein expressed in epithelial-like lung adenocarcinoma
214246_x_at	0.000147467	cholinergic receptor, nicotinic, epsilon polypeptide
221657_s_at	0.000147567	ankyrin repeat and SOCS box-containing 6
218677_at	0.00014777	S100 calcium binding protein A14
217765_at	0.000151099	nuclear receptor binding protein
203476_at	0.000158227	trophoblast glycoprotein
215498_s_at	0.000158389	mitogen-activated protein kinase kinase 3
200599_s_at	0.000158389	tumor rejection antigen (gp96) 1
204384_at	0.000160169	golgi autoantigen, golgin subfamily a, 2
210691_s_at	0.000160251	Siah-interacting protein
211372_s_at	0.000160653	Human soluble type II interleukin-1 receptor mRNA, complete cds.
218776_s_at	0.000160653	hypothetical protein FLJ23375
210820_x_at	0.000161256	coenzyme Q7 homolog, ubiquinone (yeast)
211662_s_at	0.000161521
218493_at	0.000161521	hypothetical protein FLJ22940
208979_at	0.000161581	nuclear receptor coactivator 6
203879_at	0.000163247	phosphoinositide-3-kinase, catalytic, delta polypeptide
219123_at	0.00016339	zinc finger protein 232
203116_s_at	0.000164572	ferrochelatase (protoporphyria)
208152_s_at	0.000165377	DEAD/H (Asp-Glu-Ala-Asp/His) box polypeptide 21
218156_s_at	0.000165377	hypothetical protein FLJ10534
218042_at	0.000165672	COP9 constitutive photomorphogenic homolog subunit 4 (Arabidopsis)
219081_at	0.000166188	FLJ20288 protein
216483_s_at	0.000167318	Hypothetical partial human protein; Homo sapiens chromosome 19, cosmid R33729, complete sequence.
202140_s_at	0.00016749	CDC-like kinase 3
210386_s_at	0.000168374	metaxin 1
203698_s_at	0.000168696	frizzled-related protein
212537_x_at	0.000168696	ribosomal protein L17
208970_s_at	0.000170458	uroporphyrinogen decarboxylase
212478_at	0.000171476	hypothetical protein FLJ13910
219319_at	0.000171476	hypoxia inducible factor 3, alpha subunit
209053_s_at	0.000171902	Wolf-Hirschhorn syndrome candidate 1
213506_at	0.000171902	coagulation factor II (thrombin) receptor-like 1
209478_at	0.000172287	hypothetical protein MGC14480
201762_s_at	0.000172287	proteasome (prosome, macropain) activator subunit 2 (PA28 beta)
202859_x_at	0.000172287	interleukin 8
209500_x_at	0.000173254	tumor necrosis factor (ligand) superfamily, member 13
203085_s_at	0.000173767	transforming growth factor, beta 1 (Camurati-Engelmann disease)
201535_at	0.000174643	ubiquitin-like 3
214909_s_at	0.000175213	dimethylarginine dimethylaminohydrolase 2
219117_s_at	0.000175871	FK506 binding protein 11, 19 kDa
222037_at	0.000175871	Homo sapiens, clone IMAGE:5270727, mRNA
209812_x_at	0.000175871	caspase 2, apoptosis-related cysteine protease (neural precursor cell expressed, developmentally down-regulated 2)
216449_x_at	0.000175871	Homo sapiens cDNA: FLJ22209 fis, clone HRC01496.
204516_at	0.000175871	spinocerebellar ataxia 7 (olivopontocerebellar atrophy with retinal degeneration)
220030_at	0.000175871	hypothetical protein DKFZp761P1010
201216_at	0.000176526	chromosome 12 open reading frame 8
203628_at	0.000177612	insulin-like growth factor 1 receptor
219118_at	0.000179925	FK506 binding protein 11, 19 kDa
208623_s_at	0.000180728	villin 2 (ezrin)
211890_x_at	0.000181256
209408_at	0.000181557	kinesin family member 2C
211595_s_at	0.000184286	mitochondrial ribosomal protein S11
213974_at	0.000184286	KIAA1233 protein
203024_s_at	0.000184286	HTGN29 protein
222257_s_at	0.000184877	angiotensin I converting enzyme (peptidyl-dipeptidase A) 2
201986_at	0.000184877	thyroid hormone receptor-associated protein, 240 kDa subunit
219419_at	0.000185144	hypothetical protein FLJ21172
201528_at	0.000185144	replication protein A1, 70kDa
212270_x_at	0.000185996	ribosomal protein L17
213362_at	0.000186908	Homo sapiens mRNA; cDNA DKFZp564P116 (from clone DKFZp564P116)
203349_s_at	0.000187217	ets variant gene 5 (ets-related molecule)
209092_s_at	0.000187306	CGI-150 protein
204924_at	0.000188559	toll-like receptor 2
220736_at	0.000188739	solute carrier family 19, member 3
207467_x_at	0.000189622	calpastatin
218007_s_at	0.000192597	ribosomal protein S27-like
202933_s_at	0.000192949	v-yes-1 Yamaguchi sarcoma viral oncogene homolog 1
203896_s_at	0.000192949	phospholipase C, beta 4
203498_at	0.000195376	Down syndrome critical region gene 1-like 1
209729_at	0.00019539	growth arrest-specific 2 like 1
220176_at	0.000195639	hypothetical protein FLJ12660
214658_at	0.000196021	CGI-109 protein
202225_at	0.000196683	v-crk sarcoma virus CT10 oncogene homolog (avian)
204580_at	0.000199651	matrix metalloproteinase 12 (macrophage elastase)
218446_s_at	0.000199651	CGI-148 protein
206322_at	0.000199651	synapsin III
200902_at	0.000199933	15 kDa selenoprotein
217733_s_at	0.000200134	thymosin, beta 10
33760_at	0.00020372	peroxisomal biogenesis factor 14
203789_s_at	0.000204767	sema domain, immunoglobulin domain (Ig), short basic domain, secreted, (semaphorin) 3C
204125_at	0.000206457	CGI-65 protein
206882_at	0.000206457	solute carrier family 1 (high affinity aspartate/glutamate transporter), member 6
202503_s_at	0.000207603	KIAA0101 gene product
213575_at	0.000208535	Homo sapiens hAWMS1 mRNA, complete cds.
201144_s_at	0.000208845	eukaryotic translation initiation factor 2, subunit 1 alpha, 35kDa
218184_at	0.000213587	tubby super-family protein
209214_s_at	0.00021474	Ewing sarcoma breakpoint region 1
222366_at	0.000215116	ESTs
203883_s_at	0.000215227	KIAA0941 protein
213274_s_at	0.000215227	cathepsin B
215537_x_at	0.000215352
205120_s_at	0.000216128	sarcoglycan, beta (43kDa dystrophin-associated glycoprotein)
201129_at	0.000216128	splicing factor, arginine/serine-rich 7, 35kDa
210538_s_at	0.00021731	baculoviral IAP repeat-containing 3
204014_at	0.000219068	dual specificity phosphatase 4
211505_s_at	0.000223429	STAU, Homo sapiens staufen; Homo sapiens mRNA; cDNA DKFZp564J1516 (from clone DKFZp564J1516); complete cds.
210314_x_at	0.000223429	tumor necrosis factor (ligand) superfamily, member 13
201412_at	0.000225829	low density lipoprotein receptor-related protein 10
204659_s_at	0.000225829	growth factor, augmenter of liver regeneration (ERV1 homolog, S. cerevisiae)
219599_at	0.000226684	hypothetical protein PRO1843
205187_at	0.000226826	MAD, mothers against decapentaplegic homolog 5 (Drosophila)
203044_at	0.000226974	carbohydrate (chondroitin) synthase 1
202934_at	0.000227371	hexokinase 2
212474_at	0.000227371	KIAA0241 protein
64474_g_at	0.000227573	hypothetical protein FLJ22127
210822_at	0.000227573	Homo sapiens, clone IMAGE:3860421, mRNA
219045_at	0.000227573	ras homolog gene family, member F (in filopodia)
204341_at	0.000227573	tripartite motif-containing 16
208616_s_at	0.000228118	protein tyrosine phosphatase type IVA, member 2
204930_s_at	0.000228118	BCL2/adenovirus E1B 19kDa interacting protein 1
201670_s_at	0.000228169	myristoylated alanine-rich protein kinase C substrate
201542_at	0.000230077	SAR1 protein
215040_at	0.000231037	Homo sapiens mRNA; cDNA DKFZp564I1916 (from clone DKFZp564I1916)
201381_x_at	0.000231709	Siah-interacting protein
210153_s_at	0.000231971	malic enzyme 2, NAD(+)-dependent, mitochondrial
214596_at	0.000232459	ESTs
217917_s_at	0.000235465	dynein, cytoplasmic, light polypeptide 2A
209205_s_at	0.00023552	LIM domain only 4
203837_at	0.00023552	mitogen-activated protein kinase kinase kinase 5
203988_s_at	0.000236033	fucosyltransferase 8 (alpha (1,6) fucosyltransferase)
219517_at	0.000238299	hypothetical protein FLJ22637
202789_at	0.000238299
202201_at	0.000238299	biliverdin reductase B (flavin reductase (NADPH))
218887_at	0.000239918	mitochondrial ribosomal protein L2
221807_s_at	0.000239918	hypothetical protein PP2447
214169_at	0.000241595	unc-84 homolog A (C. elegans)
210282_at	0.000242709	zinc finger protein 198
203642_s_at	0.000243067	KIAA0977 protein
202262_x_at	0.000244682	dimethylarginine dimethylaminohydrolase 2
213546_at	0.000246195	hypothetical protein DKFZp586I1420
211043_s_at	0.000248074	clathrin, light polypeptide (Lcb)
221094_s_at	0.000248224	likely ortholog of mouse elongation protein 3 homolog (S. cerevisiae)
200059_s_at	0.000248926	ras homolog gene family, member A
210069_at	0.00024905	carnitine palmitoyltransferase 1B (muscle)
202625_at	0.000249481	v-yes-1 Yamaguchi sarcoma viral related oncogene homolog
209494_s_at	0.000249481	zinc finger protein 278
211419_s_at	0.000249481	chimerin (chimaerin) 2
210371_s_at	0.00024996	retinoblastoma binding protein 4
204168_at	0.000251235	microsomal glutathione S-transferase 2
211300_s_at	0.000251298	tumor protein p53 (Li-Fraumeni syndrome)
205114_s_at	0.000252111	chemokine (C-C motif) ligand 3
222036_s_at	0.000253318	Homo sapiens, clone IMAGE:5270727, mRNA
209508_x_at	0.000254815	CASP8 and FADD-like apoptosis regulator
218636_s_at	0.000256134	mannosidase, alpha, class 1B, member 1
203705_s_at	0.000256134	frizzled homolog 7 (Drosophila)
202467_s_at	0.000256134	thyroid receptor interacting protein 15
200839_s_at	0.000256134	cathepsin B
36475_at	0.000256724	Human DNA sequence from clone RP3-466N1 on chromosome 22q12-13, complete sequence.
203773_x_at	0.000257942	biliverdin reductase A
200622_x_at	0.000258766	calmodulin 3 (phosphorylase kinase, delta)
207006_s_at	0.000258766	protein predicted by clone 23882
202790_at	0.000258884	claudin 7
216375_s_at	0.000258884	ets variant gene 5 (ets-related molecule)
207335_x_at	0.000260923	ATP synthase, H+ transporting, mitochondrial F0 complex, subunit e
204346_s_at	0.000260923	Ras association (RalGDS/AF-6) domain family 1
220553_s_at	0.000261892	hypothetical protein FLJ20666
212995_x_at	0.000262522	Homo sapiens, clone IMAGE:4634703, mRNA, partial cds
205854_at	0.000262522	tubby like protein 3
218784_s_at	0.000263374	hypothetical protein FLJ11101
218412_s_at	0.000269789	GTF2I repeat domain containing 1
217503_at	0.000270011	ESTs
219959_at	0.000270011	molybdenum cofactor sulfurase
202912_at	0.000275156	adrenomedullin
215773_x_at	0.000275156	ADP-ribosyltransferase (NAD+; poly(ADP-ribose) polymerase)-like 2
214437_s_at	0.000275156	serine hydroxymethyltransferase 2 (mitochondrial)
204828_at	0.000275156	RAD9 homolog (S. pombe)
215931_s_at	0.000276717	ADP-ribosylation factor guanine nucleotide-exchange factor 2 (brefeldin A-inhibited)
52285_f_at	0.000277068	hypothetical protein FLJ12542
217752_s_at	0.000277849	cytosolic nonspecific dipeptidase (EC 3.4.13.18)
201543_s_at	0.000277849	SAR1 protein
212659_s_at	0.000277849	interleukin 1 receptor antagonist
205956_x_at	0.000279772	GT198, complete ORF
204444_at	0.000280217	kinesin family member 11
204424_s_at	0.000282257	neuronal specific transcription factor DAT1
214996_at	0.000283344	Homo sapiens mRNA full length insert cDNA clone EUROIMAGE 362780.
217643_x_at	0.000288644	ESTs, Weakly similar to hypothetical protein FLJ20378 [Homo sapiens] [H.sapiens]
206461_x_at	0.000290599	metallothionein 1H
217627_at	0.000290913	hypothetical protein FLJ30921
204190_at	0.000292566	highly charged protein
203692_s_at	0.000292566	E2F transcription factor 3
213517_at	0.000296075	poly(rC) binding protein 2
209933_s_at	0.000298262	leukocyte membrane antigen
216908_x_at	0.000299012
218738_s_at	0.000299012	STRIN protein
220775_s_at	0.000302313	ubiquitin-conjugating enzyme E2-like
202297_s_at	0.000302313	similar to S. cerevisiae RER1
212682_s_at	0.000302313	hypothetical protein BC002942
217184_s_at	0.000302313	leukocyte tyrosine kinase
217979_at	0.000302313	transmembrane 4 superfamily member tetraspan NET-6
201482_at	0.000302621	quiescin Q6
208308_s_at	0.000303223	glucose phosphate isomerase
34689_at	0.000303617	three prime repair exonuclease 1
209695_at	0.000306088	protein tyrosine phosphatase type IVA, member 3
38671_at	0.000306365	KIAA0620 protein
219627_at	0.000306993	hypothetical protein FLJ12700
207732_s_at	0.000309565	discs, large (Drosophila) homolog 3 (neuroendocrine-dlg)
217592_at	0.000309664	chromosome 20 open reading frame 162
208622_s_at	0.000309664	villin 2 (ezrin)
215716_s_at	0.000309664	PMCA1; alternatively spliced; Homo sapiens plasma membrane calcium ATPase isoform 1 (ATP2B1) gene, alternative splice products, partial cds.
203311_s_at	0.0003102	ADP-ribosylation factor 6
208511_at	0.0003102	pituitary tumor-transforming 3
214894_x_at	0.000313104	microtubule-actin crosslinking factor 1
220532_s_at	0.000314641	LR8 protein
203312_x_at	0.000314641	ADP-ribosylation factor 6
50221_at	0.000316004	transcription factor EB
218136_s_at	0.000316004	mitochondrial solute carrier protein
207037_at	0.000316004	tumor necrosis factor receptor superfamily, member 11a, activator of NFKB
219258_at	0.000319121	hypothetical protein FLJ20516
216551_x_at	0.000320448	phospholipase C, gamma 1 (formerly subtype 148)
218517_at	0.000320651	PHD protein Jade-1
202484_s_at	0.00032132	methyl-CpG binding domain protein 2
218256_s_at	0.000323604	nucleoporin 54kDa
204504_s_at	0.000323604	HIRA interacting protein 3
209006_s_at	0.000323631	hypothetical protein dJ465N24.2.1
205335_s_at	0.000324585	signal recognition particle 19kDa
201998_at	0.000324585	sialyltransferase 1 (beta-galactoside alpha-2,6-sialyltransferase)
218051_s_at	0.000324699	hypothetical protein FLJ12442
65635_at	0.00032526	endo-beta-N-acetylglucosaminidase
208436_s_at	0.000325286	interferon regulatory factor 7
209314_s_at	0.000325383	HBS1-like (S. cerevisiae)
212240_s_at	0.000325383	phosphoinositide-3-kinase, regulatory subunit, polypeptide 1 (p85 alpha)
202571_s_at	0.00032651	KIAA0964 protein
202352_s_at	0.000326832	proteasome (prosome, macropain) 26S subunit, non-ATPase, 12
202855_s_at	0.000327699	solute carrier family 16 (monocarboxylic acid transporters), member 3
219100_at	0.000328069	hypothetical protein FLJ22559
217678_at	0.000328909	Homo sapiens, clone IMAGE:5300264, mRNA
218681_s_at	0.000336034	stromal cell-derived factor 2-like 1
202441_at	0.000336034	similar to Caenorhabditis elegans protein C42C1.9
218046_s_at	0.000336902	mitochondrial ribosomal protein S16
203930_s_at	0.000337745	microtubule-associated protein tau
210720_s_at	0.000340773	amyloid beta (A4) precursor protein-binding, family A, member 2 binding protein
220216_at	0.000341593	hypothetical protein FLJ11267
204793_at	0.000341593	KIAA0443 gene product
210041_s_at	0.000341593	phosphoglucomutase 3
219311_at	0.000341593	hypothetical protein FLJ12542
219499_at	0.000341593	likely ortholog of mouse SEC61, alpha subunit 2 (S. cerevisiae)
209432_s_at	0.000341593	cAMP responsive element binding protein 3 (luman)
217875_s_at	0.000341593	transmembrane, prostate androgen induced RNA
202486_at	0.000341593	AFG3 ATPase family gene 3-like 2 (yeast)
216660_at	0.000341593	Homo sapiens cDNA FLJ20138 fis, clone COL07172.
217813_s_at	0.000341593	spindlin
203814_s_at	0.000342352	NAD(P)H dehydrogenase, quinone 2
217094_s_at	0.000342791	Itchy (mouse homolog) E3 ubiquitin protein ligase
208730_x_at	0.000342791	RAB2, member RAS oncogene family
218418_s_at	0.000347909	DKFZP434N161 protein
219385_at	0.000347988	B lymphocyte activator macrophage expressed
207813_s_at	0.000347988	ferredoxin reductase
218448_at	0.000348903	chromosome 20 open reading frame 11
36711_at	0.000349229	Human DNA sequence from clone CTA-447C4 on chromosome 22q12.2-13.2, complete sequence.
202814_s_at	0.000351863	HMBA-inducible
209294_x_at	0.000352795	tumor necrosis factor receptor superfamily, member 10b
215947_s_at	0.000354967	Homo sapiens clone IMAGE 172979.
218358_at	0.000356216	hypothetical protein MGC11256
219304_s_at	0.000362915	spinal cord-derived growth factor-B
205925_s_at	0.000362915	RAB3B, member RAS oncogene family
217737_x_at	0.000362915	chromosome 20 open reading frame 43
208819_at	0.000364212	mel transforming oncogene (derived from cell line NK14)- RAB8 homolog
202068_s_at	0.000364795	low density lipoprotein receptor (familial hypercholesterolemia)
209350_s_at	0.000364795	G protein pathway suppressor 2
213792_s_at	0.000364795	insulin receptor
206499_s_at	0.000364795	chromosome condensation 1
206755_at	0.000367943	cytochrome P450, family 2, subfamily B, polypeptide 6
213616_at	0.000367943	DKFZP586M1523 protein
204319_s_at	0.000368282	regulator of G-protein signalling 10
212675_s_at	0.000368443	KIAA0582 protein
207507_s_at	0.000369883	ATP synthase, H+ transporting, mitochondrial F0 complex, subunit c (subunit 9) isoform 3
220387_s_at	0.000370921	HERV-H LTR-associating 3
210466_s_at	0.000370921	PAI-1 mRNA-binding protein
204415_at	0.000371402	interferon, alpha-inducible protein (clone IFI-6-16)
201883_s_at	0.000371402	UDP-Gal:betaGlcNAc beta 1,4- galactosyltransferase, polypeptide 1
221725_at	0.000371865	WAS protein family, member 2
213201_s_at	0.000373052	alternatively spliced isoform; Homo sapiens TNNT1 gene, exons 1-11 (and joined CDS).
213568_at	0.000373052	odd-skipped-related 2A protein
200782_at	0.000375137	annexin A5
213281_at	0.000376098	hw08a05.x1 NCI_CGAP_Lu24 Homo sapiens cDNA clone IMAGE:3182288 3' similar to contains element MSR1 repetitive element ;, mRNA sequence.
218848_at	0.000380631	hypothetical protein MGC2655
218170_at	0.000380658	CGI-111 protein
202227_s_at	0.000380658	bromodomain containing 8
205361_s_at	0.000380658	prefoldin 4
213947_s_at	0.000380658	nucleoporin 210
202684_s_at	0.000382183	RNA (guanine-7-) methyltransferase
205471_s_at	0.000384197	dachshund homolog (Drosophila)
219581_at	0.000387074	hypothetical protein MGC2776
221497_x_at	0.000388055	egl nine homolog 1 (C. elegans)
206918_s_at	0.000388055	copine I
210423_s_at	0.000389559	solute carrier family 11 (proton-coupled divalent metal ion transporters), member 1
212483_at	0.00039031	IDN3 protein
209303_at	0.000391209	NADH dehydrogenase (ubiquinone) Fe-S protein 4, 18kDa (NADH-coenzyme Q reductase)
212860_at	0.000395719	hypothetical protein DKFZp667O2416
212073_at	0.000395719	ESTs, Highly similar to KC21_HUMAN Casein kinase II, alpha chain (CK II) [H.sapiens]
50965_at	0.000396337	RAB26, member RAS oncogene family
218157_x_at	0.000398682	small protein effector 1 of Cdc42
204669_s_at	0.000398682	ring finger protein 24
206831_s_at	0.000400724	arylsulfatase D
212902_at	0.000400724	SEC24 related gene family, member A (S. cerevisiae)
216457_s_at	0.000401689	unnamed protein product; Homo sapiens cDNA: FLJ22427 fis, clone HRC09013.
211250_s_at	0.00040539	SH3-domain binding protein 2
209743_s_at	0.00040539	itchy homolog E3 ubiquitin protein ligase (mouse)
205681_at	0.00040539	BCL2-related protein A1
208675_s_at	0.00040539	dolichyl-diphosphooligosaccharide-protein glycosyltransferase
221006_s_at	0.00040539	sorting nexin 27
201773_at	0.00040539	activity-dependent neuroprotector
203971_at	0.000407761	solute carrier family 31 (copper transporters), member 1
218033_s_at	0.000407761	stannin
201367_s_at	0.000411115	zinc finger protein 36, C3H type-like 2
222163_s_at	0.000413019	hypothetical protein MGC5347
221310_at	0.000413019	fibroblast growth factor 14
210896_s_at	0.000415897	aspartate beta-hydroxylase
200882_s_at	0.000417082	proteasome (prosome, macropain) 26S subunit, non-ATPase, 4
201779_s_at	0.000417561	ring finger protein 13
210808_s_at	0.000417561	NADPH oxidase 1
218127_at	0.000417561	nuclear transcription factor Y, beta
204352_at	0.000417561	TNF receptor-associated factor 5
204181_s_at	0.000417612	zinc finger protein 297B
203834_s_at	0.000425399	trans-golgi network protein 2
204162_at	0.000425944	highly expressed in cancer, rich in leucine heptad repeats
207843_x_at	0.000427495	cytochrome b-5
222206_s_at	0.000427495	hypothetical protein from EUROIMAGE 2021883
219918_s_at	0.000427574	synonyms: MCPH5, FLJ10517, FLJ10549; Homo sapiens asp (abnormal spindle)-like, microcephaly associated (Drosophila) (ASPM), mRNA.
206754_s_at	0.000429719	cytochrome P450, family 2, subfamily B, polypeptide 6
207088_s_at	0.000430094	solute carrier family 25 (mitochondrial carrier; oxoglutarate carrier), member 11
217911_s_at	0.00043297	BCL2-associated athanogene 3
202461_at	0.000433532	eukaryotic translation initiation factor 2B, subunit 2 beta, 39kDa
39729_at	0.000434595	Human natural killer cell enhancing factor (NKEFB) mRNA, complete cds.
200713_s_at	0.000434782	microtubule-associated protein, RP/EB family, member 1
201392_s_at	0.000434782	insulin-like growth factor 2 receptor
65770_at	0.000437599	mitochondrial Rho 2
218977_s_at	0.000437749	tRNA selenocysteine associated protein
200929_at	0.000440789	transmembrane trafficking protein
213231_at	0.000442059	dystrophia myotonica-containing WD repeat motif
204890_s_at	0.000442059	lymphocyte-specific protein tyrosine kinase
211787_s_at	0.000442542	eukaryotic translation initiation factor 4A, isoform 1
208107_s_at	0.000442542	exonuclease NEF-sp
212103_at	0.000442862	karyopherin alpha 6 (importin alpha 7)
215660_s_at	0.000442862	Homo sapiens cDNA: FLJ21699 fis, clone COL09829.
209927_s_at	0.000447406	DKFZP547E1010 protein
203895_at	0.000448795	Homo sapiens mRNA; cDNA DKFZp434E235 (from clone DKFZp434E235)
219593_at	0.000451001	peptide transporter 3
218254_s_at	0.000451001	GTP-binding protein Sara
201910_at	0.000453923	FERM, RhoGEF (ARHGEF) and pleckstrin domain protein 1 (chondrocyte-derived)
204712_at	0.000456104	WNT inhibitory factor 1
202233_s_at	0.000456104	ubiquinol-cytochrome c reductase hinge protein
218366_x_at	0.000456205	hypothetical protein FLJ20859
214315_x_at	0.000457426	calreticulin
200734_s_at	0.000459277	ADP-ribosylation factor 3
206693_at	0.00046256	interleukin 7
210306_at	0.000463664	l(3)mbt-like (Drosophila)
213226_at	0.000466179	polymyositis/scleroderma autoantigen 1, 75kDa
205527_s_at	0.000466179	synonyms: HHRF-1, DKFZP434B131, DKFZP434D174; component of the spinal muscular atrophy gene product complex; associated with snRNAs and Sm proteins; Homo sapiens gem (nuclear organelle) associated protein 4 (GEMIN4), mRNA.
202534_x_at	0.000473568	dihydrofolate reductase
204159_at	0.00047482	cyclin-dependent kinase inhibitor 2C (p18, inhibits CDK4)
202478_at	0.000475803	GS3955 protein
208861_s_at	0.000479216	XH2; XNP; alternatively spliced product 2; does not use exon 7; ATRX gene deposited in GenBank Accession Numbers U72900-U72935; Homo sapiens putative DNA dependent ATPase and helicase (ATRX) mRNA, alternatively spliced product 2, complete cds.
208879_x_at	0.000482854	chromosome 20 open reading frame 14
218021_at	0.000483647	dehydrogenase/reductase (SDR family) member 4
214043_at	0.000483793	Homo sapiens mRNA; cDNA DKFZp564P116 (from clone DKFZp564P116)
202077_at	0.000483793	NADH dehydrogenase (ubiquinone) 1, alpha/beta subcomplex, 1, 8kDa
203507_at	0.000483793	CD68 antigen
214767_s_at	0.000484563	hypothetical protein FLJ32389
206695_x_at	0.000487545	zinc finger protein 43 (HTF6)
218508_at	0.000491975	transcription factor SMIF
209957_s_at	0.000491975	natriuretic peptide precursor A
218611_at	0.000491975	immediate early response 5
202259_s_at	0.000494184	hypothetical protein from BCRA2 region
215054_at	0.000494184	erythropoietin receptor
218265_at	0.000496063	SECIS binding protein 2
207528_s_at	0.000497287	solute carrier family 7, (cationic amino acid transporter, y+ system) member 11
212821_at	0.000497287	KIAA0599 protein
202909_at	0.000499087	KIAA0766 gene product
204142_at	0.000499087	rTS beta protein
216831_s_at	0.000500036	core-binding factor, runt domain, alpha subunit 2; translocated to, 1; cyclin D-related
201765_s_at	0.000504221	hexosaminidase A (alpha polypeptide)
215123_at	0.000504361	Homo sapiens mRNA; cDNA DKFZp564D113 (from clone DKFZp564D113).
206737_at	0.000504361	wingless-type MMTV integration site family, member 11
213230_at	0.000504361	paraneoplastic antigen
203115_at	0.000504361	ferrochelatase (protoporphyria)
202041_s_at	0.000504528
207625_s_at	0.000506489	core-binding factor, runt domain, alpha subunit 2; translocated to, 2
209293_x_at	0.000508721	inhibitor of DNA binding 4, dominant negative helix-loop-helix protein
203580_s_at	0.000508809	solute carrier family 7 (cationic amino acid transporter, y+ system), member 6
208908_s_at	0.000511691	calpastatin
222132_s_at	0.000517868	hypothetical protein FLJ10842
89476_r_at	0.000530468	aminopeptidase-like 1
207121_s_at	0.000532234	mitogen-activated protein kinase 6
219126_at	0.000532323	PHD zinc finger protein XAP135
208727_s_at	0.000534806	cell division cycle 42 (GTP binding protein, 25kDa)
201422_at	0.000538535	interferon, gamma-inducible protein 30
221691_x_at	0.000538535	nucleophosmin (nucleolar phosphoprotein B23, numatrin)
201925_s_at	0.000538535	decay accelerating factor for complement (CD55, Cromer blood group system)
209850_s_at	0.000542475	Cdc42 effector protein 2
208485_x_at	0.000547389	CASP8 and FADD-like apoptosis regulator
204479_at	0.000557229	osteoclast stimulating factor 1
220936_s_at	0.000559284	H2A histone family, member J
52164_at	0.000560117	chromosome 11 open reading frame 24
209380_s_at	0.000560698	ATP-binding cassette, sub-family C (CFTR/MRP), member 5
202737_s_at	0.000561431	LSM4 homolog, U6 small nuclear RNA associated (S. cerevisiae)
218754_at	0.000565399	hypothetical protein FLJ23323
200669_s_at	0.000568223	ubiquitin-conjugating enzyme E2D 3 (UBC4/5 homolog, yeast)
221029_s_at	0.000570581	wingless-type MMTV integration site family, member 5B
218484_at	0.000571405	NADH:ubiquinone oxidoreductase MLRQ subunit homolog
208940_at	0.000575194	selenophosphate synthetase
1405_i_at	0.000576384	chemokine (C-C motif) ligand 5
209078_s_at	0.000576384	thioredoxin 2
201173_x_at	0.000579424	nuclear distribution gene C homolog (A. nidulans)
217593_at	0.000582156	hypothetical protein FLJ12895
200846_s_at	0.000583504	protein phosphatase 1, catalytic subunit, alpha isoform
212946_at	0.000583972	KIAA0564 protein
200738_s_at	0.000587571	phosphoglycerate kinase 1
219933_at	0.000588883	glutaredoxin 2
203489_at	0.000588883	CD27-binding (Siva) protein
218031_s_at	0.000588917	chromosome 14 open reading frame 116
202536_at	0.000588917	DKFZP564O123 protein
218592_s_at	0.000589613	cat eye syndrome chromosome region, candidate 5
209260_at	0.000589671	stratifin
215265_at	0.000589683	empty spiracles homolog 1 (Drosophila)
214710_s_at	0.000590876	cyclin B1
211153_s_at	0.000593946	tumor necrosis factor (ligand) superfamily, member 11
211320_s_at	0.000595843	protein tyrosine phosphatase, receptor type, U
212898_at	0.000596803	KIAA0406 gene product
200847_s_at	0.000596803	hypothetical protein MGC8721
204667_at	0.000597935	forkhead box A1
201530_x_at	0.000599797	eukaryotic translation initiation factor 4A, isoform 1
213479_at	0.000600368	neuronal pentraxin II
215420_at	0.000600569	Indian hedgehog homolog (Drosophila)
202367_at	0.000601071	cut-like 1, CCAAT displacement protein (Drosophila)
202673_at	0.000607737	dolichyl-phosphate mannosyltransferase polypeptide 1, catalytic subunit
200634_at	0.000607737	profilin 1
206009_at	0.000607737	integrin, alpha 9
218213_s_at	0.000609449	chromosome 11 open reading frame 10
215698_at	0.000610413	Homo sapiens clone 23592 mRNA sequence.
202762_at	0.000612589	Rho-associated, coiled-coil containing protein kinase 2
212268_at	0.000612589	serine (or cysteine) proteinase inhibitor, clade B (ovalbumin), member 1
203156_at	0.0006142	A kinase (PRKA) anchor protein 11
200027_at	0.000615569	asparaginyl-tRNA synthetase
204709_s_at	0.000616525
207099_s_at	0.000616635	choroideremia (Rab escort protein 1)
201306_s_at	0.000620183	acidic (leucine-rich) nuclear phosphoprotein 32 family, member B
212719_at	0.000620183	pleckstrin homology domain containing, family E (with leucine rich repeats) member 1
209531_at	0.000620183	glutathione transferase zeta 1 (maleylacetoacetate isomerase)
202378_s_at	0.000622679	leptin receptor gene-related protein
219754_at	0.000622719	hypothetical protein FLJ11016
217165_x_at	0.000623154	human metallothionein-If; Human metallothionein-If gene (hMT-If).
209073_s_at	0.000624187	numb homolog (Drosophila)
202632_at	0.000626241	diptheria toxin resistance protein required for diphthamide biosynthesis-like 1 (S. cerevisiae)
202517_at	0.000626312	collapsin response mediator protein 1
201142_at	0.000626312	eukaryotic translation initiation factor 2, subunit 1 alpha, 35kDa
210996_s_at	0.000626312	tyrosine 3-monooxygenase/tryptophan 5-monooxygenase activation protein, epsilon polypeptide
205545_x_at	0.000626312	DnaJ (Hsp40) homolog, subfamily C, member 8
221269_s_at	0.000630657	SH3 domain binding glutamic acid-rich protein like 3
203091_at	0.000633779	far upstream element (FUSE) binding protein 1
203318_s_at	0.000638853	zinc finger protein 148 (pHZ-52)
214103_s_at	0.000640291	RAP2A, member of RAS oncogene family
210740_s_at	0.000644467	inositol 1,3,4-triphosphate 5/6 kinase
203348_s_at	0.000653597	ets variant gene 5 (ets-related molecule)
218462_at	0.000660223	RNA processing factor 1
218806_s_at	0.00066266	vav 3 oncogene
218197_s_at	0.000665304	oxidation resistance 1
201457_x_at	0.00067282	BUB3 budding uninhibited by benzimidazoles 3 homolog (yeast)
212316_at	0.00067282	nucleoporin 210
201832_s_at	0.000676568	vesicle docking protein p115
209048_s_at	0.000677102	protein kinase C binding protein 1
213229_at	0.000677299	Dicer1, Dcr-1 homolog (Drosophila)
200093_s_at	0.000677299	histidine triad nucleotide binding protein 1
205875_s_at	0.000678313	three prime repair exonuclease 1
209103_s_at	0.000679396	ubiquitin fusion degradation 1-like
209606_at	0.000679524	pleckstrin homology, Sec7 and coiled/coil domains, binding protein
206932_at	0.000680691	cholesterol 25-hydroxylase
211316_x_at	0.000684555	CASP8 and FADD-like apoptosis regulator
203226_s_at	0.000685429	sarcoma amplified sequence
219973_at	0.000685429	hypothetical protein FLJ23548
222357_at	0.000685429	Homo sapiens, clone IMAGE:4291354, mRNA
204333_s_at	0.000686138	aspartylglucosaminidase
212590_at	0.000688989	related RAS viral (r-ras) oncogene homolog 2
217168_s_at	0.000689015	homocysteine-inducible, endoplasmic reticulum stress-inducible, ubiquitin-like domain member 1
218826_at	0.000689015	novel protein
213454_at	0.000692247	Homo sapiens, clone MGC:32686 IMAGE:4051739, mRNA, complete cds
219749_at	0.000693095	hypothetical protein FLJ20967
220127_s_at	0.000710879	likely ortholog of mouse f-box and leucine-rich repeat protein 12
222000_at	0.000710879	Homo sapiens, Similar to hypothetical protein FLJ20378, clone IMAGE:5547904, mRNA, partial cds
221839_s_at	0.000715171	ubiquitin associated protein 2
213379_at	0.000716402	hypothetical protein CL640
212891_s_at	0.000717353	papillomavirus L2 interacting nuclear protein 1
201568_at	0.000717353	low molecular mass ubiquinone-binding protein (9.5kD)
203067_at	0.000722612	E3-binding protein
205541_s_at	0.000725388	G1 to S phase transition 2
204967_at	0.000728116	apical protein-like (Xenopus laevis)
209225_x_at	0.000728116	karyopherin (importin) beta 2
202655_at	0.000731605	arginine-rich, mutated in early stage tumors
205996_s_at	0.000732458	adenylate kinase 2
204761_at	0.000734519	related to the N terminus of tre
213222_at	0.000740986	continued from dJ881E24.1.1 in Em:AL031683 match: proteins: Sw:P10687 Tr:Q9Z1B3 Sw:P10894; Human DNA sequence from clone RP4-654A7 on chromosome 20 Contains the 3' end of two variants of the PLCB1 gene for phospholipase C beta 1 (phosphoinositide-specific), complete sequence.
200973_s_at	0.000741569	tetraspan 3
211717_at	0.000745458	hypothetical protein MGC15396
207621_s_at	0.00074727	phosphatidylethanolamine N-methyltransferase
219411_at	0.000747885	engulfment and cell motility 3 (ced-12 homolog, C. elegans)
214323_s_at	0.000748464	UPF3 regulator of nonsense transcripts homolog A (yeast)
212534_at	0.000750322	Homo sapiens OVN6-2 mRNA, partial cds
203981_s_at	0.000750322	ATP-binding cassette, sub-family D (ALD), member 4
215304_at	0.00075102	Human clone 23948 mRNA sequence
219635_at	0.000751685	hypothetical protein FLJ14260
209705_at	0.000752873	likely ortholog of mouse metal response element binding transcription factor 2
219270_at	0.000754161	hypothetical protein MGC4504
209777_s_at	0.000755918	solute carrier family 19 (folate transporter), member 1
208095_s_at	0.000767285	calcium/calmodulin-dependent protein kinase (CaM kinase) II gamma
208872_s_at	0.000769536	likely ortholog of mouse deleted in polyposis 1
214997_at	0.000770258	Homo sapiens mRNA; cDNA DKFZp564K133 (from clone DKFZp564K133)
218578_at	0.000771986	chromosome 1 open reading frame 28
205626_s_at	0.000773315	calbindin 1, 28kDa
213372_at	0.000773469	hypothetical protein LOC152559
218580_x_at	0.000783909	aurora-A kinase interacting protein
37254_at	0.000785815	Human zinc finger protein ZNF133.
213664_at	0.000785815	solute carrier family 1 (neuronal/epithelial high affinity glutamate transporter, system Xag), member 1
200954_at	0.000790661	ATPase, H+ transporting, lysosomal 16kDa, V0 subunit c
209334_s_at	0.00079133	proteasome (prosome, macropain) 26S subunit, non-ATPase, 9
213700_s_at	0.000794796	ESTs, Weakly similar to hypothetical protein FLJ20378 [Homo sapiens] [H.sapiens]
219648_at	0.000796895	hypothetical protein FLJ10116
201915_at	0.000800582	SEC63 protein
203127_s_at	0.000801465	serine palmitoyltransferase, long chain base subunit 2
210574_s_at	0.000802411	nuclear distribution gene C homolog (A. nidulans)
213343_s_at	0.000802418	hypothetical protein PP1665
200652_at	0.000802449	signal sequence receptor, beta (translocon-associated protein beta)
217933_s_at	0.00080715	leucine aminopeptidase 3
221972_s_at	0.000810289	calcium binding protein Cab45 precursor
213599_at	0.000810289	Opa-interacting protein 5
215792_s_at	0.0008107	hypothetical protein FLJ10737
222313_at	0.000810788	ESTs
202955_s_at	0.000810788	brefeldin A-inhibited guanine nucleotide-exchange protein 1
200766_at	0.000818546	cathepsin D (lysosomal aspartyl protease)
218214_at	0.000818546	hypothetical protein FLJ11773
219402_s_at	0.000819249	hypothetical protein MGC3067
213696_s_at	0.000819249	mediator of RNA polymerase II transcription, subunit 8 homolog (yeast)
212639_x_at	0.000820328	tubulin, alpha, ubiquitous
219986_s_at	0.000825162	hypothetical protein MGC5601
217980_s_at	0.000825622	mitochondrial ribosomal protein L16
220658_s_at	0.000826013	synonyms: CLIF, MOP9, BMAL2; bHLH PAS domain transcription factor; similar to BMAL1/CYCLE; Homo sapiens transcription factor BMAL2 (ARNTL2), mRNA.
210180_s_at	0.000830079	splicing factor, arginine/serine-rich 10 (transformer 2 homolog, Drosophila)
211684_s_at	0.000830978	dynein, cytoplasmic, intermediate polypeptide 2
212468_at	0.000831068	sperm associated antigen 9
214525_x_at	0.000832148	mutL homolog 3 (E. coli)
203458_at	0.000833501	sepiapterin reductase (7,8-dihydrobiopterin:NADP+ oxidoreductase)
208937_s_at	0.000833567	inhibitor of DNA binding 1, dominant negative helix-loop-helix protein
203302_at	0.000833567	deoxycytidine kinase
215695_s_at	0.000834938	glycogenin 2
218726_at	0.000837213	hypothetical protein DKFZp762E1312
212112_s_at	0.000842399	syntaxin 12
219412_at	0.000844381	RAB38, member RAS oncogene family
208613_s_at	0.000845824	filamin B, beta (actin binding protein 278)
212549_at	0.000856017	Homo sapiens mRNA; cDNA DKFZp586N1323 (from clone DKFZp586N1323)
200019_s_at	0.000856017	Finkel-Biskis-Reilly murine sarcoma virus (FBR-MuSV) ubiquitously expressed (fox derived); ribosomal protein S30
201659_s_at	0.000857874	ADP-ribosylation factor-like 1
206503_x_at	0.000858549	promyelocytic leukemia
202433_at	0.000865579	UDP-galactose transporter related
217923_at	0.000872297	PEF protein with a long N-terminal hydrophobic domain (peflin)
210160_at	0.000877012	platelet-activating factor acetylhydrolase, isoform Ib, beta subunit 30kDa
201375_s_at	0.000882157	protein phosphatase 2 (formerly 2A), catalytic subunit, beta isoform
207620_s_at	0.00088589	calcium/calmodulin-dependent serine protein kinase (MAGUK family)
212040_at	0.000888275	Homo sapiens, clone IMAGE:6057297, mRNA
204368_at	0.000889473	solute carrier family 21 (prostaglandin transporter), member 2
205924_at	0.000889473	RAB3B, member RAS oncogene family
213789_at	0.000890322	emopamil binding protein (sterol isomerase)
205548_s_at	0.000897531	BTG family, member 3
202458_at	0.000899734	protease, serine, 23
221708_s_at	0.00090154	hypothetical protein IRO039700
221539_at	0.000917146	eukaryotic translation initiation factor 4E binding protein 1
203590_at	0.000921044	dynein, cytoplasmic, light intermediate polypeptide 2
203833_s_at	0.00093295	trans-golgi network protein 2
202279_at	0.000937515	chromosome 14 open reading frame 2
205904_at	0.000938175	MHC class I polypeptide-related sequence A
206870_at	0.000941452	peroxisome proliferative activated receptor, alpha
218576_s_at	0.000941452	dual specificity phosphatase 12
200737_at	0.000941452	phosphoglycerate kinase 1
210143_at	0.00094234	annexin A10
208884_s_at	0.000954486	progestin induced protein
218039_at	0.000958505	nucleolar protein ANKT
218825_at	0.000968403	NEU1 protein
215376_at	0.000968996	Homo sapiens cDNA FLJ12295 fis, clone MAMMA1001818.
210792_x_at	0.000977439	CD27-binding (Siva) protein
221738_at	0.00097748	KIAA1219 protein
218880_at	0.000978719	FOS-like antigen 2
203526_s_at	0.000989595	adenomatosis polyposis coli
207486_x_at	0.00099334	chimerin (chimaerin) 2
216521_s_at	0.00100309	This sequence comes from Fig. 1; author's translation differs from conceptual translation; Homo sapiens T-cell receptor alpha chain-c6.1A fusion protein (c6.1A-TCRC) gene, partial cds.
217958_at	0.00100309	PTD009 protein
203261_at	0.00100309	likely ortholog of mouse dynactin 6
202409_at	0.00101003	insulin-like growth factor II (78 AA); Protein sequence is in conflict with the conceptual translation; 1.8 kb mRNA (AA 1-84); Human DNA for insulin-like growth factor II (IGF-2); exon 7 and additional ORF.
212432_at	0.00102162	GrpE-like protein cochaperone
209291_at	0.00102505	inhibitor of DNA binding 4, dominant negative helix-loop-helix protein
207264_at	0.0010252	KDEL (Lys-Asp-Glu-Leu) endoplasmic reticulum protein retention receptor 3
220495_s_at	0.00102673	hypothetical protein FLJ22625
218831_s_at	0.00103229	Fc fragment of IgG, receptor, transporter, alpha
212475_at	0.00103806	KIAA0241 protein
202046_s_at	0.00104781	glucocorticoid receptor DNA binding factor 1
206288_at	0.00104781	protein geranylgeranyltransferase type I, beta subunit
216682_s_at	0.00105072	Homo sapiens cDNA FLJ11395 fis, clone HEMBA1000594.
201653_at	0.00105072	cornichon homolog (Drosophila)
219284_at	0.00106456	HSPB (heat shock 27kDa) associated protein 1
211711_s_at	0.00106456	phosphatase and tensin homolog (mutated in multiple advanced cancers 1)
213982_s_at	0.00106603	KIAA0471 gene product
207650_x_at	0.00107081	prostaglandin E receptor 1 (subtype EP1), 42kDa
212315_s_at	0.00107387	nucleoporin 210
202307_s_at	0.00108221	transporter 1, ATP-binding cassette, sub-family B (MDR/TAP)
210048_at	0.00108447	N-ethylmaleimide-sensitive factor attachment protein, gamma
202780_at	0.00109081	3-oxoacid CoA transferase
201575_at	0.00109081	SKI-interacting protein
217099_s_at	0.00109128	Homo sapiens chromosome 17 clone PAC P579 HC90, HC71AC, HC6 and HC56 genes, complete sequence.
212020_s_at	0.00109128	antigen identified by monoclonal antibody Ki-67
216647_at	0.00109128	Homo sapiens mRNA; cDNA DKFZp586L1824 (from clone DKFZp586L1824)
203227_s_at	0.00109177	sarcoma amplified sequence
206286_s_at	0.00109389	teratocarcinoma-derived growth factor 1
218761_at	0.00109501	Arkadia
202095_s_at	0.00109602	baculoviral IAP repeat-containing 5 (survivin)
221483_s_at	0.00109853	cyclic AMP phosphoprotein, 19 kD
200947_s_at	0.0011004	glutamate dehydrogenase 1
203052_at	0.00111414	complement component 2
202308_at	0.00111499	sterol regulatory element binding transcription factor 1
207851_s_at	0.00111535	insulin receptor
219291_at	0.00111736	x 009 protein
204314_s_at	0.00111736	cAMP responsive element binding protein 1
214101_s_at	0.0011231	aminopeptidase puromycin sensitive
205488_at	0.00112558	granzyme A (granzyme 1, cytotoxic T-lymphocyte-associated serine esterase 3)
209426_s_at	0.00112662	alpha-methylacyl-CoA racemase
211924_s_at	0.00113326	plasminogen activator, urokinase receptor
203806_s_at	0.00113326	Fanconi anemia, complementation group A
221654_s_at	0.00113802	ubiquitin specific protease 3
221597_s_at	0.00114379	HSPC171 protein
216336_x_at	0.00115078
204300_at	0.00115078	PET112-like (yeast)
203437_at	0.00115078	chromosome 17 open reading frame 35
212599_at	0.00115913	autism susceptibility candidate 2
208608_s_at	0.00116211	syntrophin, beta 1 (dystrophin-associated protein A1, 59kDa, basic component 1)
200006_at	0.00116218	Parkinson disease (autosomal recessive, early onset) 7
203210_s_at	0.00116218	replication factor C (activator 1) 5, 36.5kDa
206284_x_at	0.00116518	clathrin, light polypeptide (Lcb)
204781_s_at	0.00116953	tumor necrosis factor receptor superfamily, member 6
211729_x_at	0.00117566	biliverdin reductase A
222207_x_at	0.00117765	Homo sapiens cDNA: FLJ20949 fis, clone ADSE01902.
208952_s_at	0.00117765	KIAA0217 protein
201495_x_at	0.00117765	myosin, heavy polypeptide 11, smooth muscle
219233_s_at	0.00119071	hypothetical protein PRO2521
215696_s_at	0.00119322	KIAA0310 gene product
201225_s_at	0.00120245	serine/arginine repetitive matrix 1
206572_x_at	0.00120499	zinc finger protein 85 (HPF4, HTF1)
201813_s_at	0.00120521	TBC1 domain family, member 5
219978_s_at	0.00120596	nucleolar protein ANKT
210886_x_at	0.00120596	TP53 target gene 1
37012_at	0.00121417	capping protein (actin filament) muscle Z-line, beta
202844_s_at	0.00121417	ralA binding protein 1
201385_at	0.00121442	DEAD/H (Asp-Glu-Ala-Asp/His) box polypeptide 15
202442_at	0.00121674	adaptor-related protein complex 3, sigma 1 subunit
214911_s_at	0.00122001	bromodomain containing 2
204526_s_at	0.0012243	vascular Rab-GAP/TBC-containing
218349_s_at	0.00122663	hypothetical protein FLJ10036
201448_at	0.00123023	TIA1 cytotoxic granule-associated RNA binding protein
204507_s_at	0.00123171	protein phosphatase 3 (formerly 2B), regulatory subunit B, 19kDa, alpha isoform (calcineurin B, type I)
219062_s_at	0.00123226	hypothetical protein FLJ20281
201502_s_at	0.00123442	nuclear factor of kappa light polypeptide gene enhancer in B-cells inhibitor, alpha
213140_s_at	0.00123532	synovial sarcoma translocation gene on chromosome 18-like 1
213645_at	0.00123532	codes for antisense RNA (RTS alpha mRNA) to thymidylate synthase mRNA and pre-mRNA; member of the mandelate racemase family; associated with quorum sensing functions in human cells; Homo sapiens RTS (RTS) gene, complete cds, alternatively spliced.
36566_at	0.0012388	cystinosis, nephropathic
219013_at	0.00125159	UDP-N-acetyl-alpha-D-galactosamine:polypeptide N-acetylgalactosaminyltransferase 11 (GalNAc-T11)
206299_at	0.001254	TED protein
219209_at	0.00125454	melanoma differentiation associated protein-5
55692_at	0.0012551	engulfment and cell motility 2 (ced-12 homolog, C. elegans)
201176_s_at	0.00125663	archain 1
217759_at	0.00126137	tripartite motif-containing 44
204858_s_at	0.00126236	endothelial cell growth factor 1 (platelet-derived)
211862_x_at	0.00126261	CASP8 and FADD-like apoptosis regulator
208429_x_at	0.00126822	hepatocyte nuclear factor 4, alpha
204334_at	0.00126822	Kruppel-like factor 7 (ubiquitous)
202464_s_at	0.00127309	6-phosphofructo-2-kinase/fructose-2,6-biphosphatase 3
221513_s_at	0.00127946	serologically defined colon cancer antigen 16
212048_s_at	0.00128072	tyrosyl-tRNA synthetase
214473_x_at	0.00129033	postmeiotic segregation increased 2-like 9
211515_s_at	0.00129033	KIAA0472 protein
221653_x_at	0.00129097	apolipoprotein L, 2
208883_at	0.00129369	progestin induced protein
203139_at	0.00129443	death-associated protein kinase 1
201602_s_at	0.00129443	protein phosphatase 1, regulatory (inhibitor) subunit 12A
203764_at	0.00129775	discs, large homolog 7 (Drosophila)
206723_s_at	0.0013029	endothelial differentiation, lysophosphatidic acid G-protein-coupled receptor, 4
213374_x_at	0.00130632	3-hydroxyisobutyryl-Coenzyme A hydrolase
205156_s_at	0.00130712	amiloride-sensitive cation channel 2, neuronal
204767_s_at	0.00131113	flap structure-specific endonuclease 1
205966_at	0.00131459	TAF13 RNA polymerase II, TATA box binding protei (TBP)-associated factor, 18kDa
214471_x_at	0.00131873	luteinizing hormone beta polypeptide
203209_at	0.00131873	replication factor C (activator 1) 5, 36.5kDa
219038_at	0.00131949	hypothetical protein FLJ11565
215218_s_at	0.00132068	Hypothetical 108.52 kDa human protein; Homo sapiens chromosome 19, overlapping cosmids R28707 and R34001, complete sequence.
212495_at	0.00133343	KIAA0876 protein
207319_s_at	0.00133564	cell division cycle 2-like 5 (cholinesterase-related cell division controller)
36936_at	0.00134112	tissue specific transplantation antigen P35B
203286_at	0.00134592	KIAA1100 protein
209255_at	0.00134672	KIAA0265 protein
203077_s_at	0.00134672	MAD, mothers against decapentaplegic homolog 2 (Drosophila)
201102_s_at	0.00134672	phosphofructokinase, liver
203771_s_at	0.00135857	biliverdin reductase A
217413_s_at	0.00136037	tenascin XB
208374_s_at	0.00136053	capping protein (actin filament) muscle Z-line, alpha 1
202533_s_at	0.00136305	dihydrofolate reductase
210149_s_at	0.00136305	ATP synthase, H+ transporting, mitochondrial F0 complex, subunit d
219098_at	0.00136345	MYB binding protein (P160) 1a
201761_at	0.00136345	methylene tetrahydrofolate dehydrogenase (NAD+ dependent), methenyltetrahydrofolate cyclohydrolase
206574_s_at	0.00136345	protein tyrosine phosphatase type IVA, member 3
215044_s_at	0.00136588	signal transducing adaptor molecule (SH3 domain and ITAM motif) 2
205528_s_at	0.00136888	core-binding factor, runt domain, alpha subunit 2; translocated to, 1; cyclin D-related
218085_at	0.00137116	synonym: CGI-34; Homo sapiens hypothetical protein HSPC177 (HSPC177), mRNA.
218975_at	0.00137116	collagen, type V, alpha 3
211658_at	0.00137116	Human natural killer cell enhancing factor (NKEFB) mRNA, complete cds.
200046_at	0.00137639	defender against cell death 1
215702_s_at	0.00138223	cystic fibrosis transmembrane conductance regulator, ATP-binding cassette (sub-family C, member 7)
201699_at	0.00139211	proteasome (prosome, macropain) 26S subunit, ATPase, 6
222008_at	0.00139229	collagen, type IX, alpha 1
202347_s_at	0.00139513	huntingtin interacting protein 2
202389_s_at	0.0014004	huntingtin (Huntington disease)
212900_at	0.0014004	SEC24 related gene family, member A (S. cerevisiae)
202338_at	0.0014023	thymidine kinase 1, soluble
209405_s_at	0.00140708	family with sequence similarity 3, member A
213369_at	0.00140708	MT-protocadherin
200890_s_at	0.00140708	signal sequence receptor, alpha (translocon-associated protein alpha)
201926_s_at	0.00140713	decay accelerating factor for complement (CD55, Cromer blood group system)
218171_at	0.00140713	vacuolar protein sorting 4B (yeast)
212288_at	0.00140744	formin binding protein 1
218680_x_at	0.00140744	Huntingtin interacting protein K
218771_at	0.00140744	pantothenate kinase 4
218902_at	0.00140744	Notch homolog 1, translocation-associated (Drosophila)
214743_at	0.00140851	cut-like 1, CCAAT displacement protein (Drosophila)
217143_s_at	0.00140851	T cell receptor delta locus
212245_at	0.00142059	neural stem cell derived neuronal survival protein
218237_s_at	0.00142177	solute carrier family 38, member 1
218250_s_at	0.00142266	CCR4-NOT transcription complex, subunit 7
209422_at	0.00142266	SCAN domain-containing 1
204143_s_at	0.00142634	rTS beta protein
202732_at	0.00142824	protein kinase (cAMP-dependent, catalytic) inhibitor gamma
200792_at	0.00143093	thyroid autoantigen 70kDa (Ku antigen)
218755_at	0.00143225	kinesin family member 20A
220661_s_at	0.00143225	hypothetical protein FLJ20531
203157_s_at	0.001435	glutaminase
216606_x_at	0.001435
201252_at	0.00143761	proteasome (prosome, macropain) 26S subunit, ATPase, 4
208687_x_at	0.00143761	heat shock 70kDa protein 8
200736_s_at	0.00143761	glutathione peroxidase 1
213030_s_at	0.00144215	plexin A2
203511_s_at	0.00144269	similar to yeast BET3 (S. cerevisiae)
213010_at	0.00144513	protein kinase C, delta binding protein
219493_at	0.0014486	likely ortholog of mouse Shc SH2-domain binding protein 1
209493_at	0.00145124	PDZ domain containing 3
218425_at	0.00145291	TRIAD3 protein
218220_at	0.00145291	chromosome 12 open reading frame 10
221381_s_at	0.00145484	synonyms: CSR, SEN, CSRB, SEN1; similar to MGR15; senescence (cellular)-related 1; Senescence-related, cellular, 1; Homo sapiens mortality factor 4 (MORF4), mRNA.
201879_at	0.0014663	ariadne homolog, ubiquitin-conjugating enzyme E2 binding protein, 1 (Drosophila)
218930_s_at	0.00146663	hypothetical protein FLJ11273
218211_s_at	0.00147519	melanophilin
206567_s_at	0.00147888	chromosome 20 open reading frame 104
208456_s_at	0.00149069	related RAS viral (r-ras) oncogene homolog 2
204768_s_at	0.00149069
204824_at	0.0015008	endonuclease G
208972_s_at	0.0015008	ATP synthase, H+ transporting, mitochondrial F0 complex, subunit c (subunit 9), isoform 1
210006_at	0.0015072	DKFZP564O243 protein
200053_at	0.00150969	sperm associated antigen 7
222221_x_at	0.00151868	EH-domain containing 1
209404_s_at	0.00151868	CGI-109 protein
221939_at	0.00151868	coactivator-associated arginine methyltransferase-1
210211_s_at	0.00152821	heat shock 90kDa protein 1, alpha
201321_s_at	0.00152851	SWI/SNF related, matrix associated, actin dependent regulator of chromatin, subfamily c, member 2
202145_at	0.00153491	lymphocyte antigen 6 complex, locus E
214684_at	0.00153993	MADS box transcription enhancer factor 2, polypeptide A (myocyte enhancer factor 2A)
220295_x_at	0.0015435	hypothetical protein FLJ20354
221841_s_at	0.00154632	Homo sapiens cDNA FLJ38575 fis, clone HCHON2007046.
213472_at	0.00154705	heterogeneous nuclear ribonucleoprotein H1 (H)
201464_x_at	0.00154988	v-jun sarcoma virus 17 oncogene homolog (avian)
216988_s_at	0.00155654	Homo sapiens (clone hh18) protein tyrosine phosphatase (ptp-IV1r) gene, 5' end of cds.
211575_s_at	0.00155996	predicted protein of HQ2446; Homo sapiens PRO2446 mRNA, complete cds.
220052_s_at	0.00156086	TERF1 (TRF1)-interacting nuclear factor 2
203096_s_at	0.00156086	Homo sapiens clone 24473 mRNA sequence
209016_s_at	0.00156156	keratin 7
205383_s_at	0.0015731	zinc finger protein 288
209453_at	0.00157686	solute carrier family 9 (sodium/hydrogen exchanger), isoform 1 (antiporter, Na+/H+, amiloride sensitive)
205255_x_at	0.00158595	transcription factor 7 (T-cell specific, HMG-box)
204026_s_at	0.00158595	ZW10 interactor
217301_x_at	0.00159313	retinoblastoma binding protein 4
206357_at	0.00159494	optic atrophy 3 (autosomal recessive, with chorea and spastic paraplegia)
203537_at	0.00159916	phosphoribosyl pyrophosphate synthetase-associated protein 2
222116_s_at	0.00160679	hypothetical protein FLJ20748
219818_s_at	0.00162023	evolutionarily conserved G-patch domain containing
215882_at	0.00162023	Homo sapiens cDNA: FLJ21594 fis, clone COL07053.
209803_s_at	0.00162496	tumor suppressing subtransferable candidate 3
216304_x_at	0.00163866	Homo sapiens FTSH gene for putative ATPases, exons 1 and 2 and join CDS.
210317_s_at	0.00165916	tyrosine 3-monooxygenase/tryptophan 5-monooxygenase activation protein, epsilon polypeptide
204867_at	0.00165916	GTP cyclohydrolase I feedback regulatory protein
205812_s_at	0.00166902	sulfotransferase family, cytosolic, 1C, member 2
206646_at	0.00166902	glioma-associated oncogene homolog (zinc finger protein)
219763_at	0.00166902	KIAA1608 protein
201669_s_at	0.00167294
212174_at	0.00167639	Homo sapiens cDNA FLJ13696 fis, clone PLACE2000140.
216191_s_at	0.00168049	T cell receptor delta locus
33322_i_at	0.00168049	stratifin
202887_s_at	0.00168049	HIF-1 responsive RTP801
213327_s_at	0.00168049	ubiquitin specific protease 12
221637_s_at	0.00168602	hypothetical protein MGC2477
211792_s_at	0.00169101	cyclin-dependent kinase inhibitor 2C (p18, inhibits CDK4)
200750_s_at	0.00169427	RAN, member RAS oncogene family
201483_s_at	0.00169525	suppressor of Ty 4 homolog 1 (S. cerevisiae)
213151_s_at	0.00169525	CDC10 cell division cycle 10 homolog (S. cerevisiae)
204135_at	0.00169814	downregulated in ovarian cancer 1
216265_x_at	0.00170259	myosin, heavy polypeptide 7, cardiac muscle, beta
214073_at	0.00170943	ems1 sequence (mammary tumor and squamous cell carcinoma-associated (p80/85 src substrate)
205055_at	0.00171983
221282_x_at	0.00172473	runt-related transcription factor 2
201118_at	0.00172729	phosphogluconate dehydrogenase
201751_at	0.00173168	KIAA0063 gene product
216266_s_at	0.00173643	brefeldin A-inhibited guanine nucleotide-exchange protein 1
208358_s_at	0.00173804	UDP glycosyltransferase 8 (UDP-galactose ceramide galactosyltransferase)
202594_at	0.00174186	leptin receptor overlapping transcript-like 1
213848_at	0.00174331	Homo sapiens mRNA; cDNA DKFZp586F2224 (from clone DKFZp586F2224)
202567_at	0.00174628	small nuclear ribonucleoprotein D3 polypeptide 18kDa
204998_s_at	0.00175457	activating transcription factor 5
205992_s_at	0.00175457	interleukin 15
210212_x_at	0.00175457	mature T-cell proliferation 1
218490_s_at	0.0017549	zinc finger protein 302
222233_s_at	0.001769	DNA cross-link repair 1C (PSO2 homolog, S. cerevisiae)
210334_x_at	0.00177102	baculoviral IAP repeat-containing 5 (survivin)
202526_at	0.00177102	MAD, mothers against decapentaplegic homolog 4 (Drosophila)
215440_s_at	0.00177356	hypothetical protein FLJ10097
33307_at	0.00177356	Human DNA sequence from clone CTA-126B4 on chromosome 22q13.2-13.31, complete sequence.
211704_s_at	0.00177803	spindlin-like protein 2
218518_at	0.0017799	chromosome 5 open reading frame 5
210809_s_at	0.00179178	osteoblast specific factor 2 (fasciclin I-like)
203322_at	0.00179178	KIAA0863 protein
203354_s_at	0.00179178	ADP-ribosylation factor guanine nucleotide factor 6
210705_s_at	0.00179178	tripartite motif-containing 5
200803_s_at	0.00179347	testis enhanced gene transcript (BAX inhibitor 1)
219718_at	0.00179457	hypothetical protein FLJ10986
205388_at	0.00179833	troponin C2, fast
205466_s_at	0.00179847	heparan sulfate (glucosamine) 3-O-sulfotransferase 1
206240_s_at	0.00179847	zinc finger protein 136 (clone pHZ-20)
219375_at	0.00179857	choline/ethanolaminephosphotransferase
203554_x_at	0.00179872	pituitary tumor-transforming 1
201908_at	0.00180007	dishevelled, dsh homolog 3 (Drosophila)
215257_at	0.00180599	serologically defined breast cancer antigen 84
209017_s_at	0.00180784	protease, serine, 15
205450_at	0.00181493	phosphorylase kinase, alpha 1 (muscle)
200014_s_at	0.00181805	heterogeneous nuclear ribonucleoprotein C (C1/C2)
202405_at	0.00182846	TIA1 cytotoxic granule-associated RNA binding protein-like 1
214038_at	0.00184492	chemokine (C-C motif) ligand 8
216243_s_at	0.00185483	interleukin 1 receptor antagonist
200961_at	0.00185483	selenophosphate synthetase 2
208725_at	0.00185937	Eukaryotic translation initiation factor 2, subunit 2 (beta, 38kD )
217506_at	0.00186267	ESTs, Weakly similar to hypothetical protein FLJ20378 [Homo sapiens] [H.sapiens]
221932_s_at	0.00186958	chromosome 14 open reading frame 87
205625_s_at	0.00189663	calbindin 1, 28kDa
213912_at	0.0018992	KIAA0984 protein
216116_at	0.0019023	Homo sapiens mRNA; cDNA DKFZp586H201 (from clone DKFZp586H201)
203335_at	0.00190298	phytanoyl-CoA hydroxylase (Refsum disease)
211495_x_at	0.00191336	tumor necrosis factor (ligand) superfamily, member 13
204826_at	0.0019183	cyclin F
209917_s_at	0.00193697	TP53 target gene 1
221756_at	0.00193697
215495_s_at	0.00193697	KIAA1053 protein
205110_s_at	0.00193859	fibroblast growth factor 13
218340_s_at	0.00194015	hypothetical protein FLJ10808
212336_at	0.00194015	erythrocyte membrane protein band 4.1-like 1
203899_s_at	0.00194045	calcitonin gene-related peptide-receptor component protein
211676_s_at	0.00194219	interferon gamma receptor 1
204492_at	0.00194304	KIAA0013 gene product
220547_s_at	0.00194664	hypothetical protein MGC5560
205395_s_at	0.0019493	MRE11 meiotic recombination 11 homolog A (S. cerevisiae)
213913_s_at	0.00195194	KIAA0984 protein
201090_x_at	0.00195635	tubulin, alpha, ubiquitous
208815_x_at	0.00195916	heat shock 70kDa protein 4
202315_s_at	0.00196209	breakpoint cluster region
206712_at	0.00196209	growth hormone regulated TBC protein 1
206589_at	0.00198143	growth factor independent 1
222136_x_at	0.00198215	Homo sapiens cDNA FLJ12843 fis, clone NT2RP2003293.
201666_at	0.00199155	tissue inhibitor of metalloproteinase 1 (erythroid potentiating activity, collagenase inhibitor)
211752_s_at	0.00199155	NADH dehydrogenase (ubiquinone) Fe-S protein 7, 20kDa (NADH-coenzyme Q reductase)
201279_s_at	0.00199155	disabled homolog 2, mitogen-responsive phosphoprotein (Drosophila)
212028_at	0.00199598	S164 protein
203075_at	0.00200258	MAD, mothers against decapentaplegic homolog 2 (Drosophila)
200868_s_at	0.00200258	zinc finger protein 313
212583_at	0.00200317	likely ortholog of mouse aquarius
217727_x_at	0.00200741	vacuolar protein sorting 35 (yeast)
205172_x_at	0.00201291	clathrin, light polypeptide (Lcb)
200035_at	0.00201291	likely ortholog of Xenopus dullard
200614_at	0.00201597	clathrin, heavy polypeptide (Hc)
212329_at	0.00201597	SREBP CLEAVAGE-ACTIVATING PROTEIN
211047_x_at	0.00201597	adaptor-related protein complex 2, sigma 1 subunit
202566_s_at	0.00201597	supervillin
219090_at	0.00201597	Solute carrier family 24 (sodium/potassium/calcium exchanger), member 3
202725_at	0.00205302	polymerase (RNA) II (DNA directed) polypeptide A, 220kDa
200863_s_at	0.00205302	RAB11A, member RAS oncogene family
206958_s_at	0.00205458	UPF3 regulator of nonsense transcripts homolog A (yeast)
201369_s_at	0.00206036	zinc finger protein 36, C3H type-like 2
202309_at	0.00206963	methylenetetrahydrofolate dehydrogenase (NADP+ dependent), methenyltetrahydrofolate cyclohydrolase, formyltetrahydrofolate synthetase
203605_at	0.00207835	signal recognition particle 54kDa
203755_at	0.00207835	BUB1 budding uninhibited by benzimidazoles 1 homolog beta (yeast)
205767_at	0.00208	epiregulin
203747_at	0.00208074	aquaporin 3
211678_s_at	0.00208215	Homo sapiens clone HQ0518 PRO0518 mRNA, complete cds.
218134_s_at	0.00208228	hypothetical protein FLJ10290
211317_s_at	0.00208417	CASP8 and FADD-like apoptosis regulator
201313_at	0.00208652	enolase 2, (gamma, neuronal)
207559_s_at	0.00208718	zinc finger protein 261
211013_x_at	0.00209325	promyelocytic leukemia
209960_at	0.00210789	hepatocyte growth factor (hepapoietin A; scatter factor)
220040_x_at	0.00210789	hepatocellular carcinoma-associated antigen 127
218378_s_at	0.00210789	hypothetical protein FLJ13902
218443_s_at	0.00211197	DAZ associated protein 1
201065_s_at	0.00212667	general transcription factor II, i
204061_at	0.00213253	protein kinase, X-linked
208800_at	0.00213253	signal recognition particle 72kDa
203820_s_at	0.00213253	IGF-II mRNA-binding protein 3
205726_at	0.00213506	synonyms: DIA, POF, POF2; Homo sapiens diaphanous homolog 2 (Drosophila) (DIAPH2), transcript variant 156, mRNA.
208668_x_at	0.00213836	high-mobility group nucleosomal binding domain 2
201860_s_at	0.00214525	plasminogen activator, tissue
214281_s_at	0.00214593	zinc finger protein 363
219468_s_at	0.00214603	chromosome 14 open reading frame 34
222118_at	0.00214859	uncharacterized bone marrow protein BM039
205519_at	0.00214932	hypothetical protein FLJ12973
207721_x_at	0.00214941	histidine triad nucleotide binding protein 1
206790_s_at	0.00215069	NADH dehydrogenase (ubiquinone) 1 beta subcomplex, 1, 7kDa
203109_at	0.00215597	ubiquitin-conjugating enzyme E2M (UBC12 homolog, yeast)
209983_s_at	0.00215597	neurexin 2
219055_at	0.00215597	hypothetical protein FLJ10379
208453_s_at	0.00216586	X-prolyl aminopeptidase (aminopeptidase P) 1, soluble
202329_at	0.00216894	c-src tyrosine kinase
221704_s_at	0.00216894	hypothetical protein FLJ12750
200692_s_at	0.00217538	heat shock 70kDa protein 9B (mortalin-2)
218492_s_at	0.00217702	hypothetical protein MGC10963
205455_at	0.00218668	macrophage stimulating 1 receptor (c-met-related tyrosine kinase)
201903_at	0.00219566	ubiquinol-cytochrome c reductase core protein I
217918_at	0.00220932	dynein, cytoplasmic, light polypeptide 2A
209781_s_at	0.00221205	KH domain containing, RNA binding, signal transduction associated 3
200833_s_at	0.00221205	RAP1B, member of RAS oncogene family
210387_at	0.00222296	Homo sapiens, H2B histone family, member A, clone MGC:2561 IMAGE:2989839, mRNA, complete cds.
214086_s_at	0.00222299	ADP-ribosyltransferase (NAD+; poly(ADP-ribose) polymerase)-like 2
215799_at	0.00222299	unnamed protein product; Homo sapiens cDNA: FLJ21318 fis, clone COL02295.
202244_at	0.00222357	proteasome (prosome, macropain) subunit, beta type, 4
219373_at	0.00222422	dolichyl-phosphate mannosyltransferase polypeptide 3
209642_at	0.0022367	BUB1 budding uninhibited by benzimidazoles 1 homolog (yeast)
213453_x_at	0.00223854	glyceraldehyde-3-phosphate dehydrogenase
218678_at	0.00224025	hypothetical protein FLJ21841
216218_s_at	0.00225473	phospholipase C-like 2
204243_at	0.00225498	rearranged L-myc fusion sequence
222229_x_at	0.00225498	Human DNA sequence from clone RP13-258O15 on chromosome X, complete sequence.
204887_s_at	0.00225498	serine/threonine kinase 18
201303_at	0.00227855	KIAA0111 gene product
202670_at	0.00228897	mitogen-activated protein kinase kinase 1
213846_at	0.00229159	cytochrome c oxidase subunit VIIc
221692_s_at	0.00229597	mitochondrial ribosomal protein L34
213008_at	0.00230485	hypothetical protein FLJ10719
203014_x_at	0.00231327	hypothetical protein DJ1042K10.2
202603_at	0.00231336	a disintegrin and metalloproteinase domain 10
200978_at	0.00231583	malate dehydrogenase 1, NAD (soluble)
218711_s_at	0.00233107	serum deprivation response (phosphatidylserine binding protein)
212056_at	0.00233275	KIAA0182 protein
213040_s_at	0.00234933	Human DNA sequence from clone RP3-327J16 on chromosome 22q12.3-13.2, complete sequence.
209449_at	0.00235357	LSM2 homolog, U6 small nuclear RNA associated (S. cerevisiae)
205136_s_at	0.00236105	nuclear fragile X mental retardation protein interacting protein 1
218968_s_at	0.00237991	zinc finger protein 64 homolog (mouse)
218142_s_at	0.00237991	protein x 0001
215905_s_at	0.00237991	U5 snRNP-specific 40 kDa protein (hPrp8-binding)
213348_at	0.00237991	cyclin-dependent kinase inhibitor 1C (p57, Kip2)
211499_s_at	0.00237991	mitogen-activated protein kinase 11
215548_s_at	0.00237991	vesicle transport-related protein
208717_at	0.00239829	oxidase (cytochrome c) assembly 1-like
218603_at	0.00240843	hHDC for homolog of Drosophila headcase
209370_s_at	0.00240944	SH3-domain binding protein 2
213603_s_at	0.00240944	ras-related C3 botulinum toxin substrate 2 (rho family, small GTP binding protein Rac2)
202243_s_at	0.00240957	proteasome (prosome, macropain) subunit, beta type, 4
221762_s_at	0.0024138	Coactivator independent of AF-2
221931_s_at	0.00242008	sec13-like protein
32128_at	0.00242303	chemokine (C-C motif) ligand 18 (pulmonary and activation-regulated)
220192_x_at	0.00242504	prostate epithelium-specific Ets transcription factor
203538_at	0.00242669	calcium modulating ligand
204554_at	0.00242669	Hypothetical protein dJ551D2.5
200940_s_at	0.00243795	arginine-glutamic acid dipeptide (RE) repeats
217982_s_at	0.00243795	mortality factor 4 like 1
215424_s_at	0.00244008	SKI-interacting protein
204273_at	0.00244184	endothelin receptor type B
205983_at	0.00244917	dipeptidase 1 (renal)
217100_s_at	0.00244917	KIAA0794 protein
206074_s_at	0.00246294	high mobility group AT-hook 1
211333_s_at	0.00246294	tumor necrosis factor (ligand) superfamily, member 6
200041_s_at	0.00247133	HLA-B associated transcript 1
207492_at	0.00247133	hypothetical protein FLJ12409
212015_x_at	0.0024738	polypyrimidine tract binding protein 1
218263_s_at	0.0024738	transposon-derived Buster1 transposase-like protein
210757_x_at	0.0024738	disabled homolog 2, mitogen-responsive phosphoprotein (Drosophila)
205568_at	0.0024738	aquaporin 9
222041_at	0.00248518	diptheria toxin resistance protein required for diphthamide biosynthesis-like 1 (S. cerevisiae)
200611_s_at	0.00248639	WD repeat domain 1
209503_s_at	0.00248639	similar to 26S proteasome subunit p45; Homo sapiens clone 23598 mRNA, complete cds.
204655_at	0.00249532	chemokine (C-C motif) ligand 5
221425_s_at	0.00250407	hypothetical protein MGC4276 similar to CG8198
220890_s_at	0.00250865	hqp0256 protein
201319_at	0.00250911	myosin, light polypeptide, regulatory, non-sarcomeric (20kD)
214574_x_at	0.00251082	leukocyte specific transcript 1
218360_at	0.00252147	RAB22A, member RAS oncogene family
215021_s_at	0.00252619	Intron-exon boundaries defined in relation to mRNA KIAA0743, found in GenBank Accession Number AB018286.; Homo sapiens BAC526N18 neurexin III gene, partial cds.
202114_at	0.00252711	sorting nexin 2
214170_x_at	0.00252711	fumarate hydratase
201573_s_at	0.0025307	eukaryotic translation termination factor 1
214934_at	0.0025382	ATPase, Class II, type 9B
212859_x_at	0.00255825	metallothionein 1E (functional)
211969_at	0.00255825	heat shock 90kDa protein 1, alpha
217208_s_at	0.00255871	match: proteins: Tr:Q62402 Sw:Q62696 Sw:Q12959; Human DNA sequence from clone RP5-1061C18 on chromosome 3p36.22-36.33 Contains the 5' part of the DLG1 gene encoding the discs protein (large Drosophila homolog 1, presynaptic protein SAP97) and a CpG island, complete sequence.
218589_at	0.00255871	purinergic receptor P2Y, G-protein coupled, 5
64371_at	0.00255959	arginine/serine-rich 14 splicing factor
201280_s_at	0.00256771	disabled homolog 2, mitogen-responsive phosphoprotein (Drosophila)
218235_s_at	0.00257674	CGI-94 protein
201976_s_at	0.00258489	myosin X
202212_at	0.00258609	pescadillo homolog 1, containing BRCT domain (zebrafish)
218395_at	0.00258633	hypothetical protein FLJ13433
201534_s_at	0.00260408	ubiquitin-like 3
204288_s_at	0.00260408	Arg/Abl-interacting protein ArgBP2
201447_at	0.00260705	TIA1 cytotoxic granule-associated RNA binding protein
208864_s_at	0.00261229	thioredoxin
201916_s_at	0.00261441	SEC63 protein
209982_s_at	0.00262299	neurexin 2
211332_x_at	0.00262492	Homo sapiens hemochromatosis splice variant 861-2305del mRNA, complete cds.
221987_s_at	0.00262688	hypothetical protein FLJ10534
208136_s_at	0.00262841	hypothetical protein MGC3771
219434_at	0.00264658	triggering receptor expressed on myeloid cells 1
201970_s_at	0.00265669	nuclear autoantigenic sperm protein (histone-binding)
214371_at	0.0026596	serine/threonine kinase 22B (spermiogenesis associated)
218542_at	0.00267348	chromosome 10 open reading frame 3
209499_x_at	0.00267348	tumor necrosis factor (ligand) superfamily, member 13
200869_at	0.00269117	ribosomal protein L18a
206653_at	0.00269117	Homo sapiens cDNA: FLJ21837 fis, clone HEP01664.
221957_at	0.00271197	pyruvate dehydrogenase kinase, isoenzyme 3
214524_at	0.0027123	growth hormone releasing hormone
213248_at	0.0027123	Homo sapiens mRNA; cDNA DKFZp566E183 (from clone DKFZp566E183)
208826_x_at	0.00271707	histidine triad nucleotide binding protein 1
201180_s_at	0.00272424	guanine nucleotide binding protein (G protein), alpha inhibiting activity polypeptide 3
210405_x_at	0.00272916	tumor necrosis factor receptor superfamily, member 10b
213132_s_at	0.00273193	Human DNA sequence from clone CTB-1191B2 on chromosome 22q13.2-13.3, complete sequence.
201359_at	0.00273193	coatomer protein complex, subunit beta
211083_s_at	0.00273193	mitogen-activated protein kinase kinase kinase 13
205635_at	0.00273193	huntingtin-associated protein interacting protein (duo)
218018_at	0.00274017	chromosome 21 open reading frame 97
209318_x_at	0.00276081	pleiomorphic adenoma gene-like 1
216711_s_at	0.00277742	TAF1 RNA polymerase II, TATA box binding protein (TBP)-associated factor, 250kDa
209222_s_at	0.00277742	oxysterol binding protein-like 2
203138_at	0.00278036	histone acetyltransferase 1
206070_s_at	0.00279116	EphA3
213298_at	0.00282301	nuclear factor I/C (CCAAT-binding transcription factor)
202717_s_at	0.00284358	CDC16 cell division cycle 16 homolog (S. cerevisiae)
218874_s_at	0.00284358	hypothetical protein FLJ13158
209045_at	0.00284443	X-prolyl aminopeptidase (aminopeptidase P) 1, soluble
215386_at	0.00284892	Homo sapiens cDNA FLJ12396 fis, clone MAMMA1002758.
201012_at	0.00286698	annexin A1
206295_at	0.00286937	interleukin 18 (interferon-gamma-inducing factor)
214270_s_at	0.00286996	microtubule-associated protein, RP/EB family, member 3
221803_s_at	0.00287125	nuclear receptor binding factor-2
203738_at	0.00288733	hypothetical protein FLJ11193
215145_s_at	0.00288945	match to BAA74891 (PID:g4240225); H_DJ1137M13.1; Homo sapiens PAC clone RP5-1137M13 from 7q33-q35, complete sequence.
200805_at	0.00288945	chromosome 5 open reading frame 8
210054_at	0.00288945	hypothetical protein MGC4701
219084_at	0.00288945	nuclear receptor binding SET domain protein 1
36994_at	0.00288945	Human vacuolar H+ ATPase proton channel subunit mRNA, complete cds.
216262_s_at	0.00288945	Src-like-adaptor 2
201724_s_at	0.00288945	UDP-N-acetyl-alpha-D-galactosamine:polypeptide N-acetylgalactosaminyltransferase 1 (GalNAc-T1)
218506_x_at	0.00289335	uncharacterized bone marrow protein BM045
213682_at	0.00289335	nucleoporin 50kDa
201030_x_at	0.00289428	lactate dehydrogenase B
215747_s_at	0.00289428	chromosome condensation 1
218109_s_at	0.00290215	hypothetical protein FLJ14153
212691_at	0.0029025	KIAA0169 protein
203282_at	0.00290472	glucan (1,4-alpha-), branching enzyme 1 (glycogen branching enzyme, Andersen disease, glycogen storage disease type IV)
204239_s_at	0.00290657	neuronatin
218094_s_at	0.00290706	chromosome 20 open reading frame 35
209504_s_at	0.00290858	pleckstrin homology domain containing, family B (evectins) member 1
222147_s_at	0.00291629	SEE ALSO
209816_at	0.00292421	patched homolog (Drosophila)
202712_s_at	0.00292836	creatine kinase, mitochondrial 1 (ubiquitous)
211072_x_at	0.00292837	tubulin, alpha, ubiquitous
221685_s_at	0.00293578	hypothetical protein FLJ20364
218421_at	0.00294158	ceramide kinase
212239_at	0.00295167	phosphoinositide-3-kinase, regulatory subunit, polypeptide 1 (p85 alpha)
218087_s_at	0.00295693	sorbin and SH3 domain containing 1
221672_s_at	0.00296484	KIAA1882 protein
203978_at	0.00296799	nucleotide binding protein 1 (MinD homolog, E. coli)
201264_at	0.00297351	coatomer protein complex, subunit epsilon
201520_s_at	0.00297351	G-rich RNA sequence binding factor 1
221640_s_at	0.00297359	leucine-rich and death domain containing
210643_at	0.00297359	tumor necrosis factor (ligand) superfamily, member 11
212928_at	0.00297359	Human DNA sequence from clone RP3-486I3 on chromosome 6q22.1-22.3, complete sequence.
210162_s_at	0.00297453	nuclear factor of activated T-cells, cytoplasmic, calcineurin-dependent 1
206418_at	0.00298474	NADPH oxidase 1
209980_s_at	0.00298474	Serine hydroxymethyltransferase 1 (soluble)
201767_s_at	0.00299518	elaC homolog 2 (E. coli)
219497_s_at	0.00300866	B-cell CLL/lymphoma 11A (zinc finger protein)
214737_x_at	0.00300924	heterogeneous nuclear ribonucleoprotein C (C1/C2)
205633_s_at	0.00301033	aminolevulinate, delta-, synthase 1
219709_x_at	0.00301033	hypothetical protein MGC2494
205796_at	0.00302497	hypothetical protein FLJ11336
203446_s_at	0.00303831	oculocerebrorenal syndrome of Lowe
218447_at	0.003039	DC13 protein
217249_x_at	0.003039	cytochrome C oxidase; match to P14406 (PID:g117121); H_RG162B04.1; Homo sapiens BAC clone CTB-162B4 from 4, complete sequence.
215210_s_at	0.00304165	alpha-ketoglutarate dehydrogenase complex dihydrolipoyl succinyltransferase, KGDHC E2k component; This sequence comes from Fig. 1; KGDHC E2k component; E2k=alpha-ketoglutarate dehydrogenase complex dihydrolipoyl succinyltransferase [human, fetal brain, mRNA, 2987 nt].
206907_at	0.00306637	tumor necrosis factor (ligand) superfamily, member 9
207405_s_at	0.00307163	RAD17 homolog (S. pombe)
201059_at	0.00307682	ems1 sequence (mammary tumor and squamous cell carcinoma-associated (p80/85 src substrate)
204007_at	0.00307786	Fc fragment of IgG, low affinity IIIa, receptor for (CD16)
201498_at	0.00307786	ubiquitin specific protease 7 (herpes virus-associated)
213779_at	0.00309407	Human DNA sequence from clone CTA-984G1 on chromosome 22q12.1-12.2, complete sequence.
208278_s_at	0.00310113	Clone FLB7343
207384_at	0.0031031	peptidoglycan recognition protein
219962_at	0.00310507	angiotensin I converting enzyme (peptidyl-dipeptidase A) 2
213391_at	0.00311105	hypothetical protein LOC286148
216843_x_at	0.00311136	PMS2 related gene; Human PMS2 related (hPMSR2) gene, complete cds.
209461_x_at	0.00311295	WD repeat domain 18
220249_at	0.00313287	hyaluronoglucosaminidase 4
200710_at	0.00314112	acyl-Coenzyme A dehydrogenase, very long chain
203663_s_at	0.00314368	cytochrome c oxidase subunit Va
200682_s_at	0.00315029	ubiquitin-conjugating enzyme E2L 3
201274_at	0.00315595	proteasome (prosome, macropain) subunit, alpha type, 5
209244_s_at	0.00316669	601507557F1 NIH_MGC_71 Homo sapiens cDNA clone IMAGE:3909015 5', mRNA sequence.
218572_at	0.00317008	HSPC134 protein
221696_s_at	0.00319966	hypothetical protein DKFZp761P1010
217722_s_at	0.00319966	mesenchymal stem cell protein DSC92
208809_s_at	0.00320154	hypothetical protein FLJ12619
208560_at	0.0032165	potassium voltage-gated channel, shaker-related subfamily, member 10
209320_at	0.00321651	adenylate cyclase 3
211931_s_at	0.00321947	Homo sapiens BX1 mRNA, partial cds
219457_s_at	0.00321947	Ras and Rab interactor 3
201491_at	0.00322572	chromosome 14 open reading frame 3
200598_s_at	0.00322905	tumor rejection antigen (gp96) 1
203281_s_at	0.00322905	ubiquitin-activating enzyme E1-like
210632_s_at	0.00323037	sarcoglycan, alpha (50kDa dystrophin-associated glycoprotein)
206223_at	0.0032309	kinase phosphatase inhibitor 2
200625_s_at	0.00323392	adenylyl cyclase-associated protein
203190_at	0.00323742	NADH dehydrogenase (ubiquinone) Fe-S protein 8, 23kDa (NADH-coenzyme Q reductase)
221190_s_at	0.00324674	colon cancer-associated protein Mic1
209302_at	0.0032472	polymerase (RNA) II (DNA directed) polypeptide H
209187_at	0.00325029	down-regulator of transcription 1, TBP-binding (negative cofactor 2)
202034_x_at	0.00325029	RB1-inducible coiled-coil 1
210921_at	0.0032547	Homo sapiens, clone IMAGE:3658859, mRNA.
207154_at	0.0032547	deiodinase, iodothyronine, type III
212025_s_at	0.00325863	see GenBank Accession Number U01184 for cDNA; similar to Drosophila melanogaster fliI in GenBank Accession Number U01182 and Caenorhabditis elegans fliI homolog in GenBank Accession Number U01183; Homo sapiens FLII gene, complete cds.
219362_at	0.00325863	hypothetical protein FLJ22643
204925_at	0.00326933	cystinosis, nephropathic
212043_at	0.00326933	Homo sapiens, clone IMAGE:6057297, mRNA
209364_at	0.00326933	BCL2-antagonist of cell death
203232_s_at	0.00326933	synonyms: ATX1, D6S504E; olivopontocerebellar ataxia 1, autosomal dominant; Homo sapiens spinocerebellar ataxia 1 (olivopontocerebellar ataxia 1, autosomal dominant, ataxin 1) (SCA1), mRNA.
203231_s_at	0.0032769	ESTs
200712_s_at	0.00328176	microtubule-associated protein, RP/EB family, member 1
209746_s_at	0.00328788	coenzyme Q7 homolog, ubiquinone (yeast)
221695_s_at	0.0032949	mitogen-activated protein kinase kinase kinase 2
209875_s_at	0.00329742	secreted phosphoprotein 1 (osteopontin, bone sialoprotein I, early T-lymphocyte activation 1)
219431_at	0.00329742	hypothetical protein FLJ20896
219685_at	0.00330387	hypothetical protein FLJ14084
209459_s_at	0.00330698	NPD009 protein
220272_at	0.00330766	hypothetical protein FLJ20043
212241_at	0.00330929	glutamate receptor, ionotropic, N-methyl D-aspartate-like 1A
213078_x_at	0.00331458	PlSC domain containing hypothetical protein
202638_s_at	0.00331962	intercellular adhesion molecule 1 (CD54), human rhinovirus receptor
203279_at	0.00332737	KIAA0212 gene product
218608_at	0.00333238	putative ATPase
202076_at	0.00333737	baculoviral IAP repeat-containing 2
215215_s_at	0.0033582
211015_s_at	0.00336369	heat shock 70kDa protein 4
209300_s_at	0.00336486	DKFZP566B183 protein
209109_s_at	0.00336486	transmembrane 4 superfamily member 6
200905_x_at	0.00336531	major histocompatibility complex, class I, E
204654_s_at	0.00337445	transcription factor AP-2 alpha (activating enhancer binding protein 2 alpha)
204166_at	0.00337681	KIAA0963 protein
200999_s_at	0.00338231	cytoskeleton-associated protein 4
204715_at	0.00338594	pannexin 1
222115_x_at	0.00339465	cytokine-like nuclear factor n-pac
221567_at	0.00339465	nucleolar protein 3 (apoptosis repressor with CARD domain)
209911_x_at	0.00340727	histone 1, H2bd
200089_s_at	0.00340992	ribosomal protein L4
209002_s_at	0.00342664	KIAA1536 protein
205254_x_at	0.00343102	transcription factor 7 (T-cell specific, HMG-box)
214924_s_at	0.00344496	OGT(O-Glc-NAc transferase)-interacting protein 106 KDa
215160_x_at	0.00344496	SEE ALSO
200818_at	0.00344496	ATP synthase, H+ transporting, mitochondrial F1 complex, O subunit (oligomycin sensitivity conferring protein)
222145_at	0.00345044	Homo sapiens cDNA: FLJ23572 fis, clone LNG12403.
208156_x_at	0.0034708	epiplakin 1
215605_at	0.00347435	AU145806 HEMBA1 Homo sapiens cDNA clone HEMBA1005894 3', mRNA sequence.
209487_at	0.0034927	RNA binding protein with multiple splicing
213499_at	0.00349488	chloride channel 2
219570_at	0.00349612	synonyms: SNX23, FLJ20135, FLJ23045, KIAA1590, dJ971B4.1; contains catalytic ATPase domain; sorting nexin 23; Homo sapiens chromosome 20 open reading frame 23 (C20orf23), mRNA.
217028_at	0.0034969	Homo sapiens CXCR4 gene encoding receptor CXCR4.
203378_at	0.00350001	PCF11p homolog
209805_at	0.00350001	PMS2 postmeiotic segregation increased 2 (S. cerevisiae)
206188_at	0.00350353	KIAA0628 gene product
200935_at	0.00350635	calreticulin
201714_at	0.00351428	tubulin, gamma 1
219717_at	0.00351724	hypothetical protein FLJ20280
209546_s_at	0.00351724	apolipoprotein L, 1
214442_s_at	0.00351729	Msx-interacting-zinc finger
214857_at	0.00352784	Homo sapiens mRNA; cDNA DKFZp566H0124 (from clone DKFZp566H0124)
201452_at	0.00353605	UI-H-BI1-adb-e-09-0-UI.s1 NCI_CGAP_Sub3 Homo sapiens cDNA clone IMAGE:2716145 3', mRNA sequence.
213441_x_at	0.00353828	prostate epithelium-specific Ets transcription factor
201650_at	0.00355055	keratin 19
200820_at	0.00356516	proteasome (prosome, macropain) 26S subunit, non-ATPase, 8
209316_s_at	0.00359093	HBS1-like (S. cerevisiae)
210964_s_at	0.00360314	self-glucosylating protein; one of three liver isoforms; Homo sapiens glycogenin-2 gamma (glycogenin-2) mRNA, complete cds.
202008_s_at	0.0036159	nidogen (enactin)
216640_s_at	0.00361759	Homo sapiens cDNA: FLJ23273 fis, clone HEP02611, highly similar to HSU79278 Human protein disulfide isomerase-related protein P5 mRNA.
205180_s_at	0.00361943	a disintegrin and metalloproteinase domain 8
213134_x_at	0.00363033	BTG family, member 3
203306_s_at	0.00363304	solute carrier family 35 (CMP-sialic acid transporter), member 1
209991_x_at	0.00363634	G protein-coupled receptor 51
203525_s_at	0.00364436	adenomatosis polyposis coli
205603_s_at	0.00364507	diaphanous homolog 2 (Drosophila)
221227_x_at	0.00364507	Homo sapiens coenzyme Q3 homolog, methyltransferase (yeast) (COQ3), mRNA.
201226_at	0.00364507	NADH dehydrogenase (ubiquinone) 1 beta subcomplex, 8, 19kDa
215726_s_at	0.00365476	cytochrome b-5
205067_at	0.00365476	interleukin 1, beta
208216_at	0.00365978	distal-less homeobox 4
203143_s_at	0.00366511	KIAA0040 gene product
200691_s_at	0.00367227	heat shock 70kDa protein 9B (mortalin-2)
210672_s_at	0.00368388	Conserved gene telomeric to alpha globin cluster
213103_at	0.00371007	START domain containing 13
218322_s_at	0.00373367	fatty-acid-Coenzyme A ligase, long-chain 5
205927_s_at	0.00373367	cathepsin E
208858_s_at	0.00374775	likely ortholog of mouse membrane bound C2 domain containing protein
219254_at	0.00376555	hypothetical protein FLJ22222
205605_at	0.00376847	homeo box D9
214531_s_at	0.00377093	sorting nexin 1
214075_at	0.00377508	secreted protein of unknown function
203152_at	0.00377812	mitochondrial ribosomal protein L40
204475_at	0.00377812	matrix metalloproteinase 1 (interstitial collagenase)
201126_s_at	0.00378011	mannosyl (alpha-1,3-)-glycoprotein beta-1,2-N-acetylglucosaminyltransferase
208969_at	0.00378073	NADH dehydrogenase (ubiquinone) 1 alpha subcomplex, 9, 39kDa
211342_x_at	0.00378712	Trinucleotide repeat containing 11 (THR-associated protein, 230 kDa subunit)
203689_s_at	0.00379732	fragile X mental retardation 1
208652_at	0.00380152	protein phosphatase 2 (formerly 2A), catalytic subunit, alpha isoform
214094_at	0.00380886	Homo sapiens mRNA; cDNA DKFZp564O0122 (from clone DKFZp564O0122)
209920_at	0.00380886	bone morphogenetic protein receptor, type II (serine/threonine kinase)
218725_at	0.0038211	solute carrier family 25 (mitochondrial carrier: glutamate), member 22
219009_at	0.0038224	chromosome 14 open reading frame 93
211009_s_at	0.003824	zinc finger protein 271
213742_at	0.00382651	splicing factor, arginine/serine-rich 11
216228_s_at	0.00383732	AND-1 protein
213770_at	0.0038379	kinase suppressor of ras
205129_at	0.00384523	nucleophosmin/nucleoplasmin, 3
200944_s_at	0.00384843	high-mobility group nucleosome binding domain 1
220475_at	0.00384843	solute carrier family 28 (sodium-coupled nucleoside transporter), member 3
201955_at	0.00386107
205748_s_at	0.00386402	hypothetical protein FLJ20552
209476_at	0.00386568	thioredoxin domain containing
205703_at	0.00387834	ATPase, H+ transporting, lysosomal V0 subunit a isoform 2
203246_s_at	0.00387834	homologous to yeast nitrogen permease (candidate tumor suppressor)
203470_s_at	0.00388502	pleckstrin
221031_s_at	0.00388958	hypothetical protein DKFZp434F0318
212628_at	0.00389188	Homo sapiens, clone IMAGE:4443164, mRNA
212656_at	0.00389477	Ts translation elongation factor, mitochondrial
214662_at	0.00389477	KIAA0007 protein
213341_at	0.00389477	fem-1 homolog c (C.elegans)
208720_s_at	0.00389791	RNA-binding region (RNP1, RRM) containing 2
205662_at	0.00392442	B9 protein
201474_s_at	0.00394341	integrin, alpha 3 (antigen CD49C, alpha 3 subunit of VLA-3 receptor)
208024_s_at	0.00394341	DiGeorge syndrome critical region gene 6
202980_s_at	0.00394341	seven in absentia homolog 1 (Drosophila)
214328_s_at	0.00394341	heat shock 90kDa protein 1, alpha
203167_at	0.00394341	tissue inhibitor of metalloproteinase 2
212948_at	0.00398424	calmodulin binding transcription activator 2
218285_s_at	0.00399133	oxidoreductase UCPA
221450_x_at	0.00399133	protocadherin beta 13
209352_s_at	0.00399133	SIN3 homolog B, transcriptional regulator (yeast)
213378_s_at	0.00400611	DEAD/H (Asp-Glu-Ala-Asp/His) box polypeptide 11 (CHL1-like helicase homolog, S. cerevisiae)
207668_x_at	0.00400611	protein disulfide isomerase-related protein
203641_s_at	0.00400698	KIAA0977 protein
210610_at	0.00401609	Carcinoembryonic antigen-related cell adhesion molecule 1 (biliary glycoprotein)
217348_x_at	0.0040391	unnamed protein product; Homo sapiens cDNA FLJ13791 fis, clone THYRO1000070.
219076_s_at	0.0040391	peroxisomal membrane protein 2, 22kDa
206972_s_at	0.0040391	G-protein coupled receptor
203114_at	0.00404368	Sjogren's syndrome/scleroderma autoantigen 1
202861_at	0.004049	period homolog 1 (Drosophila)
202432_at	0.00405225	protein phosphatase 3 (formerly 2B), catalytic subunit, beta isoform (calcineurin A beta)
209466_x_at	0.00405233	pleiotrophin (heparin binding growth factor 8, neurite growth-promoting factor 1)
209188_x_at	0.00405457	down-regulator of transcription 1, TBP-binding (negative cofactor 2)
201077_s_at	0.00405697	NHP2 non-histone chromosome protein 2-like 1 (S. cerevisiae)
206569_at	0.00405697	interleukin 24
216550_x_at	0.00406174	KIAA0874 protein
213684_s_at	0.0040822	LIM protein (similar to rat protein kinase C-binding enigma)
208066_s_at	0.00410275	general transcription factor IIB
201569_s_at	0.00410758	CGI-51 protein
202772_at	0.00412433	3-hydroxymethyl-3-methylglutaryl-Coenzyme A lyase (hydroxymethylglutaricaciduria)
210011_s_at	0.00412567	Ewing sarcoma breakpoint region 1
201671_x_at	0.00415546	ubiquitin specific protease 14 (tRNA-guanine transglycosylase)
212798_s_at	0.00416031	hypothetical protein DKFZp564O043
215979_s_at	0.00417179	Homo sapiens mRNA; cDNA DKFZp564D016 (from clone DKFZp564D016)
216910_at	0.00417557	Homo sapiens membrane-bound aminopeptidase P (XNPEP2) gene, complete cds.
219498_s_at	0.00418743	B-cell CLL/lymphoma 11A (zinc finger protein)
207714_s_at	0.00421607	serine (or cysteine) proteinase inhibitor, clade H (heat shock protein 47), member 1, (collagen binding protein 1)
204216_s_at	0.00421677	hypothetical protein FLJ11806
60815_at	0.00424568	Homo sapiens cDNA: FLJ20949 fis, clone ADSE01902.
203330_s_at	0.00425737	syntaxin 5A
201949_x_at	0.00425976	capping protein (actin filament) muscle Z-line, beta
214490_at	0.00426721	arylsulfatase F
201651_s_at	0.00428876	protein kinase C and casein kinase substrate in neurons 2
218112_at	0.00429111	mitochondrial ribosomal protein S34
40020_at	0.00429121	cadherin, EGF LAG seven-pass G-type receptor 3 (flamingo homolog, Drosophila)
221482_s_at	0.00429289	cyclic AMP phosphoprotein, 19 kD
201198_s_at	0.0043073	proteasome (prosome, macropain) 26S subunit, non-ATPase, 1
202942_at	0.00432175	electron-transfer-flavoprotein, beta polypeptide
208381_s_at	0.00433272	sphingosine-1-phosphate lyase 1
201270_x_at	0.00433736	KIAA1068 protein
209769_s_at	0.00436484	glycoprotein Ib (platelet), beta polypeptide
201935_s_at	0.00437227	eukaryotic translation initiation factor 4 gamma, 3
203884_s_at	0.00437257	KIAA0941 protein
200039_s_at	0.00437257	proteasome (prosome, macropain) subunit, beta type, 2
221009_s_at	0.004376	angiopoietin-like 4
211208_s_at	0.00438246	calcium/calmodulin-dependent serine protein kinase (MAGUK family)
209090_s_at	0.00438376	Ribosomal protein L17
204316_at	0.00438376	regulator of G-protein signalling 10
219680_at	0.00438609	hypothetical protein FLJ21478
206326_at	0.00438805	gastrin-releasing peptide
212031_at	0.00439141	S164 protein
205308_at	0.00440131	CGI-62 protein
214523_at	0.00440235	CCAAT/enhancer binding protein (C/EBP), epsilon
202324_s_at	0.00440798	golgi complex associated protein 1, 60kDa
59625_at	0.00442527	hypothetical protein LOC283849
218350_s_at	0.00442527	geminin, DNA replication inhibitor
207519_at	0.00442527	solute carrier family 6 (neurotransmitter transporter, serotonin), member 4
215657_at	0.00443063	Homo sapiens cDNA: FLJ21391 fis, clone COL03479.
211326_x_at	0.00443063	Homo sapiens hemochromatosis splice variant delE3,intron3ins,intron4ins (HFE) mRNA, complete cds.
216530_at	0.00443166	Homo sapiens mRNA; cDNA DKFZp761G0924 (from clone DKFZp761G0924)
203159_at	0.0044772	glutaminase
209295_at	0.0044772	tumor necrosis factor receptor superfamily, member 10b
201219_at	0.00447773	C-terminal binding protein 2
221886_at	0.00448381	KIAA1277 protein
218966_at	0.00448381	myosin 5C
206087_x_at	0.00448381	hemochromatosis
203379_at	0.00448471	ribosomal protein S6 kinase, 90kDa, polypeptide 1
209201_x_at	0.00448736	chemokine (C-X-C motif) receptor 4
208845_at	0.00450386	Voltage-dependent anion channel 3
39248_at	0.00450736	aquaporin 3
201536_at	0.00451795	dual specificity phosphatase 3 (vaccinia virus phosphatase VH1-related)
203204_s_at	0.00452551	KIAA0677 gene product
203931_s_at	0.00452551	mitochondrial ribosomal protein L12
33323_r_at	0.00453493	stratifin
205594_at	0.00453704	KIAA0924 protein
219461_at	0.00454808	p21(CDKN1A)-activated kinase 6
201821_s_at	0.00455436	translocase of inner mitochondrial membrane 17 homolog A (yeast)
217545_at	0.00456505	hypothetical protein LOC199796
200916_at	0.00456505	transgelin 2
205529_s_at	0.00456505	core-binding factor, runt domain, alpha subunit 2; translocated to, 1; cyclin D-related
202984_s_at	0.00456715	BCL2-associated athanogene 5
202515_at	0.00458776	discs, large (Drosophila) homolog 1
214761_at	0.00459189	OLF-1/EBF associated zinc finger gene
201856_s_at	0.00459997	Zinc finger RNA binding protein
206656_s_at	0.00460397	Myogenic factor 3
214118_x_at	0.00460736	pericentriolar material 1
[truncated: 2,790 more rows]

## Sheet: 542
542 genes differentially expressed between MSI-H and MSS, Parametric t-test, Welch's correction for unequal variances, P<0.05, Bonferoni multiple testing correction, 0.05 genes would be selected by chance
Chip ID	P value	Gene description
202072_at	2.95564e-13	heterogeneous nuclear ribonucleoprotein L
201533_at	6.52225e-12	catenin (cadherin-associated protein), beta 1, 88kDa
205035_at	2.07839e-11	CTD (carboxy-terminal domain, RNA polymerase II, polypeptide A) phosphatase, subunit 1
201123_s_at	2.90612e-11	eukaryotic translation initiation factor 5A
201122_x_at	6.30721e-11	eukaryotic translation initiation factor 5A
215780_s_at	1.37667e-10	Human DNA sequence from clone RP1-30P20 on chromosome Xq21.1-21.3, complete sequence.
206108_s_at	5.65304e-10	splicing factor, arginine/serine-rich 6
221473_x_at	7.49161e-10	tumor differentially expressed 1
218963_s_at	1.54283e-09	keratin 23 (histone deacetylase inducible)
211769_x_at	2.68026e-09	tumor differentially expressed 1
202203_s_at	3.50444e-09	autocrine motility factor receptor
203444_s_at	9.72998e-09	metastasis-associated 1-like 1
205184_at	1.03689e-08	guanine nucleotide binding protein (G protein), gamma 4
213757_at	1.04211e-08	ESTs, Highly similar to FIHUA translation initiation factor eIF-5A [validated] - human [H.sapiens]
207457_s_at	1.53435e-08	lymphocyte antigen 6 complex, locus G6D
203478_at	1.70341e-08	NADH dehydrogenase (ubiquinone) 1, subcomplex unknown, 1, 6kDa
204679_at	2.52271e-08	potassium channel, subfamily K, member 1
213738_s_at	2.89061e-08	ATP synthase, H+ transporting, mitochondrial F1 complex, alpha subunit, isoform 1, cardiac muscle
221003_s_at	3.98637e-08	hypothetical protein FLJ12577
213048_s_at	4.69054e-08	33g5 Human retina cDNA randomly primed sublibrary Homo sapiens cDNA , mRNA sequence.
212677_s_at	5.37638e-08	KIAA0582 protein
204678_s_at	6.55225e-08	potassium channel, subfamily K, member 1
217554_at	7.73772e-08	AV719355 GLC Homo sapiens cDNA clone GLCEMB06 5', mRNA sequence.
221499_s_at	8.94577e-08	syntaxin 16
221736_at	9.65105e-08	KIAA1219 protein
209049_s_at	1.04539e-07	Protein kinase C binding protein 1
218295_s_at	1.26424e-07	nucleoporin 50kDa
219757_s_at	1.41395e-07	chromosome 14 open reading frame 101
218724_s_at	1.51645e-07	TGFB-induced factor 2 (TALE family homeobox)
221920_s_at	1.81082e-07	mitochondrial solute carrier protein
219112_at	1.92152e-07	rap guanine nucleotide exchange factor
214718_at	1.97204e-07	ocular development-associated gene
212024_x_at	2.66781e-07	see GenBank Accession Number U01184 for cDNA; similar to Drosophila melanogaster fliI in GenBank Accession Number U01182 and Caenorhabditis elegans fliI homolog in GenBank Accession Number U01183; Homo sapiens FLII gene, complete cds.
35201_at	2.73051e-07	heterogeneous nuclear ribonucleoprotein L
208503_s_at	3.17434e-07	ocular development-associated gene
212237_at	3.38742e-07	additional sex combs like 1 (Drosophila)
210231_x_at	3.41066e-07	SET translocation (myeloid leukemia-associated)
215505_s_at	3.48056e-07	striatin, calmodulin binding protein 3
215606_s_at	3.48062e-07	ELKS protein
203008_x_at	4.013e-07	ATP binding protein associated with cell differentiation
218098_at	5.2892e-07	ADP-ribosylation factor guanine nucleotide-exchange factor 2 (brefeldin A-inhibited)
205209_at	6.83971e-07	activin A receptor, type IB
206696_at	8.01115e-07	ocular albinism 1 (Nettleship-Falls)
212062_at	8.14604e-07	ATPase, Class II, type 9A
209060_x_at	1.03709e-06	nuclear receptor coactivator 3
218741_at	1.0593e-06	hypothetical protein MGC861
213753_x_at	1.26924e-06	ESTs, Highly similar to FIHUA translation initiation factor eIF-5A [validated] - human [H.sapiens]
201231_s_at	1.34444e-06	enolase 1, (alpha)
36564_at	1.36748e-06	31a10 Human retina cDNA randomly primed sublibrary Homo sapiens cDNA, mRNA sequence.
211758_x_at	1.44717e-06	ATP binding protein associated with cell differentiation
31874_at	1.67152e-06	growth arrest-specific 2 like 1
221780_s_at	2.22485e-06	DEAD/H (Asp-Glu-Ala-Asp/His) box polypeptide 27
200966_x_at	2.22861e-06	aldolase A, fructose-bisphosphate
218175_at	2.38278e-06	limkain beta 2
219082_at	2.62028e-06	CGI-14 protein
202941_at	2.66569e-06	NADH dehydrogenase (ubiquinone) flavoprotein 2, 24kDa
34449_at	3.36062e-06	caspase 2, apoptosis-related cysteine protease (neural precursor cell expressed, developmentally down-regulated 2)
209815_at	3.67041e-06	patched homolog (Drosophila)
214687_x_at	4.04698e-06	aldolase A, fructose-bisphosphate
212349_at	4.7885e-06	protein O-fucosyltransferase 1
218709_s_at	5.26152e-06	chromosome 20 open reading frame 9
212229_s_at	5.44113e-06	F-box only protein 21
218528_s_at	5.54664e-06	ring finger protein 38
219861_at	7.01885e-06	hypothetical protein FLJ10634
202397_at	7.55241e-06	nuclear transport factor 2
219582_at	7.57065e-06	hypothetical protein FLJ21079
216604_s_at	8.23675e-06	solute carrier family 7 (cationic amino acid transporter, y+ system), member 8
203898_at	8.38338e-06	calcitonin gene-related peptide-receptor component protein
200968_s_at	8.66578e-06	peptidylprolyl isomerase B (cyclophilin B)
205495_s_at	8.89234e-06	granulysin
203396_at	9.10831e-06	proteasome (prosome, macropain) subunit, alpha type, 4
215693_x_at	9.34411e-06	Homo sapiens mRNA; cDNA DKFZp667N057 (from clone DKFZp667N057).
216129_at	9.41684e-06	Homo sapiens mRNA; cDNA DKFZp586I0624 (from clone DKFZp586I0624)
202794_at	1.01046e-05	inositol polyphosphate-1-phosphatase
213038_at	1.03006e-05
218392_x_at	1.05889e-05	sideroflexin 1
202925_s_at	1.13295e-05	pleiomorphic adenoma gene-like 2
202690_s_at	1.16563e-05	small nuclear ribonucleoprotein D1 polypeptide 16kDa
220180_at	1.23939e-05	CTCL tumor antigen se57-1
218802_at	1.27801e-05	hypothetical protein FLJ20647
204047_s_at	1.31984e-05	KIAA0680 gene product
202589_at	1.60515e-05	thymidylate synthetase
209811_at	1.72704e-05	caspase 2, apoptosis-related cysteine protease (neural precursor cell expressed, developmentally down-regulated 2)
207412_x_at	1.84665e-05	Carboxyl ester lipase-like (bile salt-stimulated lipase-like)
215596_s_at	1.87636e-05	Zinc finger protein 294
209207_s_at	2.00675e-05	SEC22 vesicle trafficking protein-like 1 (S. cerevisiae)
213812_s_at	2.09056e-05	calcium/calmodulin-dependent protein kinase kinase 2, beta
212406_s_at	2.36221e-05	myelin transcription factor 1
209108_at	2.62629e-05	transmembrane 4 superfamily member 6
217962_at	2.82935e-05	nucleolar protein family A, member 3 (H/ACA small nucleolar RNPs)
202924_s_at	2.92186e-05	pleiomorphic adenoma gene-like 2
217550_at	3.02598e-05	Homo sapiens full length insert cDNA clone ZC26G04
202381_at	3.07975e-05	a disintegrin and metalloproteinase domain 9 (meltrin gamma)
210021_s_at	3.09013e-05	uracil-DNA glycosylase 2
213902_at	3.10251e-05	N-acylsphingosine amidohydrolase (acid ceramidase) 1
201318_s_at	3.11049e-05	myosin, light polypeptide, regulatory, non-sarcomeric (20kD)
200630_x_at	3.327e-05	SET translocation (myeloid leukemia-associated)
201031_s_at	3.58009e-05	heterogeneous nuclear ribonucleoprotein H1 (H)
205253_at	3.76177e-05	pre-B-cell leukemia transcription factor 1
212238_at	3.97846e-05	additional sex combs like 1 (Drosophila)
212057_at	4.0868e-05	KIAA0182 protein
213090_s_at	4.12844e-05	TAF4 RNA polymerase II, TATA box binding protein (TBP)-associated factor, 135kDa
218663_at	4.19153e-05	chromosome condensation protein G
205770_at	4.27306e-05	glutathione reductase
217893_s_at	4.30726e-05	hypothetical protein FLJ12666
218294_s_at	4.58013e-05	nucleoporin 50kDa
208953_at	4.70203e-05	KIAA0217 protein
213470_s_at	4.77353e-05	heterogeneous nuclear ribonucleoprotein H1 (H)
212151_at	5.00949e-05	Homo sapiens, clone IMAGE:5288080, mRNA
48808_at	5.26932e-05	dihydrofolate reductase
217775_s_at	5.68222e-05	retinol dehydrogenase 11 (all-trans and 9-cis)
203406_at	6.0671e-05	microfibrillar-associated protein 1
208728_s_at	6.09934e-05	cell division cycle 42 (GTP binding protein, 25kDa)
208780_x_at	6.32881e-05	VAMP (vesicle-associated membrane protein)-associated protein A, 33kDa
203697_at	6.38813e-05	frizzled-related protein
201037_at	6.5295e-05	phosphofructokinase, platelet
201002_s_at	6.5749e-05	ubiquitin-conjugating enzyme E2 variant 1
206875_s_at	6.80125e-05	Ste20-related serine/threonine kinase
222065_s_at	6.99621e-05	flightless I homolog (Drosophila)
203048_s_at	7.06003e-05	KIAA0372 gene product
202033_s_at	7.25519e-05	RB1-inducible coiled-coil 1
214257_s_at	7.61625e-05	SEC22 vesicle trafficking protein-like 1 (S. cerevisiae)
209208_at	7.7876e-05	mannose-P-dolichol utilization defect 1
207941_s_at	8.10949e-05	RNA-binding region (RNP1, RRM) containing 2
208944_at	8.17102e-05	Homo sapiens mRNA for TGF-betaIIR alpha, complete cds.
221638_s_at	8.23595e-05	Splice variant of syntaxin-16A; Homo sapiens syntaxin-16C mRNA, complete cds.
201911_s_at	8.34347e-05	FERM, RhoGEF (ARHGEF) and pleckstrin domain protein 1 (chondrocyte-derived)
209135_at	8.93829e-05	aspartate beta-hydroxylase
200886_s_at	9.94039e-05	phosphoglycerate mutase 1 (brain)
219658_at	0.000112774	hypothetical protein FLJ12598
40472_at	0.00012743	PlSC domain containing hypothetical protein
201251_at	0.00013171	pyruvate kinase, muscle
218328_at	0.000140427	coenzyme Q4 homolog (yeast)
204049_s_at	0.000152611	KIAA0680 gene product
217835_x_at	0.000161625	chromosome 20 open reading frame 24
207700_s_at	0.000174959	nuclear receptor coactivator 3
213198_at	0.000181407	activin A receptor, type IB
216032_s_at	0.000188317	serologically defined breast cancer antigen 84
208744_x_at	0.000190092	heat shock 105kDa/110kDa protein 1
203803_at	0.00019633	prenylcysteine lyase
215504_x_at	0.000201809	Homo sapiens clone 25061 mRNA sequence
201119_s_at	0.000211001	cytochrome c oxidase subunit VIII
208022_s_at	0.000214215	synonyms: CDC14B3, Cdc14B1, Cdc14B2, hCDC14B; isoform 1 is encoded by transcript variant 1; Homo sapiens CDC14 cell division cycle 14 homolog B (S. cerevisiae) (CDC14B), transcript variant 1, mRNA.
207320_x_at	0.000218882	staufen, RNA binding protein (Drosophila)
213308_at	0.000238363	SH3 and multiple ankyrin repeat domains 2
206683_at	0.000247418	zinc finger protein 165
213716_s_at	0.000254376	secreted and transmembrane 1
204862_s_at	0.000262201	non-metastatic cells 3, protein expressed in
203881_s_at	0.000292534	dystrophin (muscular dystrophy, Duchenne and Becker types)
218644_at	0.000315924	pleckstrin 2
208948_s_at	0.000317539	staufen, RNA binding protein (Drosophila)
205910_s_at	0.000326835	carboxyl ester lipase (bile salt-stimulated lipase)
201931_at	0.000333854	electron-transfer-flavoprotein, alpha polypeptide (glutaric aciduria II)
204483_at	0.000341908	enolase 3, (beta, muscle)
212274_at	0.000350419	lipin 1
200967_at	0.000356992	peptidylprolyl isomerase B (cyclophilin B)
218774_at	0.000357269	mRNA decapping enzyme
219921_s_at	0.000380341	hypothetical protein FLJ21034
202078_at	0.000387379	COP9 constitutive photomorphogenic homolog subunit 3 (Arabidopsis)
207162_s_at	0.000415912	calcium channel, voltage-dependent, L type, alpha 1B subunit
210427_x_at	0.000431414	annexin A2
213788_s_at	0.000438377	Homo sapiens clone 23718 mRNA sequence
203315_at	0.000441534	NCK adaptor protein 2
202675_at	0.000443191	succinate dehydrogenase complex, subunit B, iron sulfur (Ip)
222021_x_at	0.000447443	Homo sapiens full length insert cDNA clone ZC24D06
203391_at	0.000476368	FK506 binding protein 2, 13kDa
207543_s_at	0.000518431	procollagen-proline, 2-oxoglutarate 4-dioxygenase (proline 4-hydroxylase), alpha polypeptide I
218009_s_at	0.000529457	protein regulator of cytokinesis 1
203560_at	0.000537996	gamma-glutamyl hydrolase (conjugase, folylpolygammaglutamyl hydrolase)
213037_x_at	0.00054096	staufen, RNA binding protein (Drosophila)
213503_x_at	0.000541241	annexin A2
201590_x_at	0.000553195	annexin A2
208827_at	0.000562029	proteasome (prosome, macropain) subunit, beta type, 6
209492_x_at	0.000569456	ATP synthase, H+ transporting, mitochondrial F0 complex, subunit e
201668_x_at	0.000569786	myristoylated alanine-rich protein kinase C substrate
221830_at	0.000609383	RAP2A, member of RAS oncogene family
218345_at	0.000614872	hepatocellular carcinoma-associated antigen 112
211936_at	0.000620032	heat shock 70kDa protein 5 (glucose-regulated protein, 78kDa)
212864_at	0.000654542	CDP-diacylglycerol synthase (phosphatidate cytidylyltransferase) 2
204048_s_at	0.000662637	KIAA0680 gene product
202211_at	0.000683016	ADP-ribosylation factor GTPase activating protein 3
202223_at	0.000686195	synonyms: TMC, MGC9042; transmembrane conserved gene; integral transmembrane protein 1; Homo sapiens integral membrane protein 1 (ITM1), mRNA.
208103_s_at	0.000692631	leucine-rich acidic nuclear protein like
201243_s_at	0.000693033	ATPase, Na+/K+ transporting, beta 1 polypeptide
200853_at	0.000752673	H2A histone family, member Z
221021_s_at	0.000773972	catenin, beta like 1
207585_s_at	0.000785595	ribosomal protein L36a-like
221500_s_at	0.000789842	syntaxin 16
208882_s_at	0.00087253	progestin induced protein
217717_s_at	0.000894304	GW128 protein
201470_at	0.000903739	glutathione-S-transferase like; glutathione transferase omega
208262_x_at	0.000907606	Mediterranean fever
208803_s_at	0.000912677	signal recognition particle 72kDa
201135_at	0.000946203	enoyl Coenzyme A hydratase, short chain, 1, mitochondrial
204900_x_at	0.000970435	sin3-associated polypeptide, 30kDa
202678_at	0.000979447	general transcription factor IIA, 2, 12kDa
209750_at	0.000988644	nuclear receptor subfamily 1, group D, member 2
203706_s_at	0.0010101	frizzled homolog 7 (Drosophila)
209061_at	0.00102204	nuclear receptor coactivator 3
210758_at	0.00104693	PC4 and SFRS1 interacting protein 1
205746_s_at	0.00105958	a disintegrin and metalloproteinase domain 17 (tumor necrosis factor, alpha, converting enzyme)
212638_s_at	0.00107218	WW domain-containing protein 1
212198_s_at	0.00110731
212148_at	0.00113529	Homo sapiens, clone IMAGE:5288080, mRNA
201134_x_at	0.00118362	cytochrome c oxidase subunit VIIc
214665_s_at	0.00119273	Homo sapiens cDNA FLJ20088 fis, clone COL03869.
205061_s_at	0.00119803	polymyositis/scleroderma autoantigen 1, 75kDa
205549_at	0.00120828	Purkinje cell protein 4
208612_at	0.00121504	glucose regulated protein, 58kDa
208093_s_at	0.00122017	LIS1-interacting protein NUDEL; endooligopeptidase A
37986_at	0.0012506	erythropoietin receptor
219278_at	0.00126717	mitogen-activated protein kinase kinase kinase 6
211406_at	0.00126898	predicted protein of HQ2309; Homo sapiens PRO2309 mRNA, complete cds.
212569_at	0.00128574	KIAA0650 protein
205769_at	0.00130383	solute carrier family 27 (fatty acid transporter), member 2
219956_at	0.00134619	UDP-N-acetyl-alpha-D-galactosamine:polypeptide N-acetylgalactosaminyltransferase 6 (GalNAc-T6)
222110_at	0.0013748	hypothetical protein MGC27076
218353_at	0.00141192	MSTP032 protein
210654_at	0.00148155	tumor necrosis factor receptor superfamily, member 10d, decoy with truncated death domain
217817_at	0.00148375	actin related protein 2/3 complex, subunit 4, 20kDa
207839_s_at	0.00149111	NAG-5 protein
202419_at	0.00165156	follicular lymphoma variant translocation 1
206034_at	0.00175153	serine (or cysteine) proteinase inhibitor, clade B (ovalbumin), member 8
201157_s_at	0.00190916	N-myristoyltransferase 1
201093_x_at	0.0019754	succinate dehydrogenase complex, subunit A, flavoprotein (Fp)
209678_s_at	0.00199452	protein kinase C, iota
219148_at	0.00201842	T-LAK cell-originated protein kinase
218208_at	0.00203079	hypothetical protein FLJ22378
205263_at	0.00205664	B-cell CLL/lymphoma 10
221471_at	0.00215837	tumor differentially expressed 1
204017_at	0.00222412	KDEL (Lys-Asp-Glu-Leu) endoplasmic reticulum protein retention receptor 3
221559_s_at	0.00243115	homolog of yeast Mis12
201588_at	0.00245043	thioredoxin-like, 32kDa
218993_at	0.00246786	putative RNA methyltransferase
200650_s_at	0.00247109	lactate dehydrogenase A
219735_s_at	0.00249442	LBP protein; likely ortholog of mouse CRTR-1
210556_at	0.00249451	nuclear factor of activated T-cells, cytoplasmic, calcineurin-dependent 3
203049_s_at	0.00250442	KIAA0372 gene product
203675_at	0.00253639	nucleobindin 2
213169_at	0.00256759	Homo sapiens cDNA FLJ12815 fis, clone NT2RP2002546.
218577_at	0.00257559	hypothetical protein FLJ20331
202671_s_at	0.00258844	pyridoxal (pyridoxine, vitamin B6) kinase
218137_s_at	0.00261227	stromal membrane-associated protein
222245_s_at	0.00261547	fer-1-like 4 (C. elegans)
202001_s_at	0.00273228	NADH dehydrogenase (ubiquinone) 1 alpha subcomplex, 6, 14kDa
218325_s_at	0.00275925	death associated transcription factor 1
202836_s_at	0.00276422	similar to S. pombe dim1+
212194_s_at	0.00280358
210347_s_at	0.00284321	B-cell CLL/lymphoma 11A (zinc finger protein)
221739_at	0.00288522	interleukin 27 working designation
219806_s_at	0.00288738	FN5 protein
216992_s_at	0.00289371	glutamate receptor, metabotropic 8
44790_s_at	0.00290864	chromosome 13 open reading frame 18
218827_s_at	0.00291157
33304_at	0.00293458	interferon stimulated gene 20kDa
218143_s_at	0.0029494	secretory carrier membrane protein 2
218002_s_at	0.00302885	chemokine (C-X-C motif) ligand 14
205676_at	0.0031217	cytochrome P450, family 27, subfamily B, polypeptide 1
209921_at	0.00322923	solute carrier family 7, (cationic amino acid transporter, y+ system) member 11
37433_at	0.00323111	Msx-interacting-zinc finger
217749_at	0.00324908	single stranded DNA binding protein 3
219108_x_at	0.00327046	DEAD/H (Asp-Glu-Ala-Asp/His) box polypeptide 27
213041_s_at	0.00330189	ATP synthase, H+ transporting, mitochondrial F1 complex, delta subunit
221478_at	0.00332821	BCL2/adenovirus E1B 19kDa interacting protein 3-like
208743_s_at	0.0033293	tyrosine 3-monooxygenase/tryptophan 5-monooxygenase activation protein, beta polypeptide
213619_at	0.00333102	heterogeneous nuclear ribonucleoprotein H1 (H)
206303_s_at	0.00336444	nudix (nucleoside diphosphate linked moiety X)-type motif 4
218777_at	0.00341736	hypothetical protein FLJ22246
218346_s_at	0.00344012	p53 regulated PA26 nuclear protein
220607_x_at	0.00344058	TH1-like (Drosophila)
207318_s_at	0.00346339	cell division cycle 2-like 5 (cholinesterase-related cell division controller)
212173_at	0.00353757	Homo sapiens cDNA FLJ13696 fis, clone PLACE2000140.
205134_s_at	0.0035391	nuclear fragile X mental retardation protein interacting protein 1
214486_x_at	0.00357466	CASP8 and FADD-like apoptosis regulator
218853_s_at	0.00362918	hypothetical protein dJ473B4
218089_at	0.0036413	chromosome 20 open reading frame 4
219750_at	0.00364792	hypothetical protein FLJ11155
213617_s_at	0.00365847	DKFZP586M1523 protein
221430_s_at	0.00366373	dactylidin
206976_s_at	0.00373109	heat shock 105kDa/110kDa protein 1
209071_s_at	0.00373942	regulator of G-protein signalling 5
207438_s_at	0.00376966	RNA, U transporter 1
210881_s_at	0.0038953	insulin-like growth factor 2 (somatomedin A)
212234_at	0.00394105	additional sex combs like 1 (Drosophila)
201594_s_at	0.00394786	protein phosphatase 4, regulatory subunit 1
217491_x_at	0.00394936	cytochrome c oxidase subunit VIIc; E.C. number =1.9.3.1; Homo sapiens cytochrome c oxidase subunit VIIc (COX7CP1) pseudogene, complete sequence.
219211_at	0.00400733	ubiquitin specific protease 18
219397_at	0.00404122	hypothetical protein FLJ13448
218308_at	0.00412609	transforming, acidic coiled-coil containing protein 3
206442_at	0.00414894	semenogelin I
211504_x_at	0.00422528	Rho-associated, coiled-coil containing protein kinase 2
202595_s_at	0.00422603	leptin receptor overlapping transcript-like 1
203788_s_at	0.00425871	sema domain, immunoglobulin domain (Ig), short basic domain, secreted, (semaphorin) 3C
201356_at	0.00427037	601810961R1 NIH_MGC_48 Homo sapiens cDNA clone IMAGE:4053975 3', mRNA sequence.
211456_x_at	0.00428536	MT-1H-like protein; mutant as compared to wild-type sequence MT-1H in GenBank Accession Number X64834; Homo sapiens metallothionein 1H-like protein mRNA, complete cds.
205405_at	0.00439155	sema domain, seven thrombospondin repeats (type 1 and type 1-like), transmembrane domain (TM) and short cytoplasmic domain, (semaphorin) 5A
205294_at	0.00446512	BAI1-associated protein 2
205774_at	0.00448001	coagulation factor XII (Hageman factor)
217790_s_at	0.00460162	signal sequence receptor, gamma (translocon-associated protein gamma)
213307_at	0.00474218	SH3 and multiple ankyrin repeat domains 2
205188_s_at	0.00477278	MAD, mothers against decapentaplegic homolog 5 (Drosophila)
209070_s_at	0.00478454	regulator of G-protein signalling 5
219518_s_at	0.00486253	hypothetical protein FLJ22637
203964_at	0.00495807	N-myc (and STAT) interactor
205781_at	0.00498114	chromosome 16 open reading frame 7
204434_at	0.00517862	spermatogenesis associated 2
208814_at	0.00522101	Homo sapiens cDNA FLJ32453 fis, clone SKMUS2001703.
219066_at	0.00534528	hypothetical protein MDS018
209814_at	0.00541894	nucleolar cysteine-rich protein
34031_i_at	0.00545372	cerebral cavernous malformations 1
204326_x_at	0.00546779	metallothionein 1L
213911_s_at	0.00550512	H2A histone family, member Z
210612_s_at	0.00558112	synaptojanin 2
200038_s_at	0.00560812	ribosomal protein L17
40837_at	0.00564056	transducin-like enhancer of split 2 (E(sp1) homolog, Drosophila)
218823_s_at	0.00568459	hypothetical protein FLJ20038
208581_x_at	0.005731	metallothionein 1X
210778_s_at	0.00575459	MAX dimerization protein 4
206377_at	0.00580982	forkhead box F2
37145_at	0.00581567	Homo sapiens NKG5 gene, complete cds.
219403_s_at	0.00587588	heparanase
216788_at	0.00598079	Homo sapiens cDNA: FLJ21911 fis, clone HEP03855.
204364_s_at	0.00615164	hypothetical protein FLJ13110
202410_x_at	0.00619223	insulin-like growth factor 2 (somatomedin A)
213309_at	0.00623183	phospholipase C-like 2
214074_s_at	0.00628638	ems1 sequence (mammary tumor and squamous cell carcinoma-associated (p80/85 src substrate)
219633_at	0.00630556	chromosome 20 open reading frame 121
201001_s_at	0.00632601	ubiquitin-conjugating enzyme E2 variant 1
205694_at	0.00636147	tyrosinase-related protein 1
221789_x_at	0.0065078	mitochondrial Rho 2
200971_s_at	0.00685095	stress-associated endoplasmic reticulum protein 1
204158_s_at	0.00688157	T-cell, immune regulator 1, ATPase, H+ transporting, lysosomal V0 protein a isoform 3
214316_x_at	0.00690585	calreticulin
204519_s_at	0.00697298	transmembrane 4 superfamily member 11 (plasmolipin)
205241_at	0.00702031	SCO cytochrome oxidase deficient homolog 2 (yeast)
209062_x_at	0.00704906	nuclear receptor coactivator 3
200822_x_at	0.00714438	synonym: TPI; Homo sapiens triosephosphate isomerase 1 (TPI1), mRNA.
213164_at	0.00716591	solute carrier family 5 (inositol transporters), member 3
205260_s_at	0.00720236	acylphosphatase 1, erythrocyte (common) type
220939_s_at	0.00728441	dipeptidylpeptidase 8
200728_at	0.00741945	ARP2 actin-related protein 2 homolog (yeast)
202224_at	0.00749361	v-crk sarcoma virus CT10 oncogene homolog (avian)
203319_s_at	0.00770196	zinc finger protein 148 (pHZ-52)
218646_at	0.00771276	hypothetical protein FLJ20534
218242_s_at	0.00773239	CGI-85 protein
221734_at	0.00779004	hypothetical protein MGC12103
204219_s_at	0.00781157	proteasome (prosome, macropain) 26S subunit, ATPase, 1
218704_at	0.00790858	hypothetical protein FLJ20315
44563_at	0.00793181	hypothetical protein FLJ10385
221472_at	0.00795058	tumor differentially expressed 1
218193_s_at	0.00799842	CGI-141 protein
218187_s_at	0.00812011	hypothetical protein FLJ20989
216720_at	0.00830257	Homo sapiens mRNA; cDNA DKFZp434D0326 (from clone DKFZp434D0326)
205543_at	0.00832552	heat shock protein (hsp110 family)
210281_s_at	0.00839067	zinc finger protein 198
204044_at	0.00843193	quinolinate phosphoribosyltransferase (nicotinate-nucleotide pyrophosphorylase (carboxylating))
202616_s_at	0.00847094	methyl CpG binding protein 2 (Rett syndrome)
204132_s_at	0.0084778	forkhead box O3A
218058_at	0.00853694	CpG binding protein
200889_s_at	0.00865001	signal sequence receptor, alpha (translocon-associated protein alpha)
212185_x_at	0.00870029	metallothionein 2A
202139_at	0.00885888	aldo-keto reductase family 7, member A2 (aflatoxin aldehyde reductase)
212276_at	0.00905831	lipin 1
219471_at	0.00910932	chromosome 13 open reading frame 18
221527_s_at	0.00911408	par-3 partitioning defective 3 homolog (C. elegans)
218385_at	0.00924019	mitochondrial ribosomal protein S18A
221479_s_at	0.00941415	BCL2/adenovirus E1B 19kDa interacting protein 3-like
214259_s_at	0.00952256	aldo-keto reductase family 7, member A2 (aflatoxin aldehyde reductase)
50277_at	0.0100103	golgi associated, gamma adaptin ear containing, ARF binding protein 1
222280_at	0.0101771	Homo sapiens cDNA FLJ34713 fis, clone MESAN2004138.
201939_at	0.0103299	serum-inducible kinase
208223_s_at	0.0103977	activin A receptor, type IB
201097_s_at	0.0104011	ADP-ribosylation factor 4
203423_at	0.0104434	retinol binding protein 1, cellular
205063_at	0.0105287	survival of motor neuron protein interacting protein 1
217718_s_at	0.0105905	GW128 protein
205920_at	0.0108254	solute carrier family 6 (neurotransmitter transporter, taurine), member 6
210790_s_at	0.0109118	SAR1 protein
212953_x_at	0.0109679	calreticulin
207196_s_at	0.0111114	TNFAIP3 interacting protein 1
221516_s_at	0.0112348	hypothetical protein FLJ20232
204653_at	0.0112477	transcription factor AP-2 alpha (activating enhancer binding protein 2 alpha)
206247_at	0.0113251	MHC class I polypeptide-related sequence B
214214_s_at	0.0113797	hypothetical protein MGC4189
210260_s_at	0.0114861	TNF-induced protein
203069_at	0.0115995	synaptic vesicle glycoprotein 2A
202856_s_at	0.0116147	solute carrier family 16 (monocarboxylic acid transporters), member 3
207401_at	0.0117145	prospero-related homeobox 1
213655_at	0.0119905	tyrosine 3-monooxygenase/tryptophan 5-monooxygenase activation protein, epsilon polypeptide
201737_s_at	0.0120218	similar to S. cerevisiae SSM4
209020_at	0.0123465	chromosome 20 open reading frame 111
201186_at	0.0123948	low density lipoprotein-related protein-associated protein 1 (alpha-2-macroglobulin receptor-associated protein 1)
202834_at	0.0126184	angiotensinogen (serine (or cysteine) proteinase inhibitor, clade A (alpha-1 antiproteinase, antitrypsin), member 8)
209058_at	0.0128197	endothelial differentiation-related factor 1
202472_at	0.0131281	mannose phosphate isomerase
200827_at	0.0132472	procollagen-lysine, 2-oxoglutarate 5-dioxygenase (lysine hydroxylase, Ehlers-Danlos syndrome type VI)
200815_s_at	0.0132993	platelet-activating factor acetylhydrolase, isoform Ib, alpha subunit 45kDa
212577_at	0.0133743	KIAA0650 protein
220349_s_at	0.0134437	endo-beta-N-acetylglucosaminidase
210206_s_at	0.0134973	DEAD/H (Asp-Glu-Ala-Asp/His) box polypeptide 11 (CHL1-like helicase homolog, S. cerevisiae)
212657_s_at	0.0136953	interleukin 1 receptor antagonist
207805_s_at	0.0138153	proteasome (prosome, macropain) 26S subunit, non-ATPase, 9
201953_at	0.0140255	calcium and integrin binding 1 (calmyrin)
213385_at	0.0141808	chimerin (chimaerin) 2
213593_s_at	0.0142896	Homo sapiens hAWMS1 mRNA, complete cds.
204301_at	0.0144082	KIAA0711 gene product
216603_at	0.0146259	solute carrier family 7 (cationic amino acid transporter, y+ system), member 8
218472_s_at	0.0150659	pelota homolog (Drosophila)
210970_s_at	0.0156977	inhibitor of Bruton's tyrsoine kinase
216841_s_at	0.0157271	superoxide dismutase 2, mitochondrial
217591_at	0.0159857	ESTs, Weakly similar to hypothetical protein FLJ20378 [Homo sapiens] [H.sapiens]
204698_at	0.0159917	interferon stimulated gene 20kDa
202088_at	0.0160685	LIV-1 protein, estrogen regulated
202527_s_at	0.0161036	MAD, mothers against decapentaplegic homolog 4 (Drosophila)
218190_s_at	0.0161896	ubiquinol-cytochrome c reductase complex (7.2 kD)
209285_s_at	0.0161965	KIAA1105 protein
205570_at	0.0164196	phosphatidylinositol-4-phosphate 5-kinase, type II, alpha
212313_at	0.0167655	hypothetical protein MGC29816
205024_s_at	0.0168901	RAD51 homolog (RecA homolog, E. coli) (S. cerevisiae)
202817_s_at	0.0169171	synovial sarcoma translocation, chromosome 18
201890_at	0.0173712	ribonucleotide reductase M2 polypeptide
209397_at	0.0174023	malic enzyme 2, NAD(+)-dependent, mitochondrial
200989_at	0.0174193	hypoxia-inducible factor 1, alpha subunit (basic helix-loop-helix transcription factor)
203362_s_at	0.0176273	MAD2 mitotic arrest deficient-like 1 (yeast)
201096_s_at	0.0179456	ADP-ribosylation factor 4
201818_at	0.0182042	hypothetical protein FLJ12443
205935_at	0.0183141	forkhead box F1
204020_at	0.0185356	purine-rich element binding protein A
220198_s_at	0.0185407	eukaryotic translation initiation factor 5A2
211730_s_at	0.0186074	polymerase (RNA) II (DNA directed) polypeptide L, 7.6kDa
211930_at	0.0186653	Homo sapiens BX1 mRNA, partial cds
202130_at	0.0187572	sudD suppressor of bimD6 homolog (A. nidulans)
53071_s_at	0.0188271	hypothetical protein FLJ22222
202588_at	0.018951	adenylate kinase 1
201529_s_at	0.0191456	replication protein A1, 70kDa
201695_s_at	0.0193716	nucleoside phosphorylase
200078_s_at	0.0194392	ATPase, H+ transporting, lysosomal 21kDa, V0 subunit c''
210532_s_at	0.0197046	predicted protein of HQ1574; Homo sapiens PRO1574 mRNA, complete cds.
201966_at	0.0200811	NADH dehydrogenase (ubiquinone) Fe-S protein 2, 49kDa (NADH-coenzyme Q reductase)
217801_at	0.0205115	ATP synthase, H+ transporting, mitochondrial F1 complex, epsilon subunit
201564_s_at	0.0207284	fascin homolog 1, actin-bundling protein (Strongylocentrotus purpuratus)
202096_s_at	0.0208717	benzodiazapine receptor (peripheral)
217786_at	0.0211447	SKB1 homolog (S. pombe)
48531_at	0.0216678	TNFAIP3 interacting protein 2
209132_s_at	0.0218096	hypothetical protein FLJ20452
216396_s_at	0.0219776	etoposide-induced mRNA
212579_at	0.0221933	KIAA0650 protein
214265_at	0.022367	integrin, alpha 8
221741_s_at	0.0223749	match: proteins: Tr:Q9Y5A9 Tr:Q9VBZ5 Tr:O77335 Tr:Q9Y172 Tr:O04503; Human DNA sequence from clone RP5-963E22 on chromosome 20 Contains the 3' end of a novel gene similar to NY-REN-2 Antigen, 5 CpG islands, ESTs, STSs and GSSs, complete sequence.
207355_at	0.0224561	solute carrier family 1 (glutamate transporter), member 7
209145_s_at	0.023047	core-binding factor, runt domain, alpha subunit 2; translocated to, 2
204015_s_at	0.0231999	dual specificity phosphatase 4
208816_x_at	0.0232594	annexin A2 pseudogene 2
203732_at	0.0233545	thyroid hormone receptor interactor 4
204927_at	0.0235591	chromosome 11 open reading frame 13
202313_at	0.0235923	protein phosphatase 2 (formerly 2A), regulatory subunit B (PR 52), alpha isoform
208805_at	0.0238202	proteasome (prosome, macropain) subunit, alpha type, 6
208350_at	0.0245256	casein alpha s1
213005_s_at	0.0245641	kidney ankyrin repeat-containing protein
213098_at	0.0245895	RCD1 required for cell differentiation1 homolog (S. pombe)
206441_s_at	0.0248987	hypothetical protein FLJ20452
214358_at	0.0250973	acetyl-Coenzyme A carboxylase alpha
211089_s_at	0.0252154	NIMA (never in mitosis gene a)-related kinase 3
216006_at	0.0253182	Homo sapiens clone 24694 mRNA sequence
201466_s_at	0.02545	v-jun sarcoma virus 17 oncogene homolog (avian)
205105_at	0.0256705	mannosidase, alpha, class 2A, member 1
216255_s_at	0.0262434	Homo sapiens chromosome 7 map 7q31.3 cosmid g0771a003, complete sequence.
217839_at	0.0263499	TRK-fused gene
221505_at	0.0265812	leucine-rich acidic nuclear protein like
214182_at	0.0271451	ADP-ribosylation factor 6
217756_x_at	0.0276747	small EDRK-rich factor 2
207922_s_at	0.0280792	macrophage erythroblast attacher
204297_at	0.0283857	phosphoinositide-3-kinase, class 3
219914_at	0.028625	endothelin converting enzyme-like 1
208910_s_at	0.0288208	complement component 1, q subcomponent binding protein
214778_at	0.0291069	EGF-like-domain, multiple 4
218629_at	0.0293988	smoothened homolog (Drosophila)
201322_at	0.0295352	ATP synthase, H+ transporting, mitochondrial F1 complex, beta polypeptide
220521_s_at	0.0295551	hypothetical protein FLJ10035
202581_at	0.0298817	heat shock 70kDa protein 1B
46947_at	0.0298888	hypothetical protein FLJ10613
202332_at	0.029935	casein kinase 1, epsilon
209003_at	0.0303449	solute carrier family 25 (mitochondrial carrier; oxoglutarate carrier), member 11
60794_f_at	0.030759	Homo sapiens cDNA FLJ12601 fis, clone NT2RM4001414.
220265_at	0.0311181	G protein-coupled receptor 107
216274_s_at	0.0312248	signal peptidase complex (18kD)
205081_at	0.0318029	cysteine-rich protein 1 (intestinal)
205768_s_at	0.0322929	solute carrier family 27 (fatty acid transporter), member 2
219244_s_at	0.0323384	mitochondrial ribosomal protein L46
202375_at	0.0323704	SEC24 related gene family, member D (S. cerevisiae)
202974_at	0.0326418	membrane protein, palmitoylated 1, 55kDa
218377_s_at	0.0327077	chromosome 21 open reading frame 6
201674_s_at	0.0328894	A kinase (PRKA) anchor protein 1
202705_at	0.0330583	cyclin B2
205356_at	0.0335188	ubiquitin specific protease 13 (isopeptidase T-3)
208939_at	0.0335316	selenophosphate synthetase
221002_s_at	0.0335546	tetraspanin similar to TM4SF9
203728_at	0.0336818	BCL2-antagonist/killer 1
209425_at	0.0337161	alpha-methylacyl-CoA racemase
202520_s_at	0.03372	mutL homolog 1, colon cancer, nonpolyposis type 2 (E. coli)
32502_at	0.0337821	hypothetical protein PP1665
208121_s_at	0.0337981	protein tyrosine phosphatase, receptor type, O
208050_s_at	0.0338476	caspase 2, apoptosis-related cysteine protease (neural precursor cell expressed, developmentally down-regulated 2)
45572_s_at	0.0339758	golgi associated, gamma adaptin ear containing, ARF binding protein 1
202727_s_at	0.0342173	interferon gamma receptor 1
48580_at	0.0346734	CpG binding protein
200793_s_at	0.0348789	aconitase 2, mitochondrial
209059_s_at	0.0348914	endothelial differentiation-related factor 1
219571_s_at	0.0350424	GIOT-3 for gonadotropin inducible transcription repressor-3
206752_s_at	0.0353683	DNA fragmentation factor, 40kDa, beta polypeptide (caspase-activated DNase)
219609_at	0.0356914	hypothetical protein MGC4645
218324_s_at	0.0356939	hypothetical protein FLJ13117
201330_at	0.0358999	arginyl-tRNA synthetase
217847_s_at	0.0360385	thyroid hormone receptor-associated protein, 150 kDa subunit
202596_at	0.0360705	endosulfine alpha
201290_at	0.0367693	signal peptidase complex (18kD)
205382_s_at	0.0369902	D component of complement (adipsin)
218333_at	0.0377763	CGI-101 protein
200642_at	0.0380002	superoxide dismutase 1, soluble (amyotrophic lateral sclerosis 1 (adult))
201672_s_at	0.0381657	ubiquitin specific protease 14 (tRNA-guanine transglycosylase)
207217_s_at	0.0386304	NADPH oxidase 1
218766_s_at	0.0388186	tryptophanyl tRNA synthetase 2 (mitochondrial)
205085_at	0.0393409	origin recognition complex, subunit 1-like (yeast)
221555_x_at	0.0397345	CDC14 cell division cycle 14 homolog B (S. cerevisiae)
219492_at	0.0408215	cystein-rich hydrophobic domain 2
221434_s_at	0.0408615	hypothetical protein DC50
218455_at	0.0425275	NFS1 nitrogen fixation 1 (S. cerevisiae)
219698_s_at	0.0425751	hypothetical protein FLJ23017
203040_s_at	0.0429923	hydroxymethylbilane synthase
218451_at	0.043699	CUB domain-containing protein 1
206061_s_at	0.0438507	Dicer1, Dcr-1 homolog (Drosophila)
204431_at	0.0440218	transducin-like enhancer of split 2 (E(sp1) homolog, Drosophila)
215223_s_at	0.0441138	superoxide dismutase 2, mitochondrial
218641_at	0.0442637
213137_s_at	0.0446025	protein tyrosine phosphatase, non-receptor type 2
213017_at	0.0447705	abhydrolase domain containing 3
204131_s_at	0.0454933	forkhead box O3A
204348_s_at	0.0459008	adenylate kinase 3
216568_x_at	0.0459542	Human DNA sequence from clone RP1-296K21 on chromosome Xq13, complete sequence.
200844_s_at	0.0470883	antioxidant protein 2
206006_s_at	0.0470914	KIAA1009 protein
207607_at	0.0473766	achaete-scute complex-like 2 (Drosophila)
