# Supplementary material for: Colorectal cancers with microsatellite instability display mRNA expression signatures characteristic of increased immunogenicity
Source: Mol Cancer. 2004 Aug 6;3:21. doi: 10.1186/1476-4598-3-21 (PMC514528; doi:10.1186/1476-4598-3-21)
Supplement: Additional File 2 — 2184 genes differentially expressed between MSI-H (HNPCC profiles excluded) and MSS colorectal cancers (P < 0.005, Benjamini and Hochberg False Discovery Rate). 1436 genes upregulated in sporadic MSI-H cancers (with fold change). 748 genes upregulated in MSS cancers (with fold change). 4874 genes differentially expressed between MSI-H and MSS colorectal cancers (P < 0.05, Benjamini and Hochberg False Discovery Rate). [file 1476-4598-3-21-S2.xls]

## Sheet: Sheet1
2184 genes differentially expressed betweensporadic MSI-H (HNPCC profiles excluded) and MSS, Parametric t-test, Welch's correction for unequal variances, P<0.005, Benjamini and Hochberg false discovery rate. Less than 0.5% genes selected by chance.
Genes upregulated in MSI-H cancers
Chip ID	Fold change	Gene description
203444_s_at	6.04981	metastasis-associated 1-like 1
205626_s_at	5.58139	calbindin 1, 28kDa
206108_s_at	4.64896	splicing factor, arginine/serine-rich 6
204698_at	4.298	interferon stimulated gene 20kDa
201123_s_at	4.27545	eukaryotic translation initiation factor 5A
210143_at	4.0129	annexin A10
215505_s_at	3.87949	striatin, calmodulin binding protein 3
205164_at	3.84787	glycine C-acetyltransferase (2-amino-3-ketobutyrate coenzyme A ligase)
37145_at	3.76165	Homo sapiens NKG5 gene, complete cds.
213201_s_at	3.56719	alternatively spliced isoform; Homo sapiens TNNT1 gene, exons 1-11 (and joined CDS).
204015_s_at	3.52638	dual specificity phosphatase 4
202072_at	3.44349	heterogeneous nuclear ribonucleoprotein L
203240_at	3.32615	Fc fragment of IgG binding protein
206858_s_at	3.26913	homeo box C6
205081_at	3.17339	cysteine-rich protein 1 (intestinal)
32128_at	3.11004	chemokine (C-C motif) ligand 18 (pulmonary and activation-regulated)
213309_at	3.08997	phospholipase C-like 2
204678_s_at	3.05301	potassium channel, subfamily K, member 1
204014_at	3.05283	dual specificity phosphatase 4
204669_s_at	2.94864	ring finger protein 24
214358_at	2.93689	acetyl-Coenzyme A carboxylase alpha
201533_at	2.89329	catenin (cadherin-associated protein), beta 1, 88kDa
202859_x_at	2.82044	interleukin 8
219412_at	2.80299	RAB38, member RAS oncogene family
219082_at	2.80142	CGI-14 protein
201564_s_at	2.78932	fascin homolog 1, actin-bundling protein (Strongylocentrotus purpuratus)
204415_at	2.75479	interferon, alpha-inducible protein (clone IFI-6-16)
215780_s_at	2.75432	Human DNA sequence from clone RP1-30P20 on chromosome Xq21.1-21.3, complete sequence.
1405_i_at	2.74766	chemokine (C-C motif) ligand 5
205035_at	2.74498	CTD (carboxy-terminal domain, RNA polymerase II, polypeptide A) phosphatase, subunit 1
205495_s_at	2.72685	granulysin
221807_s_at	2.70376	hypothetical protein PP2447
206503_x_at	2.69828	promyelocytic leukemia
211372_s_at	2.6607	Human soluble type II interleukin-1 receptor mRNA, complete cds.
201122_x_at	2.65604	eukaryotic translation initiation factor 5A
220030_at	2.64935	hypothetical protein DKFZp761P1010
202589_at	2.60298	thymidylate synthetase
205382_s_at	2.59007	D component of complement (adipsin)
204653_at	2.57602	transcription factor AP-2 alpha (activating enhancer binding protein 2 alpha)
205924_at	2.56417	RAB3B, member RAS oncogene family
218741_at	2.55258	hypothetical protein MGC861
201313_at	2.55049	enolase 2, (gamma, neuronal)
213094_at	2.51429	Human DNA sequence from clone RP1-287G14 on chromosome 6q23.1-24.3, complete sequence.
205966_at	2.50551	TAF13 RNA polymerase II, TATA box binding protei (TBP)-associated factor, 18kDa
212657_s_at	2.49293	interleukin 1 receptor antagonist
203820_s_at	2.43865	IGF-II mRNA-binding protein 3
219609_at	2.42406	hypothetical protein MGC4645
221653_x_at	2.41946	apolipoprotein L, 2
212659_s_at	2.41804	interleukin 1 receptor antagonist
211013_x_at	2.4106	promyelocytic leukemia
204580_at	2.40881	matrix metalloproteinase 12 (macrophage elastase)
39248_at	2.37979	aquaporin 3
219403_s_at	2.37462	heparanase
205875_s_at	2.36751	three prime repair exonuclease 1
215209_at	2.3662	Homo sapiens, clone IMAGE:5265853, mRNA
213753_x_at	2.35158	ESTs, Highly similar to FIHUA translation initiation factor eIF-5A [validated] - human [H.sapiens]
203771_s_at	2.35101	biliverdin reductase A
209531_at	2.34952	glutathione transferase zeta 1 (maleylacetoacetate isomerase)
209812_x_at	2.3466	caspase 2, apoptosis-related cysteine protease (neural precursor cell expressed, developmentally down-regulated 2)
221920_s_at	2.33617	mitochondrial solute carrier protein
208581_x_at	2.32355	metallothionein 1X
219593_at	2.32286	peptide transporter 3
202203_s_at	2.31409	autocrine motility factor receptor
202145_at	2.30427	lymphocyte antigen 6 complex, locus E
201939_at	2.30281	serum-inducible kinase
211300_s_at	2.30042	tumor protein p53 (Li-Fraumeni syndrome)
206683_at	2.30009	zinc finger protein 165
35201_at	2.29574	heterogeneous nuclear ribonucleoprotein L
206288_at	2.29308	protein geranylgeranyltransferase type I, beta subunit
204679_at	2.28904	potassium channel, subfamily K, member 1
205770_at	2.2847	glutathione reductase
220387_s_at	2.25466	HERV-H LTR-associating 3
218484_at	2.24886	NADH:ubiquinone oxidoreductase MLRQ subunit homolog
209811_at	2.24032	caspase 2, apoptosis-related cysteine protease (neural precursor cell expressed, developmentally down-regulated 2)
205543_at	2.24019	heat shock protein (hsp110 family)
209921_at	2.23378	solute carrier family 7, (cationic amino acid transporter, y+ system) member 11
211456_x_at	2.22334	MT-1H-like protein; mutant as compared to wild-type sequence MT-1H in GenBank Accession Number X64834; Homo sapiens metallothionein 1H-like protein mRNA, complete cds.
201925_s_at	2.19074	decay accelerating factor for complement (CD55, Cromer blood group system)
212478_at	2.18817	hypothetical protein FLJ13910
48808_at	2.17657	dihydrofolate reductase
203234_at	2.17442	uridine phosphorylase
205681_at	2.17152	BCL2-related protein A1
217143_s_at	2.17071	T cell receptor delta locus
220258_s_at	2.16903	hypothetical protein FLJ10385
217165_x_at	2.16359	human metallothionein-If; Human metallothionein-If gene (hMT-If).
206442_at	2.16004	semenogelin I
219973_at	2.15016	hypothetical protein FLJ23548
209546_s_at	2.1492	apolipoprotein L, 1
212859_x_at	2.14795	metallothionein 1E (functional)
217790_s_at	2.13999	signal sequence receptor, gamma (translocon-associated protein gamma)
203675_at	2.13635	nucleobindin 2
217775_s_at	2.13039	retinol dehydrogenase 11 (all-trans and 9-cis)
213470_s_at	2.12721	heterogeneous nuclear ribonucleoprotein H1 (H)
213017_at	2.12523	abhydrolase domain containing 3
206589_at	2.11789	growth factor independent 1
215054_at	2.10915	erythropoietin receptor
219203_at	2.10694	CGI-112 protein
218663_at	2.09985	chromosome condensation protein G
219148_at	2.09815	T-LAK cell-originated protein kinase
202588_at	2.09213	adenylate kinase 1
217847_s_at	2.09064	thyroid hormone receptor-associated protein, 150 kDa subunit
40472_at	2.08946	PlSC domain containing hypothetical protein
209260_at	2.08772	stratifin
219112_at	2.08543	rap guanine nucleotide exchange factor
222062_at	2.08362	class I cytokine receptor
217818_s_at	2.07604	actin related protein 2/3 complex, subunit 4, 20kDa
210538_s_at	2.0745	baculoviral IAP repeat-containing 3
210790_s_at	2.06601	SAR1 protein
212274_at	2.066	lipin 1
208103_s_at	2.06508	leucine-rich acidic nuclear protein like
34449_at	2.06416	caspase 2, apoptosis-related cysteine protease (neural precursor cell expressed, developmentally down-regulated 2)
209980_s_at	2.05304	Serine hydroxymethyltransferase 1 (soluble)
219311_at	2.04514	hypothetical protein FLJ12542
217678_at	2.04189	Homo sapiens, clone IMAGE:5300264, mRNA
205774_at	2.03917	coagulation factor XII (Hageman factor)
207037_at	2.03796	tumor necrosis factor receptor superfamily, member 11a, activator of NFKB
218295_s_at	2.03597	nucleoporin 50kDa
205061_s_at	2.03205	polymyositis/scleroderma autoantigen 1, 75kDa
218328_at	2.02343	coenzyme Q4 homolog (yeast)
205527_s_at	2.02217	synonyms: HHRF-1, DKFZP434B131, DKFZP434D174; component of the spinal muscular atrophy gene product complex; associated with snRNAs and Sm proteins; Homo sapiens gem (nuclear organelle) associated protein 4 (GEMIN4), mRNA.
219270_at	2.02024	hypothetical protein MGC4504
219211_at	2.01482	ubiquitin specific protease 18
213716_s_at	2.00895	secreted and transmembrane 1
218677_at	2.00766	S100 calcium binding protein A14
206205_at	2.00526	M-phase phosphoprotein 9
208194_s_at	2.00512	signal transducing adaptor molecule (SH3 domain and ITAM motif) 2
219278_at	2.0009	mitogen-activated protein kinase kinase kinase 6
218392_x_at	1.99782	sideroflexin 1
202397_at	1.9967	nuclear transport factor 2
36564_at	1.99633	31a10 Human retina cDNA randomly primed sublibrary Homo sapiens cDNA, mRNA sequence.
204166_at	1.99539	KIAA0963 protein
202478_at	1.99468	GS3955 protein
206461_x_at	1.99081	metallothionein 1H
216336_x_at	1.97875
206247_at	1.9709	MHC class I polypeptide-related sequence B
33304_at	1.97081	interferon stimulated gene 20kDa
204017_at	1.97009	KDEL (Lys-Asp-Glu-Leu) endoplasmic reticulum protein retention receptor 3
210809_s_at	1.96873	osteoblast specific factor 2 (fasciclin I-like)
208350_at	1.96818	casein alpha s1
213947_s_at	1.96313	nucleoporin 210
212185_x_at	1.96227	metallothionein 2A
201037_at	1.95	phosphofructokinase, platelet
219582_at	1.94665	hypothetical protein FLJ21079
31874_at	1.93691	growth arrest-specific 2 like 1
219750_at	1.93361	hypothetical protein FLJ11155
210314_x_at	1.93323	tumor necrosis factor (ligand) superfamily, member 13
218308_at	1.93296	transforming, acidic coiled-coil containing protein 3
210654_at	1.92785	tumor necrosis factor receptor superfamily, member 10d, decoy with truncated death domain
202223_at	1.92762	synonyms: TMC, MGC9042; transmembrane conserved gene; integral transmembrane protein 1; Homo sapiens integral membrane protein 1 (ITM1), mRNA.
218975_at	1.91351	collagen, type V, alpha 3
204326_x_at	1.9009	metallothionein 1L
202794_at	1.89815	inositol polyphosphate-1-phosphatase
204693_at	1.8978	CDC42 effector protein (Rho GTPase binding) 1
219118_at	1.89636	FK506 binding protein 11, 19 kDa
210758_at	1.89575	PC4 and SFRS1 interacting protein 1
212315_s_at	1.89488	nucleoporin 210
208107_s_at	1.89324	exonuclease NEF-sp
202912_at	1.88824	adrenomedullin
218644_at	1.88584	pleckstrin 2
202855_s_at	1.88022	solute carrier family 16 (monocarboxylic acid transporters), member 3
219233_s_at	1.87761	hypothetical protein PRO2521
209135_at	1.87683	aspartate beta-hydroxylase
204667_at	1.87406	forkhead box A1
202533_s_at	1.87229	dihydrofolate reductase
210260_s_at	1.87121	TNF-induced protein
219959_at	1.86976	molybdenum cofactor sulfurase
216568_x_at	1.86365	Human DNA sequence from clone RP1-296K21 on chromosome Xq13, complete sequence.
213472_at	1.86356	heterogeneous nuclear ribonucleoprotein H1 (H)
205114_s_at	1.86275	chemokine (C-C motif) ligand 3
214038_at	1.86133	chemokine (C-C motif) ligand 8
213230_at	1.85957	paraneoplastic antigen
207543_s_at	1.85503	procollagen-proline, 2-oxoglutarate 4-dioxygenase (proline 4-hydroxylase), alpha polypeptide I
200629_at	1.84879	tryptophanyl-tRNA synthetase
215882_at	1.84772	Homo sapiens cDNA: FLJ21594 fis, clone COL07053.
208622_s_at	1.84701	villin 2 (ezrin)
213664_at	1.84538	solute carrier family 1 (neuronal/epithelial high affinity glutamate transporter, system Xag), member 1
204924_at	1.84514	toll-like receptor 2
210206_s_at	1.84435	DEAD/H (Asp-Glu-Ala-Asp/His) box polypeptide 11 (CHL1-like helicase homolog, S. cerevisiae)
213098_at	1.84349	RCD1 required for cell differentiation1 homolog (S. pombe)
222037_at	1.84206	Homo sapiens, clone IMAGE:5270727, mRNA
219117_s_at	1.84155	FK506 binding protein 11, 19 kDa
202270_at	1.83969	guanylate binding protein 1, interferon-inducible, 67kDa
201890_at	1.8386	ribonucleotide reductase M2 polypeptide
201251_at	1.8366	pyruvate kinase, muscle
220180_at	1.83489	CTCL tumor antigen se57-1
202581_at	1.8315	heat shock 70kDa protein 1B
218009_s_at	1.8257	protein regulator of cytokinesis 1
204900_x_at	1.82525	sin3-associated polypeptide, 30kDa
201422_at	1.82029	interferon, gamma-inducible protein 30
221478_at	1.81767	BCL2/adenovirus E1B 19kDa interacting protein 3-like
209500_x_at	1.81745	tumor necrosis factor (ligand) superfamily, member 13
209850_s_at	1.81196	Cdc42 effector protein 2
202856_s_at	1.81068	solute carrier family 16 (monocarboxylic acid transporters), member 3
215223_s_at	1.80998	superoxide dismutase 2, mitochondrial
205085_at	1.80837	origin recognition complex, subunit 1-like (yeast)
210021_s_at	1.80746	uracil-DNA glycosylase 2
212268_at	1.8039	serine (or cysteine) proteinase inhibitor, clade B (ovalbumin), member 1
202307_s_at	1.80183	transporter 1, ATP-binding cassette, sub-family B (MDR/TAP)
221479_s_at	1.80148	BCL2/adenovirus E1B 19kDa interacting protein 3-like
208436_s_at	1.79939	interferon regulatory factor 7
205925_s_at	1.79909	RAB3B, member RAS oncogene family
204519_s_at	1.79824	transmembrane 4 superfamily member 11 (plasmolipin)
212682_s_at	1.79673	hypothetical protein BC002942
221520_s_at	1.79581	hypothetical protein FLJ10468
208727_s_at	1.79562	cell division cycle 42 (GTP binding protein, 25kDa)
206553_at	1.79518	2'-5'-oligoadenylate synthetase 2, 69/71kDa
209773_s_at	1.79368	ribonucleotide reductase M2 polypeptide
218726_at	1.78562	hypothetical protein DKFZp762E1312
214073_at	1.78558	ems1 sequence (mammary tumor and squamous cell carcinoma-associated (p80/85 src substrate)
205241_at	1.78271	SCO cytochrome oxidase deficient homolog 2 (yeast)
213982_s_at	1.78073	KIAA0471 gene product
205260_s_at	1.77928	acylphosphatase 1, erythrocyte (common) type
214574_x_at	1.77643	leukocyte specific transcript 1
204890_s_at	1.77634	lymphocyte-specific protein tyrosine kinase
203115_at	1.77357	ferrochelatase (protoporphyria)
216841_s_at	1.76963	superoxide dismutase 2, mitochondrial
219066_at	1.76744	hypothetical protein MDS018
210231_x_at	1.76675	SET translocation (myeloid leukemia-associated)
205769_at	1.76597	solute carrier family 27 (fatty acid transporter), member 2
203476_at	1.76379	trophoblast glycoprotein
209053_s_at	1.76206	Wolf-Hirschhorn syndrome candidate 1
202375_at	1.76165	SEC24 related gene family, member D (S. cerevisiae)
202870_s_at	1.75985	CDC20 cell division cycle 20 homolog (S. cerevisiae)
201818_at	1.75824	hypothetical protein FLJ12443
221657_s_at	1.75209	ankyrin repeat and SOCS box-containing 6
204867_at	1.7509	GTP cyclohydrolase I feedback regulatory protein
218294_s_at	1.74984	nucleoporin 50kDa
210896_s_at	1.74801	aspartate beta-hydroxylase
203348_s_at	1.74792	ets variant gene 5 (ets-related molecule)
209208_at	1.74512	mannose-P-dolichol utilization defect 1
201883_s_at	1.74276	UDP-Gal:betaGlcNAc beta 1,4- galactosyltransferase, polypeptide 1
209294_x_at	1.74222	tumor necrosis factor receptor superfamily, member 10b
218033_s_at	1.7404	stannin
212569_at	1.7392	KIAA0650 protein
201030_x_at	1.73918	lactate dehydrogenase B
217979_at	1.73797	transmembrane 4 superfamily member tetraspan NET-6
208813_at	1.73516	glutamic-oxaloacetic transaminase 1, soluble (aspartate aminotransferase 1)
202671_s_at	1.73515	pyridoxal (pyridoxine, vitamin B6) kinase
204655_at	1.73173	chemokine (C-C motif) ligand 5
37986_at	1.73151	erythropoietin receptor
207813_s_at	1.73133	ferredoxin reductase
219457_s_at	1.72949	Ras and Rab interactor 3
214437_s_at	1.72773	serine hydroxymethyltransferase 2 (mitochondrial)
200968_s_at	1.72633	peptidylprolyl isomerase B (cyclophilin B)
212577_at	1.72464	KIAA0650 protein
206907_at	1.72336	tumor necrosis factor (ligand) superfamily, member 9
212173_at	1.71821	Homo sapiens cDNA FLJ13696 fis, clone PLACE2000140.
217294_s_at	1.71771	Human alpha enolase like 1 (ENO1L1) mRNA, partial cds.
213038_at	1.71554
52285_f_at	1.71552	hypothetical protein FLJ12542
215215_s_at	1.71492
203311_s_at	1.71441	ADP-ribosylation factor 6
220198_s_at	1.71416	eukaryotic translation initiation factor 5A2
200853_at	1.71191	H2A histone family, member Z
205067_at	1.71183	interleukin 1, beta
205488_at	1.71174	granzyme A (granzyme 1, cytotoxic T-lymphocyte-associated serine esterase 3)
221841_s_at	1.70929	Homo sapiens cDNA FLJ38575 fis, clone HCHON2007046.
216228_s_at	1.70811	AND-1 protein
219258_at	1.70643	hypothetical protein FLJ20516
213008_at	1.70635	hypothetical protein FLJ10719
209729_at	1.70452	growth arrest-specific 2 like 1
203391_at	1.70339	FK506 binding protein 2, 13kDa
214214_s_at	1.70008	hypothetical protein MGC4189
201231_s_at	1.69793	enolase 1, (alpha)
204142_at	1.6968	rTS beta protein
204300_at	1.69572	PET112-like (yeast)
213568_at	1.69506	odd-skipped-related 2A protein
207714_s_at	1.69428	serine (or cysteine) proteinase inhibitor, clade H (heat shock protein 47), member 1, (collagen binding protein 1)
211154_at	1.69334	thrombopoietin (myeloproliferative leukemia virus oncogene ligand, megakaryocyte growth and development factor)
215498_s_at	1.69151	mitogen-activated protein kinase kinase 3
202211_at	1.69069	ADP-ribosylation factor GTPase activating protein 3
201953_at	1.69021	calcium and integrin binding 1 (calmyrin)
203452_at	1.68989	beta-1,3-glucuronyltransferase 3 (glucuronosyltransferase I)
203478_at	1.68764	NADH dehydrogenase (ubiquinone) 1, subcomplex unknown, 1, 6kDa
210691_s_at	1.68678	Siah-interacting protein
204862_s_at	1.68634	non-metastatic cells 3, protein expressed in
203814_s_at	1.68549	NAD(P)H dehydrogenase, quinone 2
219038_at	1.68525	hypothetical protein FLJ11565
203764_at	1.68525	discs, large homolog 7 (Drosophila)
208910_s_at	1.68399	complement component 1, q subcomponent binding protein
219319_at	1.68301	hypoxia inducible factor 3, alpha subunit
210154_at	1.6821	malic enzyme 2, NAD(+)-dependent, mitochondrial
202381_at	1.68168	a disintegrin and metalloproteinase domain 9 (meltrin gamma)
204158_s_at	1.67737	T-cell, immune regulator 1, ATPase, H+ transporting, lysosomal V0 protein a isoform 3
218051_s_at	1.67697	hypothetical protein FLJ12442
202201_at	1.67691	biliverdin reductase B (flavin reductase (NADPH))
203362_s_at	1.67691	MAD2 mitotic arrest deficient-like 1 (yeast)
219209_at	1.67669	melanoma differentiation associated protein-5
204858_s_at	1.6754	endothelial cell growth factor 1 (platelet-derived)
221766_s_at	1.67384	Human DNA sequence from clone RP5-991C6 on chromosome 6q14.1-15, complete sequence.
211043_s_at	1.67371	clathrin, light polypeptide (Lcb)
202780_at	1.67175	3-oxoacid CoA transferase
216191_s_at	1.67034	T cell receptor delta locus
203349_s_at	1.66724	ets variant gene 5 (ets-related molecule)
212089_at	1.66662	lamin A/C
208296_x_at	1.66519	TNF-induced protein
208613_s_at	1.6649	filamin B, beta (actin binding protein 278)
202078_at	1.66482	COP9 constitutive photomorphogenic homolog subunit 3 (Arabidopsis)
213902_at	1.66463	N-acylsphingosine amidohydrolase (acid ceramidase) 1
216396_s_at	1.66416	etoposide-induced mRNA
202690_s_at	1.66373	small nuclear ribonucleoprotein D1 polypeptide 16kDa
221559_s_at	1.66369	homolog of yeast Mis12
218436_at	1.66335	endoplasmic reticulum chaperone SIL1, homolog of yeast
204441_s_at	1.66255	polymerase (DNA-directed), alpha (70kD)
202088_at	1.66253	LIV-1 protein, estrogen regulated
222131_x_at	1.65911	mitochondrial Rho 2
218208_at	1.65649	hypothetical protein FLJ22378
204162_at	1.65618	highly expressed in cancer, rich in leucine heptad repeats
205662_at	1.65419	B9 protein
217749_at	1.65353	single stranded DNA binding protein 3
201482_at	1.65335	quiescin Q6
221789_x_at	1.65273	mitochondrial Rho 2
208262_x_at	1.6525	Mediterranean fever
221685_s_at	1.65113	hypothetical protein FLJ20364
212691_at	1.64904	KIAA0169 protein
208050_s_at	1.64893	caspase 2, apoptosis-related cysteine protease (neural precursor cell expressed, developmentally down-regulated 2)
214074_s_at	1.64759	ems1 sequence (mammary tumor and squamous cell carcinoma-associated (p80/85 src substrate)
201762_s_at	1.64655	proteasome (prosome, macropain) activator subunit 2 (PA28 beta)
204794_at	1.64619	dual specificity phosphatase 2
203964_at	1.64571	N-myc (and STAT) interactor
219429_at	1.6435	fatty acid hydroxylase
221505_at	1.64175	leucine-rich acidic nuclear protein like
204927_at	1.64062	chromosome 11 open reading frame 13
209933_s_at	1.63932	leukocyte membrane antigen
218156_s_at	1.63845	hypothetical protein FLJ10534
202941_at	1.63794	NADH dehydrogenase (ubiquinone) flavoprotein 2, 24kDa
206441_s_at	1.63725	hypothetical protein FLJ20452
213738_s_at	1.63564	ATP synthase, H+ transporting, mitochondrial F1 complex, alpha subunit, isoform 1, cardiac muscle
217995_at	1.6332	sulfide quinone reductase-like (yeast)
200889_s_at	1.63306	signal sequence receptor, alpha (translocon-associated protein alpha)
220996_s_at	1.63144	chromosome 1 open reading frame 14
218802_at	1.63091	hypothetical protein FLJ20647
202595_s_at	1.63005	leptin receptor overlapping transcript-like 1
219978_s_at	1.6298	nucleolar protein ANKT
214710_s_at	1.62721	cyclin B1
215716_s_at	1.62714	PMCA1; alternatively spliced; Homo sapiens plasma membrane calcium ATPase isoform 1 (ATP2B1) gene, alternative splice products, partial cds.
218681_s_at	1.62527	stromal cell-derived factor 2-like 1
201243_s_at	1.62521	ATPase, Na+/K+ transporting, beta 1 polypeptide
204709_s_at	1.62463
203806_s_at	1.6244	Fanconi anemia, complementation group A
202503_s_at	1.62248	KIAA0101 gene product
200886_s_at	1.62241	phosphoglycerate mutase 1 (brain)
202095_s_at	1.62158	baculoviral IAP repeat-containing 5 (survivin)
204504_s_at	1.62119	HIRA interacting protein 3
220265_at	1.62088	G protein-coupled receptor 107
203281_s_at	1.6172	ubiquitin-activating enzyme E1-like
206034_at	1.61534	serine (or cysteine) proteinase inhibitor, clade B (ovalbumin), member 8
205746_s_at	1.61452	a disintegrin and metalloproteinase domain 17 (tumor necrosis factor, alpha, converting enzyme)
202532_s_at	1.61325	dihydrofolate reductase
211924_s_at	1.61316	plasminogen activator, urokinase receptor
205676_at	1.61016	cytochrome P450, family 27, subfamily B, polypeptide 1
212953_x_at	1.6093	calreticulin
219861_at	1.60822	hypothetical protein FLJ10634
204483_at	1.6078	enolase 3, (beta, muscle)
202625_at	1.60633	v-yes-1 Yamaguchi sarcoma viral related oncogene homolog
218333_at	1.60606	CGI-101 protein
37433_at	1.60397	Msx-interacting-zinc finger
219517_at	1.60329	hypothetical protein FLJ22637
222206_s_at	1.60195	hypothetical protein from EUROIMAGE 2021883
209803_s_at	1.60107	tumor suppressing subtransferable candidate 3
204159_at	1.60081	cyclin-dependent kinase inhibitor 2C (p18, inhibits CDK4)
204384_at	1.60046	golgi autoantigen, golgin subfamily a, 2
219918_s_at	1.59949	synonyms: MCPH5, FLJ10517, FLJ10549; Homo sapiens asp (abnormal spindle)-like, microcephaly associated (Drosophila) (ASPM), mRNA.
203306_s_at	1.5988	solute carrier family 35 (CMP-sialic acid transporter), member 1
217184_s_at	1.59734	leukocyte tyrosine kinase
219123_at	1.59686	zinc finger protein 232
208803_s_at	1.59676	signal recognition particle 72kDa
204824_at	1.59431	endonuclease G
204781_s_at	1.59353	tumor necrosis factor receptor superfamily, member 6
218358_at	1.58967	hypothetical protein MGC11256
204654_s_at	1.58894	transcription factor AP-2 alpha (activating enhancer binding protein 2 alpha)
201483_s_at	1.58755	suppressor of Ty 4 homolog 1 (S. cerevisiae)
36711_at	1.58645	Human DNA sequence from clone CTA-447C4 on chromosome 22q12.2-13.2, complete sequence.
33323_r_at	1.58643	stratifin
201931_at	1.58631	electron-transfer-flavoprotein, alpha polypeptide (glutaric aciduria II)
206875_s_at	1.58599	Ste20-related serine/threonine kinase
202779_s_at	1.58598	ubiquitin carrier protein
218018_at	1.58538	chromosome 21 open reading frame 97
202472_at	1.58455	mannose phosphate isomerase
211658_at	1.58353	Human natural killer cell enhancing factor (NKEFB) mRNA, complete cds.
203507_at	1.58083	CD68 antigen
213696_s_at	1.57984	mediator of RNA polymerase II transcription, subunit 8 homolog (yeast)
202937_x_at	1.57954	Human DNA sequence from clone CTA-126B4 on chromosome 22q13.2-13.31, complete sequence.
203773_x_at	1.57834	biliverdin reductase A
221539_at	1.5765	eukaryotic translation initiation factor 4E binding protein 1
217786_at	1.57352	SKB1 homolog (S. pombe)
218446_s_at	1.57342	CGI-148 protein
222036_s_at	1.57171	Homo sapiens, clone IMAGE:5270727, mRNA
209314_s_at	1.57158	HBS1-like (S. cerevisiae)
212276_at	1.57104	lipin 1
208511_at	1.57023	pituitary tumor-transforming 3
212579_at	1.56761	KIAA0650 protein
212694_s_at	1.56715	propionyl Coenzyme A carboxylase, beta polypeptide
202638_s_at	1.56693	intercellular adhesion molecule 1 (CD54), human rhinovirus receptor
33322_i_at	1.5666	stratifin
214095_at	1.56633	serine hydroxymethyltransferase 2 (mitochondrial)
220295_x_at	1.56616	hypothetical protein FLJ20354
213226_at	1.56436	polymyositis/scleroderma autoantigen 1, 75kDa
216449_x_at	1.56436	Homo sapiens cDNA: FLJ22209 fis, clone HRC01496.
213564_x_at	1.56391	lactate dehydrogenase B
202678_at	1.56338	general transcription factor IIA, 2, 12kDa
202790_at	1.56307	claudin 7
204103_at	1.56245	chemokine (C-C motif) ligand 4
204281_at	1.56242	TEA domain family member 4
219806_s_at	1.56225	FN5 protein
205781_at	1.56198	chromosome 16 open reading frame 7
207264_at	1.56152	KDEL (Lys-Asp-Glu-Leu) endoplasmic reticulum protein retention receptor 3
218193_s_at	1.56116	CGI-141 protein
202527_s_at	1.56111	MAD, mothers against decapentaplegic homolog 4 (Drosophila)
200793_s_at	1.56023	aconitase 2, mitochondrial
202096_s_at	1.55894	benzodiazapine receptor (peripheral)
210405_x_at	1.55887	tumor necrosis factor receptor superfamily, member 10b
36475_at	1.55872	Human DNA sequence from clone RP3-466N1 on chromosome 22q12-13, complete sequence.
222221_x_at	1.55851	EH-domain containing 1
220658_s_at	1.55826	synonyms: CLIF, MOP9, BMAL2; bHLH PAS domain transcription factor; similar to BMAL1/CYCLE; Homo sapiens transcription factor BMAL2 (ARNTL2), mRNA.
218774_at	1.55728	mRNA decapping enzyme
215983_s_at	1.55701	reproduction 8
203988_s_at	1.55486	fucosyltransferase 8 (alpha (1,6) fucosyltransferase)
213506_at	1.55477	coagulation factor II (thrombin) receptor-like 1
218542_at	1.55475	chromosome 10 open reading frame 3
200967_at	1.55424	peptidylprolyl isomerase B (cyclophilin B)
207621_s_at	1.55325	phosphatidylethanolamine N-methyltransferase
212024_x_at	1.55258	see GenBank Accession Number U01184 for cDNA; similar to Drosophila melanogaster fliI in GenBank Accession Number U01182 and Caenorhabditis elegans fliI homolog in GenBank Accession Number U01183; Homo sapiens FLII gene, complete cds.
201970_s_at	1.55255	nuclear autoantigenic sperm protein (histone-binding)
209606_at	1.54986	pleckstrin homology, Sec7 and coiled/coil domains, binding protein
209397_at	1.549	malic enzyme 2, NAD(+)-dependent, mitochondrial
205768_s_at	1.54507	solute carrier family 27 (fatty acid transporter), member 2
207585_s_at	1.54467	ribosomal protein L36a-like
202705_at	1.54423	cyclin B2
204279_at	1.54324	synonyms: LMP2, RING12; proteasome subunit, beta type, 9; proteasome-related gene 2; proteasome chain 7; macropain chain 7; low molecular mass protein 2; multicatalytic endopeptidase complex chain 7; proteasome catalytic subunit 1i; proteasome subunit beta 6i; Homo sapiens proteasome (prosome, macropain) subunit, beta type, 9 (large multifunctional protease 2) (PSMB9), transcript variant 1, mRNA.
203114_at	1.54184	Sjogren's syndrome/scleroderma autoantigen 1
209207_s_at	1.54142	SEC22 vesicle trafficking protein-like 1 (S. cerevisiae)
218777_at	1.54109	hypothetical protein FLJ22246
214665_s_at	1.54077	Homo sapiens cDNA FLJ20088 fis, clone COL03869.
36936_at	1.54028	tissue specific transplantation antigen P35B
206106_at	1.54005	Human DNA sequence from clone RP3-402G11 on chromosome 22q13.31-13.33, complete sequence.
211320_s_at	1.53774	protein tyrosine phosphatase, receptor type, U
219045_at	1.53764	ras homolog gene family, member F (in filopodia)
209103_s_at	1.53647	ubiquitin fusion degradation 1-like
200827_at	1.53635	procollagen-lysine, 2-oxoglutarate 5-dioxygenase (lysine hydroxylase, Ehlers-Danlos syndrome type VI)
202068_s_at	1.53591	low density lipoprotein receptor (familial hypercholesterolemia)
218451_at	1.53564	CUB domain-containing protein 1
218662_s_at	1.53454	chromosome condensation protein G
50965_at	1.53448	RAB26, member RAS oncogene family
209777_s_at	1.53319	solute carrier family 19 (folate transporter), member 1
218977_s_at	1.53109	tRNA selenocysteine associated protein
214687_x_at	1.53053	aldolase A, fructose-bisphosphate
202814_s_at	1.52933	HMBA-inducible
206295_at	1.52857	interleukin 18 (interferon-gamma-inducing factor)
219431_at	1.52848	hypothetical protein FLJ20896
213792_s_at	1.52795	insulin receptor
214857_at	1.52746	Homo sapiens mRNA; cDNA DKFZp566H0124 (from clone DKFZp566H0124)
213603_s_at	1.52722	ras-related C3 botulinum toxin substrate 2 (rho family, small GTP binding protein Rac2)
39729_at	1.52657	Human natural killer cell enhancing factor (NKEFB) mRNA, complete cds.
217413_s_at	1.52632	tenascin XB
209478_at	1.52624	hypothetical protein MGC14480
203210_s_at	1.52538	replication factor C (activator 1) 5, 36.5kDa
203879_at	1.52506	phosphoinositide-3-kinase, catalytic, delta polypeptide
202836_s_at	1.52373	similar to S. pombe dim1+
203139_at	1.52325	death-associated protein kinase 1
222163_s_at	1.52263	hypothetical protein MGC5347
216375_s_at	1.52237	ets variant gene 5 (ets-related molecule)
202675_at	1.5222	succinate dehydrogenase complex, subunit B, iron sulfur (Ip)
218577_at	1.52191	hypothetical protein FLJ20331
201135_at	1.52188	enoyl Coenzyme A hydratase, short chain, 1, mitochondrial
202419_at	1.52155	follicular lymphoma variant translocation 1
201144_s_at	1.52095	eukaryotic translation initiation factor 2, subunit 1 alpha, 35kDa
213010_at	1.52055	protein kinase C, delta binding protein
200966_x_at	1.52033	aldolase A, fructose-bisphosphate
218189_s_at	1.51979	N-acetylneuraminic acid synthase (sialic acid synthase)
206653_at	1.51917	Homo sapiens cDNA: FLJ21837 fis, clone HEP01664.
210041_s_at	1.51709	phosphoglucomutase 3
201118_at	1.51664	phosphogluconate dehydrogenase
217125_at	1.5147	Homo sapiens UBBP2 pseudogene for ubiquitin UBB.
218823_s_at	1.51346	hypothetical protein FLJ20038
213041_s_at	1.51319	ATP synthase, H+ transporting, mitochondrial F1 complex, delta subunit
203554_x_at	1.51312	pituitary tumor-transforming 1
205120_s_at	1.51274	sarcoglycan, beta (43kDa dystrophin-associated glycoprotein)
208816_x_at	1.51172	annexin A2 pseudogene 2
213684_s_at	1.51154	LIM protein (similar to rat protein kinase C-binding enigma)
200630_x_at	1.51147	SET translocation (myeloid leukemia-associated)
222293_at	1.51144	ESTs
207165_at	1.51143	hyaluronan-mediated motility receptor (RHAMM)
217962_at	1.51134	nucleolar protein family A, member 3 (H/ACA small nucleolar RNPs)
204301_at	1.51089	KIAA0711 gene product
218136_s_at	1.51085	mitochondrial solute carrier protein
202313_at	1.51046	protein phosphatase 2 (formerly 2A), regulatory subunit B (PR 52), alpha isoform
208358_s_at	1.51024	UDP glycosyltransferase 8 (UDP-galactose ceramide galactosyltransferase)
205450_at	1.50946	phosphorylase kinase, alpha 1 (muscle)
210466_s_at	1.50895	PAI-1 mRNA-binding protein
209759_s_at	1.50876	dodecenoyl-Coenzyme A delta isomerase (3,2 trans-enoyl-Coenzyme A isomerase)
219763_at	1.50711	KIAA1608 protein
210792_x_at	1.50675	CD27-binding (Siva) protein
208623_s_at	1.50669	villin 2 (ezrin)
206693_at	1.50533	interleukin 7
202001_s_at	1.50448	NADH dehydrogenase (ubiquinone) 1 alpha subcomplex, 6, 14kDa
210371_s_at	1.50438	retinoblastoma binding protein 4
201529_s_at	1.50152	replication protein A1, 70kDa
208456_s_at	1.5011	related RAS viral (r-ras) oncogene homolog 2
213599_at	1.50084	Opa-interacting protein 5
200737_at	1.50068	phosphoglycerate kinase 1
208808_s_at	1.50032	high-mobility group box 2
221434_s_at	1.49986	hypothetical protein DC50
207265_s_at	1.49985	KDEL (Lys-Asp-Glu-Leu) endoplasmic reticulum protein retention receptor 3
45633_at	1.49943	hypothetical protein FLJ13912
200973_s_at	1.49847	tetraspan 3
203085_s_at	1.49655	transforming growth factor, beta 1 (Camurati-Engelmann disease)
218880_at	1.49637	FOS-like antigen 2
210970_s_at	1.49489	inhibitor of Bruton's tyrsoine kinase
218646_at	1.49469	hypothetical protein FLJ20534
206499_s_at	1.49361	chromosome condensation 1
201031_s_at	1.49207	heterogeneous nuclear ribonucleoprotein H1 (H)
221269_s_at	1.49181	SH3 domain binding glutamic acid-rich protein like 3
216483_s_at	1.48991	Hypothetical partial human protein; Homo sapiens chromosome 19, cosmid R33729, complete sequence.
53071_s_at	1.48959	hypothetical protein FLJ22222
214096_s_at	1.48877	serine hydroxymethyltransferase 2 (mitochondrial)
210845_s_at	1.48858	plasminogen activator, urokinase receptor
219921_s_at	1.4879	hypothetical protein FLJ21034
213379_at	1.48787	hypothetical protein CL640
201157_s_at	1.4865	N-myristoyltransferase 1
201252_at	1.48613	proteasome (prosome, macropain) 26S subunit, ATPase, 4
219493_at	1.48608	likely ortholog of mouse Shc SH2-domain binding protein 1
39966_at	1.48547	chondroitin sulfate proteoglycan 5 (neuroglycan C)
205024_s_at	1.4841	RAD51 homolog (RecA homolog, E. coli) (S. cerevisiae)
209205_s_at	1.48303	LIM domain only 4
214315_x_at	1.4822	calreticulin
213372_at	1.48172	hypothetical protein LOC152559
205570_at	1.48109	phosphatidylinositol-4-phosphate 5-kinase, type II, alpha
212719_at	1.48017	pleckstrin homology domain containing, family E (with leucine rich repeats) member 1
202684_s_at	1.47706	RNA (guanine-7-) methyltransferase
200929_at	1.47695	transmembrane trafficking protein
208453_s_at	1.47695	X-prolyl aminopeptidase (aminopeptidase P) 1, soluble
209499_x_at	1.47658	tumor necrosis factor (ligand) superfamily, member 13
33307_at	1.47657	Human DNA sequence from clone CTA-126B4 on chromosome 22q13.2-13.31, complete sequence.
205063_at	1.4762	survival of motor neuron protein interacting protein 1
205356_at	1.47565	ubiquitin specific protease 13 (isopeptidase T-3)
201119_s_at	1.4755	cytochrome c oxidase subunit VIII
204341_at	1.47543	tripartite motif-containing 16
202139_at	1.47417	aldo-keto reductase family 7, member A2 (aflatoxin aldehyde reductase)
211729_x_at	1.47393	biliverdin reductase A
213700_s_at	1.4731	ESTs, Weakly similar to hypothetical protein FLJ20378 [Homo sapiens] [H.sapiens]
201594_s_at	1.47251	protein phosphatase 4, regulatory subunit 1
202817_s_at	1.47218	synovial sarcoma translocation, chromosome 18
220320_at	1.47207	hypothetical protein FLJ22570
218493_at	1.47181	hypothetical protein FLJ22940
209340_at	1.47169	UDP-N-acteylglucosamine pyrophosphorylase 1
214658_at	1.4708	CGI-109 protein
220553_s_at	1.47054	hypothetical protein FLJ20666
208827_at	1.4698	proteasome (prosome, macropain) subunit, beta type, 6
201528_at	1.46729	replication protein A1, 70kDa
218578_at	1.46688	chromosome 1 open reading frame 28
205992_s_at	1.46674	interleukin 15
201672_s_at	1.46658	ubiquitin specific protease 14 (tRNA-guanine transglycosylase)
207805_s_at	1.46641	proteasome (prosome, macropain) 26S subunit, non-ATPase, 9
213913_s_at	1.46617	KIAA0984 protein
201093_x_at	1.46587	succinate dehydrogenase complex, subunit A, flavoprotein (Fp)
209974_s_at	1.46578	BUB3 budding uninhibited by benzimidazoles 3 homolog (yeast)
202655_at	1.46558	arginine-rich, mutated in early stage tumors
206020_at	1.46552	Hypothetical protein
208780_x_at	1.46545	VAMP (vesicle-associated membrane protein)-associated protein A, 33kDa
213616_at	1.46541	DKFZP586M1523 protein
218898_at	1.46534	membrane protein expressed in epithelial-like lung adenocarcinoma
202338_at	1.4653	thymidine kinase 1, soluble
204346_s_at	1.46491	Ras association (RalGDS/AF-6) domain family 1
201096_s_at	1.46487	ADP-ribosylation factor 4
200815_s_at	1.46478	platelet-activating factor acetylhydrolase, isoform Ib, alpha subunit 45kDa
213911_s_at	1.46411	H2A histone family, member Z
219402_s_at	1.46395	hypothetical protein MGC3067
214259_s_at	1.46282	aldo-keto reductase family 7, member A2 (aflatoxin aldehyde reductase)
201318_s_at	1.46212	myosin, light polypeptide, regulatory, non-sarcomeric (20kD)
204887_s_at	1.46212	serine/threonine kinase 18
201894_s_at	1.46156	decorin
219062_s_at	1.46139	hypothetical protein FLJ20281
201649_at	1.46116	ubiquitin-conjugating enzyme E2L 6
207346_at	1.46062	epimorphin
203396_at	1.46056	proteasome (prosome, macropain) subunit, alpha type, 4
201412_at	1.46044	low density lipoprotein receptor-related protein 10
203418_at	1.46001	cyclin A2
217752_s_at	1.45954	cytosolic nonspecific dipeptidase (EC 3.4.13.18)
202596_at	1.45903	endosulfine alpha
221739_at	1.45872	interleukin 27 working designation
205956_x_at	1.45657	GT198, complete ORF
202844_s_at	1.45627	ralA binding protein 1
218472_s_at	1.456	pelota homolog (Drosophila)
204026_s_at	1.4552	ZW10 interactor
202632_at	1.45439	diptheria toxin resistance protein required for diphthamide biosynthesis-like 1 (S. cerevisiae)
213274_s_at	1.45432	cathepsin B
201767_s_at	1.45396	elaC homolog 2 (E. coli)
200989_at	1.45347	hypoxia-inducible factor 1, alpha subunit (basic helix-loop-helix transcription factor)
204444_at	1.45327	kinesin family member 11
211091_s_at	1.45262	neurofibromin 2 (bilateral acoustic neuroma)
213617_s_at	1.45248	DKFZP586M1523 protein
201761_at	1.45235	methylene tetrahydrofolate dehydrogenase (NAD+ dependent), methenyltetrahydrofolate cyclohydrolase
205466_s_at	1.45205	heparan sulfate (glucosamine) 3-O-sulfotransferase 1
220255_at	1.45136	Fanconi anemia, complementation group E
217817_at	1.44932	actin related protein 2/3 complex, subunit 4, 20kDa
218827_s_at	1.44915
217933_s_at	1.44702	leucine aminopeptidase 3
201186_at	1.44702	low density lipoprotein-related protein-associated protein 1 (alpha-2-macroglobulin receptor-associated protein 1)
204143_s_at	1.4468	rTS beta protein
202534_x_at	1.44671	dihydrofolate reductase
209814_at	1.4461	nucleolar cysteine-rich protein
200766_at	1.44592	cathepsin D (lysosomal aspartyl protease)
203728_at	1.44528	BCL2-antagonist/killer 1
200839_s_at	1.44474	cathepsin B
217964_at	1.44447	hypothetical protein FLJ20343
201502_s_at	1.4441	nuclear factor of kappa light polypeptide gene enhancer in B-cells inhibitor, alpha
211495_x_at	1.44345	tumor necrosis factor (ligand) superfamily, member 13
202934_at	1.44297	hexokinase 2
206284_x_at	1.44293	clathrin, light polypeptide (Lcb)
218848_at	1.44254	hypothetical protein MGC2655
221640_s_at	1.44211	leucine-rich and death domain containing
211015_s_at	1.44206	heat shock 70kDa protein 4
219385_at	1.44163	B lymphocyte activator macrophage expressed
218058_at	1.44059	CpG binding protein
218349_s_at	1.44024	hypothetical protein FLJ10036
207851_s_at	1.43937	insulin receptor
203971_at	1.43912	solute carrier family 31 (copper transporters), member 1
202130_at	1.4391	sudD suppressor of bimD6 homolog (A. nidulans)
211936_at	1.43898	heat shock 70kDa protein 5 (glucose-regulated protein, 78kDa)
205263_at	1.43744	B-cell CLL/lymphoma 10
217168_s_at	1.43732	homocysteine-inducible, endoplasmic reticulum stress-inducible, ubiquitin-like domain member 1
203837_at	1.43654	mitogen-activated protein kinase kinase kinase 5
202107_s_at	1.43618	MCM2 minichromosome maintenance deficient 2, mitotin (S. cerevisiae)
222233_s_at	1.43611	DNA cross-link repair 1C (PSO2 homolog, S. cerevisiae)
202659_at	1.43594	proteasome (prosome, macropain) subunit, beta type, 10
220651_s_at	1.43577	MCM10 minichromosome maintenance deficient 10 (S. cerevisiae)
218611_at	1.43493	immediate early response 5
208612_at	1.43451	glucose regulated protein, 58kDa
202464_s_at	1.43382	6-phosphofructo-2-kinase/fructose-2,6-biphosphatase 3
204930_s_at	1.43341	BCL2/adenovirus E1B 19kDa interacting protein 1
203437_at	1.43215	chromosome 17 open reading frame 35
209092_s_at	1.43215	CGI-150 protein
202737_s_at	1.43176	LSM4 homolog, U6 small nuclear RNA associated (S. cerevisiae)
203109_at	1.43167	ubiquitin-conjugating enzyme E2M (UBC12 homolog, yeast)
219461_at	1.43162	p21(CDKN1A)-activated kinase 6
209295_at	1.43144	tumor necrosis factor receptor superfamily, member 10b
203489_at	1.43106	CD27-binding (Siva) protein
218170_at	1.43096	CGI-111 protein
218039_at	1.43031	nucleolar protein ANKT
209132_s_at	1.43024	hypothetical protein FLJ20452
205335_s_at	1.42908	signal recognition particle 19kDa
64474_g_at	1.42895	hypothetical protein FLJ22127
219373_at	1.42855	dolichyl-phosphate mannosyltransferase polypeptide 3
207467_x_at	1.42754	calpastatin
208908_s_at	1.4275	calpastatin
218046_s_at	1.42726	mitochondrial ribosomal protein S16
218225_at	1.42675	ECSIT
202234_s_at	1.42629	solute carrier family 16 (monocarboxylic acid transporters), member 1
202486_at	1.42627	AFG3 ATPase family gene 3-like 2 (yeast)
218154_at	1.42617	hypothetical protein FLJ12150
207438_s_at	1.42576	RNA, U transporter 1
202712_s_at	1.42554	creatine kinase, mitochondrial 1 (ubiquitous)
219499_at	1.42464	likely ortholog of mouse SEC61, alpha subunit 2 (S. cerevisiae)
200000_s_at	1.4242	PRP8 pre-mRNA processing factor 8 homolog (yeast)
218776_s_at	1.4236	hypothetical protein FLJ23375
217871_s_at	1.42352	macrophage migration inhibitory factor (glycosylation-inhibiting factor)
211717_at	1.42351	hypothetical protein MGC15396
209059_s_at	1.42295	endothelial differentiation-related factor 1
204886_at	1.42217	serine/threonine kinase 18
203040_s_at	1.42208	hydroxymethylbilane synthase
221691_x_at	1.42142	nucleophosmin (nucleolar phosphoprotein B23, numatrin)
216274_s_at	1.42122	signal peptidase complex (18kD)
213951_s_at	1.42105	EST
201714_at	1.42099	tubulin, gamma 1
209461_x_at	1.42092	WD repeat domain 18
213454_at	1.4205	Homo sapiens, clone MGC:32686 IMAGE:4051739, mRNA, complete cds
205333_s_at	1.4192	RCE1 homolog, prenyl protein protease (S. cerevisiae)
218377_s_at	1.41912	chromosome 21 open reading frame 6
203856_at	1.41896	vaccinia related kinase 1
221932_s_at	1.41884	chromosome 14 open reading frame 87
206752_s_at	1.41858	DNA fragmentation factor, 40kDa, beta polypeptide (caspase-activated DNase)
203537_at	1.41682	phosphoribosyl pyrophosphate synthetase-associated protein 2
206723_s_at	1.41659	endothelial differentiation, lysophosphatidic acid G-protein-coupled receptor, 4
209432_s_at	1.41609	cAMP responsive element binding protein 3 (luman)
202347_s_at	1.41603	huntingtin interacting protein 2
208728_s_at	1.41572	cell division cycle 42 (GTP binding protein, 25kDa)
201381_x_at	1.41559	Siah-interacting protein
217980_s_at	1.4155	mitochondrial ribosomal protein L16
208361_s_at	1.41546	BN51 (BHK21) temperature sensitivity complementing
218366_x_at	1.41481	hypothetical protein FLJ20859
201588_at	1.41437	thioredoxin-like, 32kDa
201699_at	1.41378	proteasome (prosome, macropain) 26S subunit, ATPase, 6
202308_at	1.41354	sterol regulatory element binding transcription factor 1
213503_x_at	1.41315	annexin A2
222118_at	1.41305	uncharacterized bone marrow protein BM039
213137_s_at	1.41203	protein tyrosine phosphatase, non-receptor type 2
214531_s_at	1.41162	sorting nexin 1
208152_s_at	1.41091	DEAD/H (Asp-Glu-Ala-Asp/His) box polypeptide 21
201470_at	1.4107	glutathione-S-transferase like; glutathione transferase omega
218738_s_at	1.41059	STRIN protein
212048_s_at	1.40968	tyrosyl-tRNA synthetase
201590_x_at	1.40966	annexin A2
201134_x_at	1.40965	cytochrome c oxidase subunit VIIc
210427_x_at	1.40936	annexin A2
207528_s_at	1.4084	solute carrier family 7, (cationic amino acid transporter, y+ system) member 11
203484_at	1.40704	Sec61 gamma
202567_at	1.40666	small nuclear ribonucleoprotein D3 polypeptide 18kDa
218993_at	1.40639	putative RNA methyltransferase
212860_at	1.40621	hypothetical protein DKFZp667O2416
203625_x_at	1.40584	Homo sapiens cDNA: FLJ22571 fis, clone HSI02239.
200890_s_at	1.40573	signal sequence receptor, alpha (translocon-associated protein alpha)
209003_at	1.40544	solute carrier family 25 (mitochondrial carrier; oxoglutarate carrier), member 11
211730_s_at	1.40498	polymerase (RNA) II (DNA directed) polypeptide L, 7.6kDa
211713_x_at	1.40497	KIAA0101 gene product
203044_at	1.40437	carbohydrate (chondroitin) synthase 1
201011_at	1.40404	ribophorin I
201666_at	1.4039	tissue inhibitor of metalloproteinase 1 (erythroid potentiating activity, collagenase inhibitor)
215218_s_at	1.4034	Hypothetical 108.52 kDa human protein; Homo sapiens chromosome 19, overlapping cosmids R28707 and R34001, complete sequence.
218070_s_at	1.40245	GDP-mannose pyrophosphorylase A
205294_at	1.40229	BAI1-associated protein 2
203302_at	1.40222	deoxycytidine kinase
201491_at	1.40138	chromosome 14 open reading frame 3
221436_s_at	1.40129	likely ortholog of mouse gene rich cluster, C8 gene
212983_at	1.40082	v-Ha-ras Harvey rat sarcoma viral oncogene homolog
218637_at	1.40043	hypothetical protein IMPACT
210386_s_at	1.40041	metaxin 1
211595_s_at	1.4001	mitochondrial ribosomal protein S11
208708_x_at	1.3995	eukaryotic translation initiation factor 5
209058_at	1.39834	endothelial differentiation-related factor 1
221734_at	1.39819	hypothetical protein MGC12103
200782_at	1.39791	annexin A5
204826_at	1.39765	cyclin F
200891_s_at	1.3974	signal sequence receptor, alpha (translocon-associated protein alpha)
209492_x_at	1.39711	ATP synthase, H+ transporting, mitochondrial F0 complex, subunit e
213298_at	1.3969	nuclear factor I/C (CCAAT-binding transcription factor)
209017_s_at	1.39618	protease, serine, 15
208549_x_at	1.39609	prothymosin a14
202506_at	1.39587	sperm specific antigen 2
202933_s_at	1.39562	v-yes-1 Yamaguchi sarcoma viral oncogene homolog 1
222110_at	1.3943	hypothetical protein MGC27076
211711_s_at	1.39421	phosphatase and tensin homolog (mutated in multiple advanced cancers 1)
206364_at	1.39391	kinesin family member 14
201159_s_at	1.39387	N-myristoyltransferase 1
203024_s_at	1.39259	HTGN29 protein
201765_s_at	1.39232	hexosaminidase A (alpha polypeptide)
213718_at	1.39196	Homo sapiens, Similar to RNA binding motif protein 4, clone MGC:31970 IMAGE:5258497, mRNA, complete cds
221725_at	1.39173	WAS protein family, member 2
202224_at	1.39136	v-crk sarcoma virus CT10 oncogene homolog (avian)
200847_s_at	1.39122	hypothetical protein MGC8721
202212_at	1.39118	pescadillo homolog 1, containing BRCT domain (zebrafish)
219375_at	1.39084	choline/ethanolaminephosphotransferase
35820_at	1.38994	alternative; H.sapiens mRNA for GM2 activator protein.
219749_at	1.3899	hypothetical protein FLJ20967
200599_s_at	1.38986	tumor rejection antigen (gp96) 1
217911_s_at	1.38984	BCL2-associated athanogene 3
204335_at	1.38896	hypothetical protein FLJ10374
203014_x_at	1.38894	hypothetical protein DJ1042K10.2
205548_s_at	1.38878	BTG family, member 3
218887_at	1.38875	mitochondrial ribosomal protein L2
217765_at	1.38829	nuclear receptor binding protein
205339_at	1.38787	TAL1 (SCL) interrupting locus
211250_s_at	1.38787	SH3-domain binding protein 2
213840_s_at	1.38762	mitochondrial ribosomal protein S12
202727_s_at	1.38736	interferon gamma receptor 1
205904_at	1.38686	MHC class I polypeptide-related sequence A
203755_at	1.3864	BUB1 budding uninhibited by benzimidazoles 1 homolog beta (yeast)
212316_at	1.38604	nucleoporin 210
207196_s_at	1.38563	TNFAIP3 interacting protein 1
212803_at	1.38495	NGFI-A binding protein 2 (EGR1 binding protein 2)
44563_at	1.38494	hypothetical protein FLJ10385
201653_at	1.38471	cornichon homolog (Drosophila)
218755_at	1.38463	kinesin family member 20A
221931_s_at	1.3841	sec13-like protein
209642_at	1.38389	BUB1 budding uninhibited by benzimidazoles 1 homolog (yeast)
218825_at	1.38365	NEU1 protein
205996_s_at	1.38351	adenylate kinase 2
202297_s_at	1.38329	similar to S. cerevisiae RER1
201322_at	1.38319	ATP synthase, H+ transporting, mitochondrial F1 complex, beta polypeptide
202309_at	1.38268	methylenetetrahydrofolate dehydrogenase (NADP+ dependent), methenyltetrahydrofolate cyclohydrolase, formyltetrahydrofolate synthetase
208675_s_at	1.38267	dolichyl-diphosphooligosaccharide-protein glycosyltransferase
218350_s_at	1.38244	geminin, DNA replication inhibitor
214086_s_at	1.38229	ADP-ribosyltransferase (NAD+; poly(ADP-ribose) polymerase)-like 2
204507_s_at	1.38204	protein phosphatase 3 (formerly 2B), regulatory subunit B, 19kDa, alpha isoform (calcineurin B, type I)
221987_s_at	1.38184	hypothetical protein FLJ10534
217491_x_at	1.38136	cytochrome c oxidase subunit VIIc; E.C. number =1.9.3.1; Homo sapiens cytochrome c oxidase subunit VIIc (COX7CP1) pseudogene, complete sequence.
219518_s_at	1.38129	hypothetical protein FLJ22637
218447_at	1.38126	DC13 protein
201457_x_at	1.38124	BUB3 budding uninhibited by benzimidazoles 3 homolog (yeast)
218254_s_at	1.38118	GTP-binding protein Sara
210160_at	1.3807	platelet-activating factor acetylhydrolase, isoform Ib, beta subunit 30kDa
200820_at	1.38056	proteasome (prosome, macropain) 26S subunit, non-ATPase, 8
208805_at	1.38016	proteasome (prosome, macropain) subunit, alpha type, 6
204168_at	1.38008	microsomal glutathione S-transferase 2
204061_at	1.37982	protein kinase, X-linked
218256_s_at	1.37957	nucleoporin 54kDa
203282_at	1.37939	glucan (1,4-alpha-), branching enzyme 1 (glycogen branching enzyme, Andersen disease, glycogen storage disease type IV)
212015_x_at	1.37922	polypyrimidine tract binding protein 1
210532_s_at	1.37865	predicted protein of HQ1574; Homo sapiens PRO1574 mRNA, complete cds.
203209_at	1.37847	replication factor C (activator 1) 5, 36.5kDa
218462_at	1.37785	RNA processing factor 1
201713_s_at	1.37704	RAN binding protein 2
207843_x_at	1.37686	cytochrome b-5
212590_at	1.37683	related RAS viral (r-ras) oncogene homolog 2
218385_at	1.3753	mitochondrial ribosomal protein S18A
218517_at	1.37485	PHD protein Jade-1
207541_s_at	1.37443	polymyositis/scleroderma autoantigen 2, 100kDa
201966_at	1.37392	NADH dehydrogenase (ubiquinone) Fe-S protein 2, 49kDa (NADH-coenzyme Q reductase)
203246_s_at	1.37277	homologous to yeast nitrogen permease (candidate tumor suppressor)
214934_at	1.37255	ATPase, Class II, type 9B
214281_s_at	1.37111	zinc finger protein 363
209927_s_at	1.37038	DKFZP547E1010 protein
202536_at	1.37008	DKFZP564O123 protein
207121_s_at	1.36994	mitogen-activated protein kinase 6
207732_s_at	1.36932	discs, large (Drosophila) homolog 3 (neuroendocrine-dlg)
218235_s_at	1.36932	CGI-94 protein
202467_s_at	1.36919	thyroid receptor interacting protein 15
218073_s_at	1.36916	hypothetical protein FLJ10407
219411_at	1.36882	engulfment and cell motility 3 (ced-12 homolog, C. elegans)
204617_s_at	1.36824	hypothetical protein 24432
202900_s_at	1.36796	nucleoporin 88kDa
208872_s_at	1.36748	likely ortholog of mouse deleted in polyposis 1
203033_x_at	1.36715	fumarate hydratase
203213_at	1.36697	cell division cycle 2, G1 to S and G2 to M
204768_s_at	1.36663
218636_s_at	1.36658	mannosidase, alpha, class 1B, member 1
200734_s_at	1.36654	ADP-ribosylation factor 3
200822_x_at	1.36604	synonym: TPI; Homo sapiens triosephosphate isomerase 1 (TPI1), mRNA.
208308_s_at	1.36596	glucose phosphate isomerase
204820_s_at	1.36581	butyrophilin, subfamily 3, member A3
204641_at	1.36544	NIMA (never in mitosis gene a)-related kinase 2
205519_at	1.36539	hypothetical protein FLJ12973
207287_at	1.36523	hypothetical protein FLJ14107
217299_s_at	1.36498	Nijmegen breakage syndrome 1 (nibrin)
212902_at	1.36437	SEC24 related gene family, member A (S. cerevisiae)
204297_at	1.36424	phosphoinositide-3-kinase, class 3
204659_s_at	1.3639	growth factor, augmenter of liver regeneration (ERV1 homolog, S. cerevisiae)
203252_at	1.36375	tumor suppressor deleted in oral cancer-related 1
201290_at	1.36366	signal peptidase complex (18kD)
218875_s_at	1.36348	F-box only protein 5
221094_s_at	1.36335	likely ortholog of mouse elongation protein 3 homolog (S. cerevisiae)
217301_x_at	1.36304	retinoblastoma binding protein 4
219419_at	1.36257	hypothetical protein FLJ21172
218001_at	1.36248	mitochondrial ribosomal protein S2
209366_x_at	1.36167	cytochrome b-5
201903_at	1.36138	ubiquinol-cytochrome c reductase core protein I
209408_at	1.36136	kinesin family member 2C
218395_at	1.36124	hypothetical protein FLJ13433
203152_at	1.3609	mitochondrial ribosomal protein L40
205909_at	1.36006	polymerase (DNA directed), epsilon 2 (p59 subunit)
210048_at	1.35937	N-ethylmaleimide-sensitive factor attachment protein, gamma
203077_s_at	1.35919	MAD, mothers against decapentaplegic homolog 2 (Drosophila)
218143_s_at	1.3589	secretory carrier membrane protein 2
212995_x_at	1.35881	Homo sapiens, clone IMAGE:4634703, mRNA, partial cds
204319_s_at	1.35854	regulator of G-protein signalling 10
209464_at	1.35803	serine/threonine kinase 12
209825_s_at	1.3579	uridine monophosphate kinase
216265_x_at	1.35761	myosin, heavy polypeptide 7, cardiac muscle, beta
218592_s_at	1.35695	cat eye syndrome chromosome region, candidate 5
213330_s_at	1.35693	membrane-associated guanylate kinase-related (MAGI-3)
222065_s_at	1.35612	flightless I homolog (Drosophila)
201930_at	1.35611	MCM6 minichromosome maintenance deficient 6 (MIS5 homolog, S. pombe) (S. cerevisiae)
209404_s_at	1.35597	CGI-109 protein
200642_at	1.35591	superoxide dismutase 1, soluble (amyotrophic lateral sclerosis 1 (adult))
200634_at	1.35567	profilin 1
204064_at	1.35541	THO complex 1
208093_s_at	1.35523	LIS1-interacting protein NUDEL; endooligopeptidase A
203145_at	1.35483	sperm associated antigen 5
203930_s_at	1.3548	microtubule-associated protein tau
201543_s_at	1.35464	SAR1 protein
221591_s_at	1.35433	hypothetical protein FLJ10156
204767_s_at	1.35424	flap structure-specific endonuclease 1
210069_at	1.35388	carnitine palmitoyltransferase 1B (muscle)
209476_at	1.35344	thioredoxin domain containing
201351_s_at	1.35245	YME1-like 1 (S. cerevisiae)
201226_at	1.35157	NADH dehydrogenase (ubiquinone) 1 beta subcomplex, 8, 19kDa
210705_s_at	1.35128	tripartite motif-containing 5
31837_at	1.35071	hypothetical protein 384D8_2; choline kinase isolog 384D8_3; carnitine palmitoyltransferase isolog 384D8_4; hypothetical protein 384D8_6; hypothetical protein 384D8_7; Homo sapiens chromosome 22q13 BAC clone CIT987SK-384D8 complete sequence.
214431_at	1.35052	guanine monphosphate synthetase
200902_at	1.35047	15 kDa selenoprotein
213132_s_at	1.35043	Human DNA sequence from clone CTB-1191B2 on chromosome 22q13.2-13.3, complete sequence.
204492_at	1.35016	KIAA0013 gene product
200692_s_at	1.34991	heat shock 70kDa protein 9B (mortalin-2)
206074_s_at	1.34944	high mobility group AT-hook 1
217923_at	1.34914	PEF protein with a long N-terminal hydrophobic domain (peflin)
219126_at	1.34844	PHD zinc finger protein XAP135
210180_s_at	1.3483	splicing factor, arginine/serine-rich 10 (transformer 2 homolog, Drosophila)
204727_at	1.34818	AND-1 protein
218042_at	1.34706	COP9 constitutive photomorphogenic homolog subunit 4 (Arabidopsis)
215726_s_at	1.34679	cytochrome b-5
218007_s_at	1.34661	ribosomal protein S27-like
208717_at	1.34646	oxidase (cytochrome c) assembly 1-like
208658_at	1.34644	protein disulfide isomerase related protein (calcium-binding protein, intestinal-related)
200078_s_at	1.34638	ATPase, H+ transporting, lysosomal 21kDa, V0 subunit c''
219244_s_at	1.34634	mitochondrial ribosomal protein L46
212656_at	1.34633	Ts translation elongation factor, mitochondrial
207507_s_at	1.34619	ATP synthase, H+ transporting, mitochondrial F0 complex, subunit c (subunit 9) isoform 3
218227_at	1.34612	nucleotide binding protein 2 (MinD homolog, E. coli)
221550_at	1.34605	COX15 homolog, cytochrome c oxidase assembly protein (yeast)
212242_at	1.34605	tubulin, alpha 1 (testis specific)
219100_at	1.34557	hypothetical protein FLJ22559
214742_at	1.3448	KIAA1118 protein
202433_at	1.34413	UDP-galactose transporter related
200035_at	1.34384	likely ortholog of Xenopus dullard
201173_x_at	1.34358	nuclear distribution gene C homolog (A. nidulans)
203116_s_at	1.34304	ferrochelatase (protoporphyria)
202296_s_at	1.34297	similar to S. cerevisiae RER1
201059_at	1.34276	ems1 sequence (mammary tumor and squamous cell carcinoma-associated (p80/85 src substrate)
214169_at	1.3427	unc-84 homolog A (C. elegans)
217879_at	1.34227	cell division cycle 27
204125_at	1.34214	CGI-65 protein
203067_at	1.34175	E3-binding protein
213645_at	1.34173	codes for antisense RNA (RTS alpha mRNA) to thymidylate synthase mRNA and pre-mRNA; member of the mandelate racemase family; associated with quorum sensing functions in human cells; Homo sapiens RTS (RTS) gene, complete cds, alternatively spliced.
210423_s_at	1.34146	solute carrier family 11 (proton-coupled divalent metal ion transporters), member 1
204603_at	1.34144	exonuclease 1
209572_s_at	1.34124	embryonic ectoderm development
219648_at	1.34121	hypothetical protein FLJ10116
48531_at	1.34097	TNFAIP3 interacting protein 2
214911_s_at	1.34064	bromodomain containing 2
200598_s_at	1.34059	tumor rejection antigen (gp96) 1
222021_x_at	1.34024	Homo sapiens full length insert cDNA clone ZC24D06
202279_at	1.33965	chromosome 14 open reading frame 2
212103_at	1.33965	karyopherin alpha 6 (importin alpha 7)
212021_s_at	1.33929	antigen identified by monoclonal antibody Ki-67
201089_at	1.33833	ATPase, H+ transporting, lysosomal 56/58kDa, V1 subunit B, isoform 2
211676_s_at	1.33736	interferon gamma receptor 1
210559_s_at	1.3369	cell division cycle 2, G1 to S and G2 to M
219081_at	1.33657	FLJ20288 protein
207088_s_at	1.33616	solute carrier family 25 (mitochondrial carrier; oxoglutarate carrier), member 11
218096_at	1.33615	hypothetical protein FLJ11210
201695_s_at	1.33529	nucleoside phosphorylase
201375_s_at	1.33524	protein phosphatase 2 (formerly 2A), catalytic subunit, beta isoform
221637_s_at	1.33514	hypothetical protein MGC2477
218597_s_at	1.33503	uncharacterized hematopoietic stem/progenitor cells protein MDS029
218571_s_at	1.33501	HSPC134 protein
221692_s_at	1.33457	mitochondrial ribosomal protein L34
209045_at	1.33447	X-prolyl aminopeptidase (aminopeptidase P) 1, soluble
204170_s_at	1.33427	CDC28 protein kinase regulatory subunit 2
212432_at	1.33417	GrpE-like protein cochaperone
216958_s_at	1.33357	isovaleryl Coenzyme A dehydrogenase
219933_at	1.33355	glutaredoxin 2
204244_s_at	1.33289	activator of S phase kinase
210054_at	1.33275	hypothetical protein MGC4701
202484_s_at	1.33227	methyl-CpG binding domain protein 2
38671_at	1.33195	KIAA0620 protein
200898_s_at	1.33146	meningioma expressed antigen 5 (hyaluronidase)
203682_s_at	1.33128	isovaleryl Coenzyme A dehydrogenase
210006_at	1.33078	DKFZP564O243 protein
202161_at	1.33069	protein kinase C-like 1
203458_at	1.33034	sepiapterin reductase (7,8-dihydrobiopterin:NADP+ oxidoreductase)
220495_s_at	1.32977	hypothetical protein FLJ22625
212313_at	1.32889	hypothetical protein MGC29816
218933_at	1.32869	hypothetical protein MGC5347
200027_at	1.32857	asparaginyl-tRNA synthetase
212891_s_at	1.32836	papillomavirus L2 interacting nuclear protein 1
204526_s_at	1.32832	vascular Rab-GAP/TBC-containing
200668_s_at	1.32799	ubiquitin-conjugating enzyme E2D 3 (UBC4/5 homolog, yeast)
214170_x_at	1.32783	fumarate hydratase
214246_x_at	1.32749	cholinergic receptor, nicotinic, epsilon polypeptide
208024_s_at	1.3274	DiGeorge syndrome critical region gene 6
221002_s_at	1.32711	tetraspanin similar to TM4SF9
221497_x_at	1.32706	egl nine homolog 1 (C. elegans)
203312_x_at	1.32685	ADP-ribosylation factor 6
202526_at	1.32606	MAD, mothers against decapentaplegic homolog 4 (Drosophila)
200905_x_at	1.32591	major histocompatibility complex, class I, E
220052_s_at	1.32567	TERF1 (TRF1)-interacting nuclear factor 2
209123_at	1.32514	quinoid dihydropteridine reductase
219862_s_at	1.32503	nuclear prelamin A recognition factor
203127_s_at	1.32494	serine palmitoyltransferase, long chain base subunit 2
218190_s_at	1.32475	ubiquinol-cytochrome c reductase complex (7.2 kD)
215947_s_at	1.32438	Homo sapiens clone IMAGE 172979.
218895_at	1.32426	hypothetical protein FLJ12455
201330_at	1.32404	arginyl-tRNA synthetase
215210_s_at	1.32377	alpha-ketoglutarate dehydrogenase complex dihydrolipoyl succinyltransferase, KGDHC E2k component; This sequence comes from Fig. 1; KGDHC E2k component; E2k=alpha-ketoglutarate dehydrogenase complex dihydrolipoyl succinyltransferase [human, fetal brain, mRNA, 2987 nt].
201356_at	1.32349	601810961R1 NIH_MGC_48 Homo sapiens cDNA clone IMAGE:4053975 3', mRNA sequence.
216384_x_at	1.32345	Homo sapiens prothymosin alpha (PTMA) gene, complete cds.
202225_at	1.32336	v-crk sarcoma virus CT10 oncogene homolog (avian)
211752_s_at	1.32322	NADH dehydrogenase (ubiquinone) Fe-S protein 7, 20kDa (NADH-coenzyme Q reductase)
200044_at	1.32301	splicing factor, arginine/serine-rich 9
220890_s_at	1.32247	hqp0256 protein
218085_at	1.32237	synonym: CGI-34; Homo sapiens hypothetical protein HSPC177 (HSPC177), mRNA.
218415_at	1.32235	vacuolar protein sorting 33B (yeast)
203511_s_at	1.32195	similar to yeast BET3 (S. cerevisiae)
205129_at	1.32174	nucleophosmin/nucleoplasmin, 3
207335_x_at	1.32162	ATP synthase, H+ transporting, mitochondrial F0 complex, subunit e
213682_at	1.32139	nucleoporin 50kDa
200838_at	1.32121	cathepsin B
212027_at	1.32114	S164 protein
34689_at	1.32065	three prime repair exonuclease 1
209078_s_at	1.32053	thioredoxin 2
212612_at	1.32047	REST corepressor
211662_s_at	1.32037
214882_s_at	1.32017	splicing factor, arginine/serine-rich 2
218112_at	1.32005	mitochondrial ribosomal protein S34
202680_at	1.31969	general transcription factor IIE, polypeptide 2, beta 34kDa
200846_s_at	1.31949	protein phosphatase 1, catalytic subunit, alpha isoform
201832_s_at	1.31853	vesicle docking protein p115
214684_at	1.31825	MADS box transcription enhancer factor 2, polypeptide A (myocyte enhancer factor 2A)
45572_s_at	1.31767	golgi associated, gamma adaptin ear containing, ARF binding protein 1
219492_at	1.31684	cystein-rich hydrophobic domain 2
203981_s_at	1.31673	ATP-binding cassette, sub-family D (ALD), member 4
212245_at	1.31665	neural stem cell derived neuronal survival protein
200046_at	1.31664	defender against cell death 1
214662_at	1.31651	KIAA0007 protein
201216_at	1.3165	chromosome 12 open reading frame 8
215773_x_at	1.31639	ADP-ribosyltransferase (NAD+; poly(ADP-ribose) polymerase)-like 2
200971_s_at	1.31621	stress-associated endoplasmic reticulum protein 1
203082_at	1.3161	KIAA0187 gene product
218467_at	1.31576	hepatocellular carcinoma susceptibility protein
220239_at	1.31565	SBBI26 protein
204998_s_at	1.31531	activating transcription factor 5
208800_at	1.31511	signal recognition particle 72kDa
204809_at	1.31452
219055_at	1.31446	hypothetical protein FLJ10379
217503_at	1.31445	ESTs
211575_s_at	1.31363	predicted protein of HQ2446; Homo sapiens PRO2446 mRNA, complete cds.
214075_at	1.31324	secreted protein of unknown function
205412_at	1.31303	acetyl-Coenzyme A acetyltransferase 1 (acetoacetyl Coenzyme A thiolase)
218443_s_at	1.31302	DAZ associated protein 1
207405_s_at	1.31278	RAD17 homolog (S. pombe)
216304_x_at	1.3125	Homo sapiens FTSH gene for putative ATPases, exons 1 and 2 and join CDS.
209303_at	1.31223	NADH dehydrogenase (ubiquinone) Fe-S protein 4, 18kDa (NADH-coenzyme Q reductase)
214779_s_at	1.3116	hypothetical protein DJ1042K10.2
200738_s_at	1.31152	phosphoglycerate kinase 1
200954_at	1.31123	ATPase, H+ transporting, lysosomal 16kDa, V0 subunit c
202461_at	1.31066	eukaryotic translation initiation factor 2B, subunit 2 beta, 39kDa
217839_at	1.3101	TRK-fused gene
208777_s_at	1.31008	proteasome (prosome, macropain) 26S subunit, non-ATPase, 11
200844_s_at	1.30968	antioxidant protein 2
210153_s_at	1.30889	malic enzyme 2, NAD(+)-dependent, mitochondrial
219356_s_at	1.30873	hypothetical protein HSPC177
201097_s_at	1.30805	ADP-ribosylation factor 4
215696_s_at	1.30744	KIAA0310 gene product
217099_s_at	1.30707	Homo sapiens chromosome 17 clone PAC P579 HC90, HC71AC, HC6 and HC56 genes, complete sequence.
213889_at	1.30692	phosphatidylinositol glycan, class L
210996_s_at	1.30691	tyrosine 3-monooxygenase/tryptophan 5-monooxygenase activation protein, epsilon polypeptide
200805_at	1.30649	chromosome 5 open reading frame 8
210820_x_at	1.30586	coenzyme Q7 homolog, ubiquinone (yeast)
208846_s_at	1.30556	voltage-dependent anion channel 3
208970_s_at	1.30534	uroporphyrinogen decarboxylase
203605_at	1.30531	signal recognition particle 54kDa
201948_at	1.30528	nucleolar GTPase
212174_at	1.30516	Homo sapiens cDNA FLJ13696 fis, clone PLACE2000140.
221972_s_at	1.305	calcium binding protein Cab45 precursor
202389_s_at	1.305	huntingtin (Huntington disease)
208934_s_at	1.30496	lectin, galactoside-binding, soluble, 8 (galectin 8)
201142_at	1.30485	eukaryotic translation initiation factor 2, subunit 1 alpha, 35kDa
216640_s_at	1.30485	Homo sapiens cDNA: FLJ23273 fis, clone HEP02611, highly similar to HSU79278 Human protein disulfide isomerase-related protein P5 mRNA.
209891_at	1.30467	AD024 protein
205633_s_at	1.30451	aminolevulinate, delta-, synthase 1
208969_at	1.30414	NADH dehydrogenase (ubiquinone) 1 alpha subcomplex, 9, 39kDa
212798_s_at	1.30372	hypothetical protein DKFZp564O043
208864_s_at	1.30249	thioredoxin
212495_at	1.30234	KIAA0876 protein
217756_x_at	1.3021	small EDRK-rich factor 2
218250_s_at	1.30177	CCR4-NOT transcription complex, subunit 7
213374_x_at	1.30167	3-hydroxyisobutyryl-Coenzyme A hydrolase
212270_x_at	1.30165	ribosomal protein L17
215499_at	1.3014	mitogen-activated protein kinase kinase 3
202799_at	1.30122	ClpP caseinolytic protease, ATP-dependent, proteolytic subunit homolog (E. coli)
202405_at	1.30106	TIA1 cytotoxic granule-associated RNA binding protein-like 1
218021_at	1.30105	dehydrogenase/reductase (SDR family) member 4
202114_at	1.30092	sorting nexin 2
219291_at	1.30079	x 009 protein
213859_x_at	1.30062	SWI/SNF related, matrix associated, actin dependent regulator of chromatin, subfamily a, member 5
208616_s_at	1.30053	protein tyrosine phosphatase type IVA, member 2
203138_at	1.30041	histone acetyltransferase 1
217898_at	1.30022	chromosome 11 hypothetical protein ORF3
200652_at	1.3001	signal sequence receptor, beta (translocon-associated protein beta)
203075_at	1.29979	MAD, mothers against decapentaplegic homolog 2 (Drosophila)
205055_at	1.29923
218572_at	1.29899	HSPC134 protein
200650_s_at	1.29847	lactate dehydrogenase A
203358_s_at	1.29803	enhancer of zeste homolog 2 (Drosophila)
217722_s_at	1.29757	mesenchymal stem cell protein DSC92
202432_at	1.29718	protein phosphatase 3 (formerly 2B), catalytic subunit, beta isoform (calcineurin A beta)
211406_at	1.29649	predicted protein of HQ2309; Homo sapiens PRO2309 mRNA, complete cds.
221482_s_at	1.2964	cyclic AMP phosphoprotein, 19 kD
221654_s_at	1.29594	ubiquitin specific protease 3
202441_at	1.29533	similar to Caenorhabditis elegans protein C42C1.9
218157_x_at	1.29469	small protein effector 1 of Cdc42
205394_at	1.29457	CHK1 checkpoint homolog (S. pombe)
202387_at	1.29427	BCL2-associated athanogene
202594_at	1.29422	leptin receptor overlapping transcript-like 1
203261_at	1.29367	likely ortholog of mouse dynactin 6
200882_s_at	1.2929	proteasome (prosome, macropain) 26S subunit, non-ATPase, 4
201274_at	1.29257	proteasome (prosome, macropain) subunit, alpha type, 5
218771_at	1.29247	pantothenate kinase 4
201569_s_at	1.29222	CGI-51 protein
218214_at	1.29125	hypothetical protein FLJ11773
208687_x_at	1.29073	heat shock 70kDa protein 8
221381_s_at	1.29064	synonyms: CSR, SEN, CSRB, SEN1; similar to MGR15; senescence (cellular)-related 1; Senescence-related, cellular, 1; Homo sapiens mortality factor 4 (MORF4), mRNA.
212020_s_at	1.29059	antigen identified by monoclonal antibody Ki-67
201225_s_at	1.29016	serine/arginine repetitive matrix 1
200093_s_at	1.29009	histidine triad nucleotide binding protein 1
213011_s_at	1.28988	triosephosphate isomerase 1
214937_x_at	1.28986	pericentriolar material 1
201697_s_at	1.28927	DNA (cytosine-5-)-methyltransferase 1
200039_s_at	1.28911	proteasome (prosome, macropain) subunit, beta type, 2
205393_s_at	1.289	CHK1 checkpoint homolog (S. pombe)
221058_s_at	1.28898	chemokine-like factor
210104_at	1.28894	mediator of RNA polymerase II transcription, subunit 6 homolog (yeast)
203931_s_at	1.28847	mitochondrial ribosomal protein L12
208815_x_at	1.28781	heat shock 70kDa protein 4
202293_at	1.2878	stromal antigen 1
200669_s_at	1.28768	ubiquitin-conjugating enzyme E2D 3 (UBC4/5 homolog, yeast)
201659_s_at	1.28717	ADP-ribosylation factor-like 1
203322_at	1.28705	KIAA0863 protein
218558_s_at	1.28681	mitochondrial ribosomal protein L39
201520_s_at	1.28618	G-rich RNA sequence binding factor 1
202113_s_at	1.28609	Homo sapiens sorting nexin 2 (SNX2) mRNA, complete cds.
202697_at	1.28553	cleavage and polyadenylation specific factor 5, 25 kDa
219709_x_at	1.28415	hypothetical protein MGC2494
205588_s_at	1.28391	FGFR1 oncogene partner
201303_at	1.28375	KIAA0111 gene product
50277_at	1.28368	golgi associated, gamma adaptin ear containing, ARF binding protein 1
203190_at	1.28298	NADH dehydrogenase (ubiquinone) Fe-S protein 8, 23kDa (NADH-coenzyme Q reductase)
208858_s_at	1.28241	likely ortholog of mouse membrane bound C2 domain containing protein
215905_s_at	1.2821	U5 snRNP-specific 40 kDa protein (hPrp8-binding)
33760_at	1.28179	peroxisomal biogenesis factor 14
202670_at	1.28149	mitogen-activated protein kinase kinase 1
48580_at	1.28132	CpG binding protein
205455_at	1.28126	macrophage stimulating 1 receptor (c-met-related tyrosine kinase)
214442_s_at	1.28113	Msx-interacting-zinc finger
205748_s_at	1.28108	hypothetical protein FLJ20552
212537_x_at	1.28051	ribosomal protein L17
214118_x_at	1.28021	pericentriolar material 1
209449_at	1.27976	LSM2 homolog, U6 small nuclear RNA associated (S. cerevisiae)
202174_s_at	1.27976	pericentriolar material 1
200750_s_at	1.27921	RAN, member RAS oncogene family
203663_s_at	1.27868	cytochrome c oxidase subunit Va
210740_s_at	1.2785	inositol 1,3,4-triphosphate 5/6 kinase
52164_at	1.27826	chromosome 11 open reading frame 24
207721_x_at	1.2779	histidine triad nucleotide binding protein 1
202352_s_at	1.27786	proteasome (prosome, macropain) 26S subunit, non-ATPase, 12
218860_at	1.2777	hypothetical protein MGC3162
200978_at	1.27768	malate dehydrogenase 1, NAD (soluble)
201657_at	1.27589	ADP-ribosylation factor-like 1
201306_s_at	1.2756	acidic (leucine-rich) nuclear phosphoprotein 32 family, member B
203526_s_at	1.27543	adenomatosis polyposis coli
211271_x_at	1.2749	polypyrimidine tract binding protein 1
200691_s_at	1.27485	heat shock 70kDa protein 9B (mortalin-2)
201102_s_at	1.27463	phosphofructokinase, liver
211519_s_at	1.27429	kinesin family member 2C
210864_x_at	1.27379	hemochromatosis
222000_at	1.27366	Homo sapiens, Similar to hypothetical protein FLJ20378, clone IMAGE:5547904, mRNA, partial cds
215044_s_at	1.27365	signal transducing adaptor molecule (SH3 domain and ITAM motif) 2
212900_at	1.27364	SEC24 related gene family, member A (S. cerevisiae)
213912_at	1.27359	KIAA0984 protein
218134_s_at	1.27275	hypothetical protein FLJ10290
200014_s_at	1.27273	heterogeneous nuclear ribonucleoprotein C (C1/C2)
202233_s_at	1.27151	ubiquinol-cytochrome c reductase hinge protein
203893_at	1.2714	TAF9 RNA polymerase II, TATA box binding protein (TBP)-associated factor, 32kDa
219879_s_at	1.27137	hypothetical protein MGC3130
211787_s_at	1.27136	eukaryotic translation initiation factor 4A, isoform 1
201232_s_at	1.27013	proteasome (prosome, macropain) 26S subunit, non-ATPase, 13
218966_at	1.27011	myosin 5C
208819_at	1.26969	mel transforming oncogene (derived from cell line NK14)- RAB8 homolog
208932_at	1.26933	protein phosphatase 4 (formerly X), catalytic subunit
201575_at	1.26898	SKI-interacting protein
218220_at	1.2687	chromosome 12 open reading frame 10
218109_s_at	1.26851	hypothetical protein FLJ14153
217945_at	1.26801	BTB (POZ) domain containing 1
209225_x_at	1.2678	karyopherin (importin) beta 2
203743_s_at	1.2675	thymine-DNA glycosylase
204219_s_at	1.2674	proteasome (prosome, macropain) 26S subunit, ATPase, 1
201180_s_at	1.26722	guanine nucleotide binding protein (G protein), alpha inhibiting activity polypeptide 3
218766_s_at	1.26714	tryptophanyl tRNA synthetase 2 (mitochondrial)
204715_at	1.2667	pannexin 1
212866_at	1.26655	Homo sapiens, similar to hypothetical protein DKFZp564N123.1 - human (fragment), clone IMAGE:5220614, mRNA
217958_at	1.26635	PTD009 protein
200736_s_at	1.26605	glutathione peroxidase 1
212241_at	1.26548	glutamate receptor, ionotropic, N-methyl D-aspartate-like 1A
218409_s_at	1.26548	DnaJ (Hsp40) homolog, subfamily C, member 1
209364_at	1.26539	BCL2-antagonist of cell death
219698_s_at	1.26515	hypothetical protein FLJ23017
209350_s_at	1.26486	G protein pathway suppressor 2
209300_s_at	1.26425	DKFZP566B183 protein
217733_s_at	1.26424	thymosin, beta 10
218580_x_at	1.26421	aurora-A kinase interacting protein
218383_at	1.26338	chromosome 14 open reading frame 94
208159_x_at	1.26331	DEAD/H (Asp-Glu-Ala-Asp/His) box polypeptide 11 (CHL1-like helicase homolog, S. cerevisiae)
218171_at	1.26328	vacuolar protein sorting 4B (yeast)
200052_s_at	1.26223	interleukin enhancer binding factor 2, 45kDa
212110_at	1.26184	KIAA0062 protein
204252_at	1.26136	cyclin-dependent kinase 2
200655_s_at	1.26098	calmodulin 1 (phosphorylase kinase, delta)
201568_at	1.26088	low molecular mass ubiquinone-binding protein (9.5kD)
207707_s_at	1.26066	SEC13-like 1 (S. cerevisiae)
201198_s_at	1.26029	proteasome (prosome, macropain) 26S subunit, non-ATPase, 1
218478_s_at	1.26028	hypothetical protein DKFZp434E2220
37012_at	1.26012	capping protein (actin filament) muscle Z-line, beta
42361_g_at	1.26009	chromosome 6 open reading frame 18
209214_s_at	1.25941	Ewing sarcoma breakpoint region 1
207668_x_at	1.2587	protein disulfide isomerase-related protein
219007_at	1.25859	nucleoporin Nup43
210574_s_at	1.25818	nuclear distribution gene C homolog (A. nidulans)
200038_s_at	1.25814	ribosomal protein L17
201176_s_at	1.25729	archain 1
210018_x_at	1.25708	mucosa associated lymphoid tissue lymphoma translocation gene 1
203366_at	1.25661	polymerase (DNA directed), gamma
203464_s_at	1.25612	epsin 2
221803_s_at	1.25567	nuclear receptor binding factor-2
221006_s_at	1.25561	sorting nexin 27
208095_s_at	1.25542	calcium/calmodulin-dependent protein kinase (CaM kinase) II gamma
200812_at	1.25537	chaperonin containing TCP1, subunit 7 (eta)
202329_at	1.25486	c-src tyrosine kinase
216457_s_at	1.25416	unnamed protein product; Homo sapiens cDNA: FLJ22427 fis, clone HRC09013.
214299_at	1.25407	topoisomerase (DNA) III alpha
205545_x_at	1.25399	DnaJ (Hsp40) homolog, subfamily C, member 8
221425_s_at	1.25396	hypothetical protein MGC4276 similar to CG8198
219397_at	1.25391	hypothetical protein FLJ13448
207922_s_at	1.25389	macrophage erythroblast attacher
203203_s_at	1.25384	HIV-1 rev binding protein 2
210211_s_at	1.25344	heat shock 90kDa protein 1, alpha
202077_at	1.25308	NADH dehydrogenase (ubiquinone) 1, alpha/beta subcomplex, 1, 8kDa
203805_s_at	1.25252	Fanconi anemia, complementation group A
214864_s_at	1.25189	glyoxylate reductase/hydroxypyruvate reductase
204828_at	1.25148	RAD9 homolog (S. pombe)
207667_s_at	1.25082	mitogen-activated protein kinase kinase 3
201542_at	1.25031	SAR1 protein
221255_s_at	1.2503	hypothetical protein MGC2963
217815_at	1.25005	suppressor of Ty 16 homolog (S. cerevisiae)
201359_at	1.24956	coatomer protein complex, subunit beta
203406_at	1.24949	microfibrillar-associated protein 1
208799_at	1.24945	Homo sapiens, proteasome (prosome, macropain) subunit, beta type, 5, clone MGC:2175 IMAGE:2967251, mRNA, complete cds.
207375_s_at	1.24934	interleukin 15 receptor, alpha
218826_at	1.24926	novel protein
201410_at	1.24887	Homo sapiens cDNA FLJ30436 fis, clone BRACE2009037.
202041_s_at	1.24852
201896_s_at	1.24817	P53-regulated DDA3
209239_at	1.24803	nuclear factor of kappa light polypeptide gene enhancer in B-cells 1 (p105)
203522_at	1.24792	copper chaperone for superoxide dismutase
202442_at	1.24779	adaptor-related protein complex 3, sigma 1 subunit
210672_s_at	1.24742	Conserved gene telomeric to alpha globin cluster
211969_at	1.24617	heat shock 90kDa protein 1, alpha
204216_s_at	1.24615	hypothetical protein FLJ11806
204402_at	1.24557	chromosome 22 open reading frame 3
222369_at	1.24548	ESTs, Weakly similar to hypothetical protein FLJ20378 [Homo sapiens] [H.sapiens]
202315_s_at	1.24525	breakpoint cluster region
212145_at	1.2449	mitochondrial ribosomal protein S27
209302_at	1.24465	polymerase (RNA) II (DNA directed) polypeptide H
215747_s_at	1.24454	chromosome condensation 1
218231_at	1.2445	N-acetylglucosamine kinase
206052_s_at	1.24441	stem-loop (histone) binding protein
218213_s_at	1.24431	chromosome 11 open reading frame 10
209503_s_at	1.24403	similar to 26S proteasome subunit p45; Homo sapiens clone 23598 mRNA, complete cds.
213179_at	1.24399	602381329F1 NIH_MGC_93 Homo sapiens cDNA clone IMAGE:4499023 5', mRNA sequence.
201597_at	1.24362	cytochrome c oxidase subunit VIIa polypeptide 2 (liver)
213848_at	1.24332	Homo sapiens mRNA; cDNA DKFZp586F2224 (from clone DKFZp586F2224)
203732_at	1.24332	thyroid hormone receptor interactor 4
211931_s_at	1.24303	Homo sapiens BX1 mRNA, partial cds
202603_at	1.2421	a disintegrin and metalloproteinase domain 10
201573_s_at	1.24209	eukaryotic translation termination factor 1
200622_x_at	1.24165	calmodulin 3 (phosphorylase kinase, delta)
200783_s_at	1.24148	stathmin 1/oncoprotein 18
202227_s_at	1.24137	bromodomain containing 8
200818_at	1.24114	ATP synthase, H+ transporting, mitochondrial F1 complex, O subunit (oligomycin sensitivity conferring protein)
201219_at	1.24043	C-terminal binding protein 2
207845_s_at	1.24023	anaphase-promoting complex subunit 10
213554_s_at	1.24012	hypothetical protein H41
211047_x_at	1.24011	adaptor-related protein complex 2, sigma 1 subunit
209746_s_at	1.24009	coenzyme Q7 homolog, ubiquinone (yeast)
221483_s_at	1.23992	cyclic AMP phosphoprotein, 19 kD
214674_at	1.23969	ubiquitin specific protease 19
218300_at	1.2394	hypothetical protein MGC4606
209332_s_at	1.23936	MAX protein
201385_at	1.23926	DEAD/H (Asp-Glu-Ala-Asp/His) box polypeptide 15
205812_s_at	1.23926	sulfotransferase family, cytosolic, 1C, member 2
202244_at	1.23874	proteasome (prosome, macropain) subunit, beta type, 4
200059_s_at	1.23854	ras homolog gene family, member A
203738_at	1.23847	hypothetical protein FLJ11193
208668_x_at	1.23755	high-mobility group nucleosomal binding domain 2
201600_at	1.23752	repressor of estrogen receptor activity
219098_at	1.23732	MYB binding protein (P160) 1a
200087_s_at	1.23688	coated vesicle membrane protein
221190_s_at	1.23667	colon cancer-associated protein Mic1
218576_s_at	1.2366	dual specificity phosphatase 12
35265_at	1.23644	fragile X mental retardation, autosomal homolog 2
212112_s_at	1.23643	syntaxin 12
65770_at	1.23629	mitochondrial Rho 2
214737_x_at	1.23585	heterogeneous nuclear ribonucleoprotein C (C1/C2)
217872_at	1.23564	hypothetical protein FLJ20643
203647_s_at	1.23553	ferredoxin 1
200857_s_at	1.23544	nuclear receptor co-repressor 1
216988_s_at	1.23543	Homo sapiens (clone hh18) protein tyrosine phosphatase (ptp-IV1r) gene, 5' end of cds.
215548_s_at	1.23543	vesicle transport-related protein
204243_at	1.23442	rearranged L-myc fusion sequence
222229_x_at	1.2341	Human DNA sequence from clone RP13-258O15 on chromosome X, complete sequence.
201530_x_at	1.23344	eukaryotic translation initiation factor 4A, isoform 1
218761_at	1.23338	Arkadia
221532_s_at	1.23307	recombination protein REC14
220939_s_at	1.23249	dipeptidylpeptidase 8
36566_at	1.2322	cystinosis, nephropathic
200041_s_at	1.23185	HLA-B associated transcript 1
200803_s_at	1.23181	testis enhanced gene transcript (BAX inhibitor 1)
210334_x_at	1.23112	baculoviral IAP repeat-containing 5 (survivin)
200876_s_at	1.23082	proteasome (prosome, macropain) subunit, beta type, 1
213708_s_at	1.22934	GT198, complete ORF
212434_at	1.2287	GrpE-like protein cochaperone
208374_s_at	1.22856	capping protein (actin filament) muscle Z-line, alpha 1
217249_x_at	1.22843	cytochrome C oxidase; match to P14406 (PID:g117121); H_RG162B04.1; Homo sapiens BAC clone CTB-162B4 from 4, complete sequence.
218680_x_at	1.22827	Huntingtin interacting protein K
209316_s_at	1.22786	HBS1-like (S. cerevisiae)
201077_s_at	1.22767	NHP2 non-histone chromosome protein 2-like 1 (S. cerevisiae)
205145_s_at	1.22742	myosin, light polypeptide 5, regulatory
217768_at	1.22737	CGI-99 protein
200019_s_at	1.22668	Finkel-Biskis-Reilly murine sarcoma virus (FBR-MuSV) ubiquitously expressed (fox derived); ribosomal protein S30
202243_s_at	1.22625	proteasome (prosome, macropain) subunit, beta type, 4
218508_at	1.2261	transcription factor SMIF
212648_at	1.22597	nucleic acid helicase DDXx
200863_s_at	1.22577	RAB11A, member RAS oncogene family
212639_x_at	1.22565	tubulin, alpha, ubiquitous
217863_at	1.22562	protein inhibitor of activated STAT, 1
200682_s_at	1.22561	ubiquitin-conjugating enzyme E2L 3
206790_s_at	1.22527	NADH dehydrogenase (ubiquinone) 1 beta subcomplex, 1, 7kDa
213846_at	1.22497	cytochrome c oxidase subunit VIIc
220547_s_at	1.22433	hypothetical protein MGC5560
201955_at	1.22424
221597_s_at	1.22373	HSPC171 protein
220661_s_at	1.22339	hypothetical protein FLJ20531
208845_at	1.22307	Voltage-dependent anion channel 3
200726_at	1.22258	protein phosphatase 1, catalytic subunit, gamma isoform
200593_s_at	1.22205	heterogeneous nuclear ribonucleoprotein U (scaffold attachment factor A)
213453_x_at	1.22198	glyceraldehyde-3-phosphate dehydrogenase
202406_s_at	1.22174	TIA1 cytotoxic granule-associated RNA binding protein-like 1
200792_at	1.22101	thyroid autoantigen 70kDa (Ku antigen)
208972_s_at	1.22097	ATP synthase, H+ transporting, mitochondrial F0 complex, subunit c (subunit 9), isoform 1
218725_at	1.22085	solute carrier family 25 (mitochondrial carrier: glutamate), member 22
217907_at	1.22052	mitochondrial ribosomal protein L18
212696_s_at	1.22027	ring finger protein 4
200710_at	1.22013	acyl-Coenzyme A dehydrogenase, very long chain
208652_at	1.21993	protein phosphatase 2 (formerly 2A), catalytic subunit, alpha isoform
200869_at	1.21962	ribosomal protein L18a
212028_at	1.2195	S164 protein
207573_x_at	1.21847	ATP synthase, H+ transporting, mitochondrial F0 complex, subunit g
201090_x_at	1.21789	tubulin, alpha, ubiquitous
207688_s_at	1.21773	inhibin, beta C
204181_s_at	1.21759	zinc finger protein 297B
32099_at	1.2175	KIAA0138 gene product
204479_at	1.21628	osteoclast stimulating factor 1
200944_s_at	1.21609	high-mobility group nucleosome binding domain 1
222216_s_at	1.21558	mitochondrial ribosomal protein L17
217774_s_at	1.21445	hypothetical protein HSPC152
212426_s_at	1.21351	tyrosine 3-monooxygenase/tryptophan 5-monooxygenase activation protein, theta polypeptide
203978_at	1.21342	nucleotide binding protein 1 (MinD homolog, E. coli)
208809_s_at	1.2115	hypothetical protein FLJ12619
221227_x_at	1.21136	Homo sapiens coenzyme Q3 homolog, methyltransferase (yeast) (COQ3), mRNA.
210149_s_at	1.21133	ATP synthase, H+ transporting, mitochondrial F0 complex, subunit d
203330_s_at	1.21095	syntaxin 5A
212010_s_at	1.21073	hypothetical protein H41
201740_at	1.21071	NADH dehydrogenase (ubiquinone) Fe-S protein 3, 30kDa (NADH-coenzyme Q reductase)
201319_at	1.21001	myosin, light polypeptide, regulatory, non-sarcomeric (20kD)
211609_x_at	1.20978	Subunit of the 26S protease that binds and presumably selects ubiquitin-conjugates for destruction; Subunit 5a of the 26S protease regulatory complex; Human 26S protease subunit S5a mRNA, complete cds.
215952_s_at	1.20977	Homo sapiens clone IMAGE 172979.
214328_s_at	1.20938	heat shock 90kDa protein 1, alpha
203091_at	1.20906	far upstream element (FUSE) binding protein 1
200053_at	1.2088	sperm associated antigen 7
213378_s_at	1.20863	DEAD/H (Asp-Glu-Ala-Asp/His) box polypeptide 11 (CHL1-like helicase homolog, S. cerevisiae)
200833_s_at	1.20854	RAP1B, member of RAS oncogene family
204599_s_at	1.20761	mitochondrial ribosomal protein L28
208826_x_at	1.20735	histidine triad nucleotide binding protein 1
204925_at	1.20621	cystinosis, nephropathic
218754_at	1.20614	hypothetical protein FLJ23323
211072_x_at	1.20582	tubulin, alpha, ubiquitous
201154_x_at	1.20456	ribosomal protein L4
215792_s_at	1.20314	hypothetical protein FLJ10737
217900_at	1.20257	hypothetical protein FLJ10326
210011_s_at	1.20163	Ewing sarcoma breakpoint region 1
208066_s_at	1.20126	general transcription factor IIB
215424_s_at	1.20112	SKI-interacting protein
203095_at	1.20085	mitochondrial translational initiation factor 2
202076_at	1.19885	baculoviral IAP repeat-containing 2
221891_x_at	1.19797	heat shock 70kDa protein 8
217883_at	1.19682	hypothetical protein CL25022
214525_x_at	1.196	mutL homolog 3 (E. coli)
202140_s_at	1.19588	CDC-like kinase 3
210434_x_at	1.19494	jumping translocation breakpoint
212165_at	1.19444	chromosome 1 open reading frame 37
200040_at	1.19355	KH domain containing, RNA binding, signal transduction associated 1
211710_x_at	1.19333	ribosomal protein L4
200694_s_at	1.19327	DEAD/H (Asp-Glu-Ala-Asp/His) box polypeptide 24
209073_s_at	1.19296	numb homolog (Drosophila)
219293_s_at	1.19293	hypothetical protein PTD004
217982_s_at	1.19276	mortality factor 4 like 1
218713_at	1.19215	similar to NMDA receptor-regulated gene 2 (mouse)
200947_s_at	1.19215	glutamate dehydrogenase 1
200006_at	1.19208	Parkinson disease (autosomal recessive, early onset) 7
214288_s_at	1.19172	proteasome (prosome, macropain) subunit, beta type, 1
217508_s_at	1.19131	hypothetical protein MGC12909
221708_s_at	1.19066	hypothetical protein IRO039700
200048_s_at	1.19027	jumping translocation breakpoint
220980_s_at	1.18933	hypothetical protein DKFZp434B195
222199_s_at	1.18887	bridging integrator 3
212673_at	1.18838	methionyl aminopeptidase 1
201400_at	1.18561	proteasome (prosome, macropain) subunit, beta type, 3
211152_s_at	1.18561	protease, serine, 25
219350_s_at	1.18456	second mitochondria-derived activator of caspase
204316_at	1.18368	regulator of G-protein signalling 10
218492_s_at	1.18363	hypothetical protein MGC10963
200089_s_at	1.18358	ribosomal protein L4
201227_s_at	1.18356	NADH dehydrogenase (ubiquinone) 1 beta subcomplex, 8, 19kDa
205849_s_at	1.18341	ubiquinol-cytochrome c reductase binding protein
200614_at	1.1829	clathrin, heavy polypeptide (Hc)
212578_x_at	1.18194	ribosomal protein S17
218262_at	1.18128	hypothetical protein FLJ22318
203517_at	1.18062	metaxin 2
216606_x_at	1.18053
212534_at	1.17917	Homo sapiens OVN6-2 mRNA, partial cds
201922_at	1.17871	hypothetical protein YR-29
215631_s_at	1.17693	breast cancer metastasis-suppressor 1
44111_at	1.1753	vacuolar protein sorting 33B (yeast)
215482_s_at	1.1746	DKFZP586J0119 protein
218126_at	1.17424	hypothetical protein FLJ10579
201245_s_at	1.17382	ubiquitin-specific protease otubain 1
209224_s_at	1.17268	NADH dehydrogenase (ubiquinone) 1 alpha subcomplex, 2, 8kDa
202892_at	1.17255	CDC23 (cell division cycle 23, yeast, homolog)
216323_x_at	1.17223	alpha-tubulin isotype H2-alpha; Human alpha-tubulin isotype H2-alpha gene, last exon.
213860_x_at	1.17159	casein kinase 1, alpha 1
204752_x_at	1.17061	ADP-ribosyltransferase (NAD+; poly(ADP-ribose) polymerase)-like 2
218673_s_at	1.16613	ubiquitin activating enzyme E1-like protein
217965_s_at	1.16596	transcriptional regulator protein
201273_s_at	1.165	signal recognition particle 9kDa
219362_at	1.16357	hypothetical protein FLJ22643
218473_s_at	1.16239	hypothetical protein FLJ22329
210453_x_at	1.16068	ATP synthase, H+ transporting, mitochondrial F0 complex, subunit g
201665_x_at	1.15977	ribosomal protein S17
209334_s_at	1.15905	proteasome (prosome, macropain) 26S subunit, non-ATPase, 9
205292_s_at	1.15861	heterogeneous nuclear ribonucleoprotein A2/B1
203171_s_at	1.15821	KIAA0409 protein
37226_at	1.15672	BCL2/adenovirus E1B 19kDa interacting protein 1
212894_at	1.15545	suppressor of var1, 3-like 1 (S. cerevisiae)
202163_s_at	1.15428	CCR4-NOT transcription complex, subunit 8
213323_s_at	1.15394	ubiquitous tetratricopeptide containing protein RoXaN
33197_at	1.15235	myosin VIIA (Usher syndrome 1B (autosomal recessive, severe))
203847_s_at	1.15227	A kinase (PRKA) anchor protein 8
200007_at	1.148	signal recognition particle 14kDa (homologous Alu RNA binding protein)
44617_at	1.14761	hypothetical protein FLJ13491
200807_s_at	1.14667	heat shock 60kDa protein 1 (chaperonin)
221693_s_at	1.13837	mitochondrial ribosomal protein S18A
221267_s_at	1.13829	hypothetical protein MGC5244
202560_s_at	1.13617	DKFZP547E1010 protein
217742_s_at	1.13319	WW domain-containing adapter with a coiled-coil region
200063_s_at	1.13039	nucleophosmin (nucleolar phosphoprotein B23, numatrin)
216903_s_at	1.12807	calcium binding atopy-related autoantigen 1
202683_s_at	1.11492	RNA (guanine-7-) methyltransferase
Genes upregulated in MSS cancers
Chip ID	Fold change	Gene description
200713_s_at	1.30548	microtubule-associated protein, RP/EB family, member 1
200728_at	1.31296	ARP2 actin-related protein 2 homolog (yeast)
200940_s_at	1.20656	arginine-glutamic acid dipeptide (RE) repeats
200961_at	1.29416	selenophosphate synthetase 2
201001_s_at	1.35235	ubiquitin-conjugating enzyme E2 variant 1
201002_s_at	1.45144	ubiquitin-conjugating enzyme E2 variant 1
201017_at	1.60487	eukaryotic translation initiation factor 1A
201065_s_at	1.21829	general transcription factor II, i
201116_s_at	2.13424	carboxypeptidase E
201117_s_at	2.2628	carboxypeptidase E
201129_at	1.31018	splicing factor, arginine/serine-rich 7, 35kDa
201235_s_at	1.35262	BTG family, member 2
201236_s_at	1.36129	BTG family, member 2
201279_s_at	1.53024	disabled homolog 2, mitogen-responsive phosphoprotein (Drosophila)
201280_s_at	1.54796	disabled homolog 2, mitogen-responsive phosphoprotein (Drosophila)
201321_s_at	1.26258	SWI/SNF related, matrix associated, actin dependent regulator of chromatin, subfamily c, member 2
201360_at	1.33459	cystatin C (amyloid angiopathy and cerebral hemorrhage)
201367_s_at	1.8888	zinc finger protein 36, C3H type-like 2
201369_s_at	1.64116	zinc finger protein 36, C3H type-like 2
201392_s_at	1.50082	insulin-like growth factor 2 receptor
201447_at	1.26822	TIA1 cytotoxic granule-associated RNA binding protein
201448_at	1.35545	TIA1 cytotoxic granule-associated RNA binding protein
201464_x_at	1.45708	v-jun sarcoma virus 17 oncogene homolog (avian)
201466_s_at	2.02911	v-jun sarcoma virus 17 oncogene homolog (avian)
201495_x_at	1.55253	myosin, heavy polypeptide 11, smooth muscle
201534_s_at	1.40171	ubiquitin-like 3
201535_at	1.352	ubiquitin-like 3
201551_s_at	1.34276	lysosomal-associated membrane protein 1
201602_s_at	1.47423	protein phosphatase 1, regulatory (inhibitor) subunit 12A
201668_x_at	1.77529	myristoylated alanine-rich protein kinase C substrate
201669_s_at	1.37119
201670_s_at	1.54726	myristoylated alanine-rich protein kinase C substrate
201674_s_at	1.6607	A kinase (PRKA) anchor protein 1
201737_s_at	1.6299	similar to S. cerevisiae SSM4
201773_at	1.33699	activity-dependent neuroprotector
201779_s_at	1.33533	ring finger protein 13
201813_s_at	1.34201	TBC1 domain family, member 5
201856_s_at	1.28036	Zinc finger RNA binding protein
201860_s_at	1.53763	plasminogen activator, tissue
201879_at	1.34374	ariadne homolog, ubiquitin-conjugating enzyme E2 binding protein, 1 (Drosophila)
201908_at	1.23187	dishevelled, dsh homolog 3 (Drosophila)
201910_at	2.07176	FERM, RhoGEF (ARHGEF) and pleckstrin domain protein 1 (chondrocyte-derived)
201911_s_at	1.89596	FERM, RhoGEF (ARHGEF) and pleckstrin domain protein 1 (chondrocyte-derived)
201915_at	1.25315	SEC63 protein
201917_s_at	1.65005	hypothetical protein FLJ10618
201935_s_at	1.23719	eukaryotic translation initiation factor 4 gamma, 3
201976_s_at	1.38458	myosin X
201986_at	1.41007	thyroid hormone receptor-associated protein, 240 kDa subunit
201998_at	1.8352	sialyltransferase 1 (beta-galactoside alpha-2,6-sialyltransferase)
202008_s_at	1.32156	nidogen (enactin)
202033_s_at	1.66668	RB1-inducible coiled-coil 1
202046_s_at	1.33386	glucocorticoid receptor DNA binding factor 1
202124_s_at	1.37042	amyotrophic lateral sclerosis 2 (juvenile) chromosome region, candidate 3
202165_at	1.22052	protein phosphatase 1, regulatory (inhibitor) subunit 2
202259_s_at	1.49446	hypothetical protein from BCRA2 region
202262_x_at	1.69052	dimethylarginine dimethylaminohydrolase 2
202332_at	1.31794	casein kinase 1, epsilon
202367_at	1.44981	cut-like 1, CCAAT displacement protein (Drosophila)
202378_s_at	1.43003	leptin receptor gene-related protein
202409_at	2.25565	insulin-like growth factor II (78 AA); Protein sequence is in conflict with the conceptual translation; 1.8 kb mRNA (AA 1-84); Human DNA for insulin-like growth factor II (IGF-2); exon 7 and additional ORF.
202410_x_at	4.65604	insulin-like growth factor 2 (somatomedin A)
202423_at	1.52701	runt-related transcription factor binding protein 2
202458_at	1.62535	protease, serine, 23
202515_at	1.28581	discs, large (Drosophila) homolog 1
202517_at	1.43225	collapsin response mediator protein 1
202520_s_at	2.39957	mutL homolog 1, colon cancer, nonpolyposis type 2 (E. coli)
202566_s_at	1.36236	supervillin
202571_s_at	1.2809	KIAA0964 protein
202616_s_at	1.5931	methyl CpG binding protein 2 (Rett syndrome)
202673_at	1.29425	dolichyl-phosphate mannosyltransferase polypeptide 1, catalytic subunit
202732_at	1.37827	protein kinase (cAMP-dependent, catalytic) inhibitor gamma
202741_at	1.56489	protein kinase, cAMP-dependent, catalytic, beta
202742_s_at	1.64347	protein kinase, cAMP-dependent, catalytic, beta
202762_at	1.43935	Rho-associated, coiled-coil containing protein kinase 2
202789_at	1.36985
202813_at	1.36819	TAR (HIV) RNA binding protein 1
202834_at	1.86041	angiotensinogen (serine (or cysteine) proteinase inhibitor, clade A (alpha-1 antiproteinase, antitrypsin), member 8)
202909_at	2.0075	KIAA0766 gene product
202924_s_at	1.63466	pleiomorphic adenoma gene-like 2
202925_s_at	1.86385	pleiomorphic adenoma gene-like 2
202955_s_at	1.28102	brefeldin A-inhibited guanine nucleotide-exchange protein 1
202956_at	1.24384	brefeldin A-inhibited guanine nucleotide-exchange protein 1
202965_s_at	2.65313	calpain 6
202974_at	1.94806	membrane protein, palmitoylated 1, 55kDa
202980_s_at	1.34504	seven in absentia homolog 1 (Drosophila)
202995_s_at	1.68559	fibulin 1
203000_at	1.94266	602287358T1 NIH_MGC_96 Homo sapiens cDNA clone IMAGE:4374495 3', mRNA sequence.
203008_x_at	1.82973	ATP binding protein associated with cell differentiation
203048_s_at	1.56685	KIAA0372 gene product
203049_s_at	1.64504	KIAA0372 gene product
203052_at	1.59996	complement component 2
203069_at	1.77177	synaptic vesicle glycoprotein 2A
203096_s_at	1.58175	Homo sapiens clone 24473 mRNA sequence
203123_s_at	1.2863	solute carrier family 11 (proton-coupled divalent metal ion transporters), member 2
203156_at	1.40988	A kinase (PRKA) anchor protein 11
203157_s_at	1.5835	glutaminase
203159_at	1.4227	glutaminase
203226_s_at	1.24743	sarcoma amplified sequence
203227_s_at	1.3916	sarcoma amplified sequence
203231_s_at	1.76269	ESTs
203232_s_at	1.37584	synonyms: ATX1, D6S504E; olivopontocerebellar ataxia 1, autosomal dominant; Homo sapiens spinocerebellar ataxia 1 (olivopontocerebellar ataxia 1, autosomal dominant, ataxin 1) (SCA1), mRNA.
203286_at	1.34841	KIAA1100 protein
203288_at	1.18847	KIAA0355 gene product
203315_at	1.4607	NCK adaptor protein 2
203318_s_at	1.29342	zinc finger protein 148 (pHZ-52)
203319_s_at	1.46413	zinc finger protein 148 (pHZ-52)
203335_at	1.39293	phytanoyl-CoA hydroxylase (Refsum disease)
203354_s_at	2.37904	ADP-ribosylation factor guanine nucleotide factor 6
203408_s_at	1.73477	special AT-rich sequence binding protein 1 (binds to nuclear matrix/scaffold-associating DNA's)
203423_at	1.78787	retinol binding protein 1, cellular
203445_s_at	1.24628	conserved gene amplified in osteosarcoma
203446_s_at	1.25911	oculocerebrorenal syndrome of Lowe
203498_at	1.4055	Down syndrome critical region gene 1-like 1
203560_at	1.93775	gamma-glutamyl hydrolase (conjugase, folylpolygammaglutamyl hydrolase)
203579_s_at	1.23799	solute carrier family 7 (cationic amino acid transporter, y+ system), member 6
203580_s_at	1.29326	solute carrier family 7 (cationic amino acid transporter, y+ system), member 6
203590_at	1.65188	dynein, cytoplasmic, light intermediate polypeptide 2
203628_at	2.43488	insulin-like growth factor 1 receptor
203642_s_at	1.61904	KIAA0977 protein
203692_s_at	1.28834	E2F transcription factor 3
203697_at	2.08261	frizzled-related protein
203698_s_at	3.16322	frizzled-related protein
203705_s_at	1.48506	frizzled homolog 7 (Drosophila)
203706_s_at	1.75427	frizzled homolog 7 (Drosophila)
203788_s_at	1.55183	sema domain, immunoglobulin domain (Ig), short basic domain, secreted, (semaphorin) 3C
203789_s_at	2.33684	sema domain, immunoglobulin domain (Ig), short basic domain, secreted, (semaphorin) 3C
203803_at	1.83179	prenylcysteine lyase
203831_at	1.44453
203833_s_at	1.33753	trans-golgi network protein 2
203834_s_at	1.31659	trans-golgi network protein 2
203876_s_at	1.47382	matrix metalloproteinase 11 (stromelysin 3)
203878_s_at	1.50496	matrix metalloproteinase 11 (stromelysin 3)
203881_s_at	2.16713	dystrophin (muscular dystrophy, Duchenne and Becker types)
203883_s_at	1.36851	KIAA0941 protein
203895_at	3.04319	Homo sapiens mRNA; cDNA DKFZp434E235 (from clone DKFZp434E235)
203896_s_at	3.85896	phospholipase C, beta 4
203898_at	1.49303	calcitonin gene-related peptide-receptor component protein
203899_s_at	1.1832	calcitonin gene-related peptide-receptor component protein
203943_at	1.43017	kinesin family member 3B
204020_at	1.66261	purine-rich element binding protein A
204039_at	1.56259	CCAAT/enhancer binding protein (C/EBP), alpha
204044_at	7.08813	quinolinate phosphoribosyltransferase (nicotinate-nucleotide pyrophosphorylase (carboxylating))
204047_s_at	1.42393	KIAA0680 gene product
204048_s_at	1.723	KIAA0680 gene product
204049_s_at	1.6836	KIAA0680 gene product
204131_s_at	1.50246	forkhead box O3A
204132_s_at	1.66264	forkhead box O3A
204135_at	1.43863	downregulated in ovarian cancer 1
204190_at	1.31859	highly charged protein
204239_s_at	1.66729	neuronatin
204271_s_at	1.40004	endothelin receptor type B
204273_at	2.3527	endothelin receptor type B
204288_s_at	2.13864	Arg/Abl-interacting protein ArgBP2
204314_s_at	1.22559	cAMP responsive element binding protein 1
204333_s_at	1.47677	aspartylglucosaminidase
204334_at	1.26839	Kruppel-like factor 7 (ubiquitous)
204348_s_at	2.18449	adenylate kinase 3
204352_at	1.44055	TNF receptor-associated factor 5
204364_s_at	2.5584	hypothetical protein FLJ13110
204368_at	1.39805	solute carrier family 21 (prostaglandin transporter), member 2
204424_s_at	1.74854	neuronal specific transcription factor DAT1
204431_at	1.88949	transducin-like enhancer of split 2 (E(sp1) homolog, Drosophila)
204434_at	1.40428	spermatogenesis associated 2
204516_at	1.53311	spinocerebellar ataxia 7 (olivopontocerebellar atrophy with retinal degeneration)
204555_s_at	1.7331	protein phosphatase 1, regulatory subunit 3D
204607_at	3.10412	3-hydroxy-3-methylglutaryl-Coenzyme A synthase 2 (mitochondrial)
204710_s_at	1.21837	DKFZP434J154 protein
204712_at	3.10125	WNT inhibitory factor 1
204724_s_at	2.59412	collagen, type IX, alpha 3
204761_at	1.32774	related to the N terminus of tre
204790_at	1.2866	MAD, mothers against decapentaplegic homolog 7 (Drosophila)
204793_at	1.61668	KIAA0443 gene product
204849_at	1.51605	transcription factor-like 5 (basic helix-loop-helix)
204967_at	1.45294	apical protein-like (Xenopus laevis)
205010_at	1.59534	hypothetical protein FLJ10613
205097_at	2.03902	solute carrier family 26 (sulfate transporter), member 2
205105_at	1.91915	mannosidase, alpha, class 2A, member 1
205110_s_at	1.56596	fibroblast growth factor 13
205134_s_at	1.44411	nuclear fragile X mental retardation protein interacting protein 1
205136_s_at	1.99439	nuclear fragile X mental retardation protein interacting protein 1
205156_s_at	2.08847	amiloride-sensitive cation channel 2, neuronal
205184_at	2.76505	guanine nucleotide binding protein (G protein), gamma 4
205187_at	1.68516	MAD, mothers against decapentaplegic homolog 5 (Drosophila)
205188_s_at	1.63848	MAD, mothers against decapentaplegic homolog 5 (Drosophila)
205209_at	1.75499	activin A receptor, type IB
205238_at	1.26942	hypothetical protein FLJ12687
205240_at	1.85411	LGN protein
205253_at	3.33728	pre-B-cell leukemia transcription factor 1
205254_x_at	1.82657	transcription factor 7 (T-cell specific, HMG-box)
205255_x_at	1.39211	transcription factor 7 (T-cell specific, HMG-box)
205283_at	1.24985	Fukuyama type congenital muscular dystrophy (fukutin)
205330_at	1.55537	meningioma (disrupted in balanced translocation) 1
205361_s_at	1.35384	prefoldin 4
205383_s_at	1.41573	zinc finger protein 288
205388_at	1.9917	troponin C2, fast
205405_at	1.95346	sema domain, seven thrombospondin repeats (type 1 and type 1-like), transmembrane domain (TM) and short cytoplasmic domain, (semaphorin) 5A
205471_s_at	3.13617	dachshund homolog (Drosophila)
205528_s_at	1.75688	core-binding factor, runt domain, alpha subunit 2; translocated to, 1; cyclin D-related
205529_s_at	1.31287	core-binding factor, runt domain, alpha subunit 2; translocated to, 1; cyclin D-related
205541_s_at	2.1385	G1 to S phase transition 2
205549_at	2.79339	Purkinje cell protein 4
205635_at	1.70491	huntingtin-associated protein interacting protein (duo)
205694_at	1.5194	tyrosinase-related protein 1
205726_at	1.38873	synonyms: DIA, POF, POF2; Homo sapiens diaphanous homolog 2 (Drosophila) (DIAPH2), transcript variant 156, mRNA.
205767_at	3.59245	epiregulin
205854_at	1.35787	tubby like protein 3
205865_at	1.84433	dead ringer-like 1 (Drosophila)
205910_s_at	7.90245	carboxyl ester lipase (bile salt-stimulated lipase)
205920_at	2.70466	solute carrier family 6 (neurotransmitter transporter, taurine), member 6
205935_at	1.90704	forkhead box F1
206006_s_at	1.30343	KIAA1009 protein
206009_at	1.57724	integrin, alpha 9
206048_at	1.58105	zinc finger protein 339
206061_s_at	1.58306	Dicer1, Dcr-1 homolog (Drosophila)
206149_at	2.65909	hepatocellular carcinoma antigen gene 520
206240_s_at	1.27974	zinc finger protein 136 (clone pHZ-20)
206268_at	2.62001	left-right determination, factor B
206286_s_at	3.14407	teratocarcinoma-derived growth factor 1
206291_at	2.08428	neurotensin
206299_at	1.46065	TED protein
206303_s_at	1.68846	nudix (nucleoside diphosphate linked moiety X)-type motif 4
206322_at	1.84622	synapsin III
206326_at	1.97101	gastrin-releasing peptide
206357_at	1.74229	optic atrophy 3 (autosomal recessive, with chorea and spastic paraplegia)
206377_at	1.77317	forkhead box F2
206418_at	3.21158	NADPH oxidase 1
206484_s_at	1.80701
206572_x_at	1.33428	zinc finger protein 85 (HPF4, HTF1)
206574_s_at	1.74678	protein tyrosine phosphatase type IVA, member 3
206607_at	1.31813	Cas-Br-M (murine) ecotropic retroviral transforming sequence
206646_at	1.44916	glioma-associated oncogene homolog (zinc finger protein)
206695_x_at	1.42343	zinc finger protein 43 (HTF6)
206696_at	3.24021	ocular albinism 1 (Nettleship-Falls)
206712_at	2.17601	growth hormone regulated TBC protein 1
206737_at	1.80954	wingless-type MMTV integration site family, member 11
206754_s_at	3.05287	cytochrome P450, family 2, subfamily B, polypeptide 6
206755_at	3.35937	cytochrome P450, family 2, subfamily B, polypeptide 6
206831_s_at	2.42541	arylsulfatase D
206870_at	1.31866	peroxisome proliferative activated receptor, alpha
206882_at	1.3863	solute carrier family 1 (high affinity aspartate/glutamate transporter), member 6
206918_s_at	1.83552	copine I
206932_at	1.60243	cholesterol 25-hydroxylase
206958_s_at	1.42508	UPF3 regulator of nonsense transcripts homolog A (yeast)
206959_s_at	1.31613	UPF3 regulator of nonsense transcripts homolog A (yeast)
206972_s_at	1.91488	G-protein coupled receptor
206976_s_at	2.21486	heat shock 105kDa/110kDa protein 1
207006_s_at	1.50842	protein predicted by clone 23882
207099_s_at	1.75657	choroideremia (Rab escort protein 1)
207154_at	1.58814	deiodinase, iodothyronine, type III
207162_s_at	1.55867	calcium channel, voltage-dependent, L type, alpha 1B subunit
207217_s_at	2.68247	NADPH oxidase 1
207318_s_at	1.37089	cell division cycle 2-like 5 (cholinesterase-related cell division controller)
207319_s_at	1.28037	cell division cycle 2-like 5 (cholinesterase-related cell division controller)
207320_x_at	1.36318	staufen, RNA binding protein (Drosophila)
207334_s_at	3.01058	transforming growth factor, beta receptor II (70/80kDa)
207355_at	2.1743	solute carrier family 1 (glutamate transporter), member 7
207380_x_at	2.38538	NADPH oxidase 1
207401_at	2.52471	prospero-related homeobox 1
207412_x_at	6.67432	Carboxyl ester lipase-like (bile salt-stimulated lipase-like)
207457_s_at	4.6352	lymphocyte antigen 6 complex, locus G6D
207486_x_at	1.44671	chimerin (chimaerin) 2
207607_at	4.33871	achaete-scute complex-like 2 (Drosophila)
207620_s_at	1.59001	calcium/calmodulin-dependent serine protein kinase (MAGUK family)
207625_s_at	1.84406	core-binding factor, runt domain, alpha subunit 2; translocated to, 2
207650_x_at	1.42454	prostaglandin E receptor 1 (subtype EP1), 42kDa
207658_s_at	1.48203	forkhead box G1A
207700_s_at	1.44142	nuclear receptor coactivator 3
207728_at	1.49035	hypothetical protein FLJ10139
207838_x_at	1.56769	hematopoietic PBX-interacting protein
207839_s_at	1.45909	NAG-5 protein
207941_s_at	1.3861	RNA-binding region (RNP1, RRM) containing 2
207971_s_at	1.36342	KIAA0582 protein
208022_s_at	2.01565	synonyms: CDC14B3, Cdc14B1, Cdc14B2, hCDC14B; isoform 1 is encoded by transcript variant 1; Homo sapiens CDC14 cell division cycle 14 homolog B (S. cerevisiae) (CDC14B), transcript variant 1, mRNA.
208121_s_at	3.36436	protein tyrosine phosphatase, receptor type, O
208223_s_at	1.71167	activin A receptor, type IB
208241_at	1.24838	neuregulin 1
208276_at	1.23028	Clone FLB7343
208278_s_at	1.53316	Clone FLB7343
208429_x_at	1.45726	hepatocyte nuclear factor 4, alpha
208439_s_at	1.41445	ficolin (collagen/fibrinogen domain containing lectin) 2 (hucolin)
208485_x_at	1.462	CASP8 and FADD-like apoptosis regulator
208492_at	1.66563	regulatory factor X-associated protein
208503_s_at	1.95613	ocular development-associated gene
208608_s_at	1.65978	syntrophin, beta 1 (dystrophin-associated protein A1, 59kDa, basic component 1)
208633_s_at	1.32566	microtubule-actin crosslinking factor 1
208730_x_at	1.20611	RAB2, member RAS oncogene family
208737_at	1.25593	ATPase, H+ transporting, lysosomal 13kDa, V1 subunit G isoform 1
208743_s_at	1.53909	tyrosine 3-monooxygenase/tryptophan 5-monooxygenase activation protein, beta polypeptide
208744_x_at	2.70223	heat shock 105kDa/110kDa protein 1
208814_at	1.73634	Homo sapiens cDNA FLJ32453 fis, clone SKMUS2001703.
208861_s_at	1.25429	XH2; XNP; alternatively spliced product 2; does not use exon 7; ATRX gene deposited in GenBank Accession Numbers U72900-U72935; Homo sapiens putative DNA dependent ATPase and helicase (ATRX) mRNA, alternatively spliced product 2, complete cds.
208879_x_at	1.52255	chromosome 20 open reading frame 14
208882_s_at	1.42468	progestin induced protein
208883_at	1.45863	progestin induced protein
208884_s_at	1.25229	progestin induced protein
208937_s_at	2.16726	inhibitor of DNA binding 1, dominant negative helix-loop-helix protein
208939_at	1.32931	selenophosphate synthetase
208940_at	1.48373	selenophosphate synthetase
208944_at	1.88569	Homo sapiens mRNA for TGF-betaIIR alpha, complete cds.
208948_s_at	1.32837	staufen, RNA binding protein (Drosophila)
208952_s_at	1.22565	KIAA0217 protein
208953_at	1.72877	KIAA0217 protein
208979_at	1.37598	nuclear receptor coactivator 6
209002_s_at	1.23462	KIAA1536 protein
209006_s_at	1.6667	hypothetical protein dJ465N24.2.1
209020_at	1.41608	chromosome 20 open reading frame 111
209048_s_at	1.32454	protein kinase C binding protein 1
209049_s_at	1.98123	Protein kinase C binding protein 1
209060_x_at	1.52686	nuclear receptor coactivator 3
209061_at	1.32549	nuclear receptor coactivator 3
209062_x_at	2.38147	nuclear receptor coactivator 3
209070_s_at	2.31344	regulator of G-protein signalling 5
209071_s_at	2.09729	regulator of G-protein signalling 5
209090_s_at	1.2319	Ribosomal protein L17
209108_at	2.29166	transmembrane 4 superfamily member 6
209145_s_at	1.49818	core-binding factor, runt domain, alpha subunit 2; translocated to, 2
209147_s_at	1.3375	phosphatidic acid phosphatase type 2A
209255_at	1.32927	KIAA0265 protein
209285_s_at	1.43081	KIAA1105 protein
209291_at	1.92425	inhibitor of DNA binding 4, dominant negative helix-loop-helix protein
209292_at	1.96496	inhibitor of DNA binding 4, dominant negative helix-loop-helix protein
209293_x_at	1.48294	inhibitor of DNA binding 4, dominant negative helix-loop-helix protein
209318_x_at	1.63159	pleiomorphic adenoma gene-like 1
209380_s_at	1.22796	ATP-binding cassette, sub-family C (CFTR/MRP), member 5
209405_s_at	1.28033	family with sequence similarity 3, member A
209425_at	2.3214	alpha-methylacyl-CoA racemase
209426_s_at	1.79393	alpha-methylacyl-CoA racemase
209459_s_at	2.55313	NPD009 protein
209466_x_at	1.20378	pleiotrophin (heparin binding growth factor 8, neurite growth-promoting factor 1)
209487_at	1.48516	RNA binding protein with multiple splicing
209493_at	2.1421	PDZ domain containing 3
209494_s_at	1.30066	zinc finger protein 278
209504_s_at	1.80386	pleckstrin homology domain containing, family B (evectins) member 1
209508_x_at	1.44612	CASP8 and FADD-like apoptosis regulator
209535_s_at	1.20633	A kinase (PRKA) anchor protein 13
209578_s_at	1.12402	chromosome 21 open reading frame 80
209658_at	1.30607	CDC16 cell division cycle 16 homolog (S. cerevisiae)
209678_s_at	1.61379	protein kinase C, iota
209695_at	1.39098	protein tyrosine phosphatase type IVA, member 3
209705_at	1.2159	likely ortholog of mouse metal response element binding transcription factor 2
209743_s_at	1.25847	itchy homolog E3 ubiquitin protein ligase (mouse)
209750_at	1.86585	nuclear receptor subfamily 1, group D, member 2
209769_s_at	1.31011	glycoprotein Ib (platelet), beta polypeptide
209781_s_at	2.28981	KH domain containing, RNA binding, signal transduction associated 3
209815_at	2.01892	patched homolog (Drosophila)
209816_at	1.48563	patched homolog (Drosophila)
209866_s_at	1.8244	KIAA0768 protein
209911_x_at	1.41717	histone 1, H2bd
209917_s_at	1.9207	TP53 target gene 1
209920_at	1.52931	bone morphogenetic protein receptor, type II (serine/threonine kinase)
209957_s_at	1.36022	natriuretic peptide precursor A
209960_at	2.13987	hepatocyte growth factor (hepapoietin A; scatter factor)
210214_s_at	1.3373	bone morphogenetic protein receptor, type II (serine/threonine kinase)
210281_s_at	1.90882	zinc finger protein 198
210282_at	2.07476	zinc finger protein 198
210299_s_at	1.64237	four and a half LIM domains 1
210306_at	2.4135	l(3)mbt-like (Drosophila)
210347_s_at	1.96478	B-cell CLL/lymphoma 11A (zinc finger protein)
210387_at	1.73639	Homo sapiens, H2B histone family, member A, clone MGC:2561 IMAGE:2989839, mRNA, complete cds.
210556_at	1.66178	nuclear factor of activated T-cells, cytoplasmic, calcineurin-dependent 3
210610_at	1.89695	Carcinoembryonic antigen-related cell adhesion molecule 1 (biliary glycoprotein)
210612_s_at	2.61825	synaptojanin 2
210625_s_at	1.50967	A kinase (PRKA) anchor protein 1
210643_at	2.51619	tumor necrosis factor (ligand) superfamily, member 11
210686_x_at	1.2116	Homo sapiens, Similar to cytochrome c-like antigen, clone MGC:2960 IMAGE:3139311, mRNA, complete cds.
210720_s_at	1.25698	amyloid beta (A4) precursor protein-binding, family A, member 2 binding protein
210757_x_at	1.42804	disabled homolog 2, mitogen-responsive phosphoprotein (Drosophila)
210778_s_at	1.63454	MAX dimerization protein 4
210808_s_at	3.00637	NADPH oxidase 1
210822_at	1.9901	Homo sapiens, clone IMAGE:3860421, mRNA
210881_s_at	4.19353	insulin-like growth factor 2 (somatomedin A)
210886_x_at	1.3505	TP53 target gene 1
210963_s_at	1.36658	glycogenin 2
210964_s_at	1.65907	self-glucosylating protein; one of three liver isoforms; Homo sapiens glycogenin-2 gamma (glycogenin-2) mRNA, complete cds.
210968_s_at	1.32927	reticulon 4
211083_s_at	1.53089	mitogen-activated protein kinase kinase kinase 13
211089_s_at	1.60297	NIMA (never in mitosis gene a)-related kinase 3
211153_s_at	1.89626	tumor necrosis factor (ligand) superfamily, member 11
211182_x_at	1.60363	hematopoietic transcription factor; alternatively spliced includes AML1 exon 6; Homo sapiens clone L2 AML1/AMP19 fusion protein (AML1/AMP19 fusion) mRNA, complete cds.
211316_x_at	1.31025	CASP8 and FADD-like apoptosis regulator
211317_s_at	1.44515	CASP8 and FADD-like apoptosis regulator
211323_s_at	1.65858	inositol 1,4,5-triphosphate receptor, type 1
211333_s_at	1.23647	tumor necrosis factor (ligand) superfamily, member 6
211342_x_at	1.21059	Trinucleotide repeat containing 11 (THR-associated protein, 230 kDa subunit)
211419_s_at	2.38489	chimerin (chimaerin) 2
211504_x_at	1.6736	Rho-associated, coiled-coil containing protein kinase 2
211505_s_at	1.40191	STAU, Homo sapiens staufen; Homo sapiens mRNA; cDNA DKFZp564J1516 (from clone DKFZp564J1516); complete cds.
211515_s_at	1.27745	KIAA0472 protein
211538_s_at	1.29334	alternatively spliced mRNA corresponding to the rodent testis enriched heat shock protein 70 kDa family member; Human heat shock protein mRNA, complete cds.
211677_x_at	1.48119	nectin-like protein 1
211684_s_at	1.31149	dynein, cytoplasmic, intermediate polypeptide 2
211704_s_at	1.76258	spindlin-like protein 2
211737_x_at	1.39391	pleiotrophin (heparin binding growth factor 8, neurite growth-promoting factor 1)
211758_x_at	1.82785	ATP binding protein associated with cell differentiation
211769_x_at	2.26739	tumor differentially expressed 1
211862_x_at	1.39972	CASP8 and FADD-like apoptosis regulator
211890_x_at	1.67666
211930_at	1.43327	Homo sapiens BX1 mRNA, partial cds
212040_at	1.36593	Homo sapiens, clone IMAGE:6057297, mRNA
212043_at	1.25164	Homo sapiens, clone IMAGE:6057297, mRNA
212057_at	1.58325	KIAA0182 protein
212062_at	2.85426	ATPase, Class II, type 9A
212073_at	1.47572	ESTs, Highly similar to KC21_HUMAN Casein kinase II, alpha chain (CK II) [H.sapiens]
212148_at	2.06007	Homo sapiens, clone IMAGE:5288080, mRNA
212151_at	1.99899	Homo sapiens, clone IMAGE:5288080, mRNA
212194_s_at	1.426
212198_s_at	1.58109
212229_s_at	1.75459	F-box only protein 21
212234_at	1.83024	additional sex combs like 1 (Drosophila)
212237_at	1.55621	additional sex combs like 1 (Drosophila)
212238_at	1.29721	additional sex combs like 1 (Drosophila)
212239_at	1.37885	phosphoinositide-3-kinase, regulatory subunit, polypeptide 1 (p85 alpha)
212240_s_at	1.5426	phosphoinositide-3-kinase, regulatory subunit, polypeptide 1 (p85 alpha)
212288_at	1.465	formin binding protein 1
212329_at	1.2287	SREBP CLEAVAGE-ACTIVATING PROTEIN
212336_at	1.5544	erythrocyte membrane protein band 4.1-like 1
212349_at	2.19806	protein O-fucosyltransferase 1
212406_s_at	2.10999	myelin transcription factor 1
212418_at	1.33954	E74-like factor 1 (ets domain transcription factor)
212419_at	1.55336	hypothetical protein FLJ90798
212420_at	1.4326	E74-like factor 1 (ets domain transcription factor)
212468_at	1.36842	sperm associated antigen 9
212474_at	1.35136	KIAA0241 protein
212475_at	1.42758	KIAA0241 protein
212483_at	1.43195	IDN3 protein
212505_s_at	1.18559	KIAA0892 protein
212549_at	1.2152	Homo sapiens mRNA; cDNA DKFZp586N1323 (from clone DKFZp586N1323)
212599_at	2.06065	autism susceptibility candidate 2
212638_s_at	1.76053	WW domain-containing protein 1
212675_s_at	1.38819	KIAA0582 protein
212677_s_at	1.98105	KIAA0582 protein
212713_at	1.60795	microfibrillar-associated protein 4
212821_at	2.15058	KIAA0599 protein
212828_at	1.30782	synaptojanin 2
212864_at	1.371	CDP-diacylglycerol synthase (phosphatidate cytidylyltransferase) 2
212898_at	1.4846	KIAA0406 gene product
212923_s_at	1.23171	hypothetical protein LOC221749
212946_at	1.28568	KIAA0564 protein
212947_at	1.39739
212952_at	1.50762	calreticulin
213005_s_at	1.69415	kidney ankyrin repeat-containing protein
213030_s_at	1.36468	plexin A2
213037_x_at	1.40432	staufen, RNA binding protein (Drosophila)
213048_s_at	2.7815	33g5 Human retina cDNA randomly primed sublibrary Homo sapiens cDNA , mRNA sequence.
213075_at	1.2689	hypothetical protein LOC169611
213090_s_at	1.66356	TAF4 RNA polymerase II, TATA box binding protein (TBP)-associated factor, 135kDa
213103_at	1.30919	START domain containing 13
213151_s_at	1.22367	CDC10 cell division cycle 10 homolog (S. cerevisiae)
213164_at	1.85917	solute carrier family 5 (inositol transporters), member 3
213169_at	1.94435	Homo sapiens cDNA FLJ12815 fis, clone NT2RP2002546.
213198_at	1.437	activin A receptor, type IB
213222_at	1.61647	continued from dJ881E24.1.1 in Em:AL031683 match: proteins: Sw:P10687 Tr:Q9Z1B3 Sw:P10894; Human DNA sequence from clone RP4-654A7 on chromosome 20 Contains the 3' end of two variants of the PLCB1 gene for phospholipase C beta 1 (phosphoinositide-specific), complete sequence.
213229_at	1.55624	Dicer1, Dcr-1 homolog (Drosophila)
213231_at	1.90146	dystrophia myotonica-containing WD repeat motif
213248_at	1.2936	Homo sapiens mRNA; cDNA DKFZp566E183 (from clone DKFZp566E183)
213281_at	1.41396	hw08a05.x1 NCI_CGAP_Lu24 Homo sapiens cDNA clone IMAGE:3182288 3' similar to contains element MSR1 repetitive element ;, mRNA sequence.
213307_at	1.52539	SH3 and multiple ankyrin repeat domains 2
213308_at	2.31123	SH3 and multiple ankyrin repeat domains 2
213327_s_at	1.28402	ubiquitin specific protease 12
213343_s_at	2.5274	hypothetical protein PP1665
213348_at	1.30729	cyclin-dependent kinase inhibitor 1C (p57, Kip2)
213352_at	1.33163	KIAA0779 protein
213362_at	2.56397	Homo sapiens mRNA; cDNA DKFZp564P116 (from clone DKFZp564P116)
213369_at	4.35745	MT-protocadherin
213385_at	2.13926	chimerin (chimaerin) 2
213405_at	1.43454	Homo sapiens, clone IMAGE:4831050, mRNA
213456_at	3.00731	cystine-knot containing secreted protein
213479_at	2.33534	neuronal pentraxin II
213517_at	1.48548	poly(rC) binding protein 2
213546_at	1.42843	hypothetical protein DKFZp586I1420
213575_at	1.90454	Homo sapiens hAWMS1 mRNA, complete cds.
213593_s_at	2.04136	Homo sapiens hAWMS1 mRNA, complete cds.
213619_at	1.79924	heterogeneous nuclear ribonucleoprotein H1 (H)
213649_at	1.40876	splicing factor, arginine/serine-rich 7, 35kDa
213655_at	1.7274	tyrosine 3-monooxygenase/tryptophan 5-monooxygenase activation protein, epsilon polypeptide
213710_s_at	1.40475	Homo sapiens, clone IMAGE:5301034, mRNA
213742_at	1.48977	splicing factor, arginine/serine-rich 11
213757_at	2.56653	ESTs, Highly similar to FIHUA translation initiation factor eIF-5A [validated] - human [H.sapiens]
213779_at	1.81079	Human DNA sequence from clone CTA-984G1 on chromosome 22q12.1-12.2, complete sequence.
213788_s_at	2.76998	Homo sapiens clone 23718 mRNA sequence
213789_at	2.02712	emopamil binding protein (sterol isomerase)
213812_s_at	1.82727	calcium/calmodulin-dependent protein kinase kinase 2, beta
213974_at	1.40525	KIAA1233 protein
214043_at	3.47339	Homo sapiens mRNA; cDNA DKFZp564P116 (from clone DKFZp564P116)
214094_at	1.23385	Homo sapiens mRNA; cDNA DKFZp564O0122 (from clone DKFZp564O0122)
214101_s_at	1.2872	aminopeptidase puromycin sensitive
214103_s_at	1.52747	RAP2A, member of RAS oncogene family
214182_at	1.47772	ADP-ribosylation factor 6
214257_s_at	2.06236	SEC22 vesicle trafficking protein-like 1 (S. cerevisiae)
214265_at	1.42805	integrin, alpha 8
214270_s_at	1.99843	microtubule-associated protein, RP/EB family, member 3
214316_x_at	1.45526	calreticulin
214323_s_at	1.36767	UPF3 regulator of nonsense transcripts homolog A (yeast)
214434_at	1.5669	KIAA0417 gene product
214471_x_at	1.45969	luteinizing hormone beta polypeptide
214486_x_at	1.33193	CASP8 and FADD-like apoptosis regulator
214524_at	1.80208	growth hormone releasing hormone
214596_at	2.76092	ESTs
214630_at	1.39583	cytochrome P450, family 11, subfamily B, polypeptide 2
214718_at	1.93831	ocular development-associated gene
214743_at	1.24563	cut-like 1, CCAAT displacement protein (Drosophila)
214767_s_at	1.30195	hypothetical protein FLJ32389
214778_at	1.88846	EGF-like-domain, multiple 4
214894_x_at	1.24641	microtubule-actin crosslinking factor 1
214909_s_at	1.71266	dimethylarginine dimethylaminohydrolase 2
214924_s_at	1.40804	OGT(O-Glc-NAc transferase)-interacting protein 106 KDa
214971_s_at	2.51216	sialyltransferase 1 (beta-galactoside alpha-2,6-sialyltransferase)
214996_at	1.36034	Homo sapiens mRNA full length insert cDNA clone EUROIMAGE 362780.
214997_at	2.36308	Homo sapiens mRNA; cDNA DKFZp564K133 (from clone DKFZp564K133)
215021_s_at	1.51169	Intron-exon boundaries defined in relation to mRNA KIAA0743, found in GenBank Accession Number AB018286.; Homo sapiens BAC526N18 neurexin III gene, partial cds.
215040_at	1.29619	Homo sapiens mRNA; cDNA DKFZp564I1916 (from clone DKFZp564I1916)
215123_at	1.77612	Homo sapiens mRNA; cDNA DKFZp564D113 (from clone DKFZp564D113).
215160_x_at	1.43947	SEE ALSO
215257_at	1.35612	serologically defined breast cancer antigen 84
215265_at	1.82574	empty spiracles homolog 1 (Drosophila)
215304_at	1.40376	Human clone 23948 mRNA sequence
215376_at	1.25524	Homo sapiens cDNA FLJ12295 fis, clone MAMMA1001818.
215420_at	1.58058	Indian hedgehog homolog (Drosophila)
215440_s_at	1.6836	hypothetical protein FLJ10097
215504_x_at	1.55586	Homo sapiens clone 25061 mRNA sequence
215537_x_at	1.83949
215596_s_at	1.98432	Zinc finger protein 294
215605_at	1.18964	AU145806 HEMBA1 Homo sapiens cDNA clone HEMBA1005894 3', mRNA sequence.
215606_s_at	1.78907	ELKS protein
215657_at	3.15427	Homo sapiens cDNA: FLJ21391 fis, clone COL03479.
215660_s_at	1.81245	Homo sapiens cDNA: FLJ21699 fis, clone COL09829.
215693_x_at	1.55514	Homo sapiens mRNA; cDNA DKFZp667N057 (from clone DKFZp667N057).
215695_s_at	1.60657	glycogenin 2
215698_at	1.47943	Homo sapiens clone 23592 mRNA sequence.
215702_s_at	1.99964	cystic fibrosis transmembrane conductance regulator, ATP-binding cassette (sub-family C, member 7)
215821_x_at	1.51116	pregnancy specific beta-1-glycoprotein 3
215931_s_at	1.89907	ADP-ribosylation factor guanine nucleotide-exchange factor 2 (brefeldin A-inhibited)
216006_at	1.63979	Homo sapiens clone 24694 mRNA sequence
216032_s_at	1.44718	serologically defined breast cancer antigen 84
216129_at	4.87588	Homo sapiens mRNA; cDNA DKFZp586I0624 (from clone DKFZp586I0624)
216255_s_at	3.27923	Homo sapiens chromosome 7 map 7q31.3 cosmid g0771a003, complete sequence.
216266_s_at	1.34931	brefeldin A-inhibited guanine nucleotide-exchange protein 1
216521_s_at	1.41291	This sequence comes from Fig. 1; author's translation differs from conceptual translation; Homo sapiens T-cell receptor alpha chain-c6.1A fusion protein (c6.1A-TCRC) gene, partial cds.
216530_at	1.34239	Homo sapiens mRNA; cDNA DKFZp761G0924 (from clone DKFZp761G0924)
216551_x_at	1.35606	phospholipase C, gamma 1 (formerly subtype 148)
216603_at	2.68273	solute carrier family 7 (cationic amino acid transporter, y+ system), member 8
216604_s_at	2.99124	solute carrier family 7 (cationic amino acid transporter, y+ system), member 8
216647_at	1.41568	Homo sapiens mRNA; cDNA DKFZp586L1824 (from clone DKFZp586L1824)
216660_at	2.21951	Homo sapiens cDNA FLJ20138 fis, clone COL07172.
216682_s_at	1.28897	Homo sapiens cDNA FLJ11395 fis, clone HEMBA1000594.
216711_s_at	1.14473	TAF1 RNA polymerase II, TATA box binding protein (TBP)-associated factor, 250kDa
216720_at	1.77908	Homo sapiens mRNA; cDNA DKFZp434D0326 (from clone DKFZp434D0326)
216735_x_at	1.27377	Homo sapiens cDNA: FLJ20900 fis, clone ADKA03593.
216788_at	1.68411	Homo sapiens cDNA: FLJ21911 fis, clone HEP03855.
216831_s_at	1.30739	core-binding factor, runt domain, alpha subunit 2; translocated to, 1; cyclin D-related
216908_x_at	1.3232
216910_at	2.09484	Homo sapiens membrane-bound aminopeptidase P (XNPEP2) gene, complete cds.
216992_s_at	3.39258	glutamate receptor, metabotropic 8
217094_s_at	1.34391	Itchy (mouse homolog) E3 ubiquitin protein ligase
217100_s_at	1.21796	KIAA0794 protein
217208_s_at	1.28033	match: proteins: Tr:Q62402 Sw:Q62696 Sw:Q12959; Human DNA sequence from clone RP5-1061C18 on chromosome 3p36.22-36.33 Contains the 5' part of the DLG1 gene encoding the discs protein (large Drosophila homolog 1, presynaptic protein SAP97) and a CpG island, complete sequence.
217348_x_at	1.29264	unnamed protein product; Homo sapiens cDNA FLJ13791 fis, clone THYRO1000070.
217506_at	2.86912	ESTs, Weakly similar to hypothetical protein FLJ20378 [Homo sapiens] [H.sapiens]
217545_at	1.66865	hypothetical protein LOC199796
[truncated: 189 more rows]

## Sheet: Sheet2
4874 genes differentially expressed between sporadic MSI-H (HNPCC profiles included) and MSS, Parametric t-test, Welch's correction for unequal variances, P<0.05, Benjamini and Hochberg false discovery rate. Less than 5% genes selected by chance.
Chip ID	P value	Gene description
202072_at	1.74144e-12	heterogeneous nuclear ribonucleoprotein L
218392_x_at	1.87155e-12	sideroflexin 1
201533_at	7.42961e-12	catenin (cadherin-associated protein), beta 1, 88kDa
205035_at	3.4878e-11	CTD (carboxy-terminal domain, RNA polymerase II, polypeptide A) phosphatase, subunit 1
215780_s_at	4.75361e-11	Human DNA sequence from clone RP1-30P20 on chromosome Xq21.1-21.3, complete sequence.
201122_x_at	4.75361e-11	eukaryotic translation initiation factor 5A
206108_s_at	6.25204e-11	splicing factor, arginine/serine-rich 6
201123_s_at	1.0942e-10	eukaryotic translation initiation factor 5A
218963_s_at	1.23742e-10	keratin 23 (histone deacetylase inducible)
221473_x_at	1.23742e-10	tumor differentially expressed 1
211769_x_at	1.23742e-10	tumor differentially expressed 1
213738_s_at	3.39623e-10	ATP synthase, H+ transporting, mitochondrial F1 complex, alpha subunit, isoform 1, cardiac muscle
203444_s_at	3.39623e-10	metastasis-associated 1-like 1
219112_at	5.41162e-10	rap guanine nucleotide exchange factor
213757_at	1.28617e-09	ESTs, Highly similar to FIHUA translation initiation factor eIF-5A [validated] - human [H.sapiens]
203396_at	1.28738e-09	proteasome (prosome, macropain) subunit, alpha type, 4
213048_s_at	2.17806e-09	33g5 Human retina cDNA randomly primed sublibrary Homo sapiens cDNA , mRNA sequence.
205209_at	3.56584e-09	activin A receptor, type IB
221920_s_at	3.56584e-09	mitochondrial solute carrier protein
205061_s_at	3.8829e-09	polymyositis/scleroderma autoantigen 1, 75kDa
212024_x_at	6.48529e-09	see GenBank Accession Number U01184 for cDNA; similar to Drosophila melanogaster fliI in GenBank Accession Number U01182 and Caenorhabditis elegans fliI homolog in GenBank Accession Number U01183; Homo sapiens FLII gene, complete cds.
203478_at	6.88429e-09	NADH dehydrogenase (ubiquinone) 1, subcomplex unknown, 1, 6kDa
202203_s_at	6.88429e-09	autocrine motility factor receptor
221003_s_at	8.01136e-09	hypothetical protein FLJ12577
204679_at	9.53111e-09	potassium channel, subfamily K, member 1
217554_at	9.87622e-09	AV719355 GLC Homo sapiens cDNA clone GLCEMB06 5', mRNA sequence.
200968_s_at	1.04062e-08	peptidylprolyl isomerase B (cyclophilin B)
205253_at	1.57206e-08	pre-B-cell leukemia transcription factor 1
205184_at	1.57206e-08	guanine nucleotide binding protein (G protein), gamma 4
202690_s_at	1.63122e-08	small nuclear ribonucleoprotein D1 polypeptide 16kDa
35201_at	1.63122e-08	heterogeneous nuclear ribonucleoprotein L
215505_s_at	1.66306e-08	striatin, calmodulin binding protein 3
210231_x_at	1.90422e-08	SET translocation (myeloid leukemia-associated)
209060_x_at	2.07478e-08	nuclear receptor coactivator 3
207457_s_at	2.36433e-08	lymphocyte antigen 6 complex, locus G6D
208503_s_at	2.36433e-08	ocular development-associated gene
205770_at	2.41284e-08	glutathione reductase
205495_s_at	2.41284e-08	granulysin
215606_s_at	2.41284e-08	ELKS protein
219757_s_at	2.41284e-08	chromosome 14 open reading frame 101
204678_s_at	2.63064e-08	potassium channel, subfamily K, member 1
201470_at	3.16677e-08	glutathione-S-transferase like; glutathione transferase omega
203406_at	3.63006e-08	microfibrillar-associated protein 1
219658_at	3.63006e-08	hypothetical protein FLJ12598
221736_at	3.73731e-08	KIAA1219 protein
221499_s_at	3.82201e-08	syntaxin 16
203008_x_at	3.82201e-08	ATP binding protein associated with cell differentiation
201231_s_at	3.90226e-08	enolase 1, (alpha)
212151_at	3.90226e-08	Homo sapiens, clone IMAGE:5288080, mRNA
209811_at	4.2851e-08	caspase 2, apoptosis-related cysteine protease (neural precursor cell expressed, developmentally down-regulated 2)
218295_s_at	4.76289e-08	nucleoporin 50kDa
212229_s_at	4.9797e-08	F-box only protein 21
212677_s_at	5.26453e-08	KIAA0582 protein
219861_at	5.26453e-08	hypothetical protein FLJ10634
215504_x_at	5.65514e-08	Homo sapiens clone 25061 mRNA sequence
200967_at	5.70428e-08	peptidylprolyl isomerase B (cyclophilin B)
218175_at	5.80089e-08	limkain beta 2
214718_at	5.84332e-08	ocular development-associated gene
213753_x_at	5.84332e-08	ESTs, Highly similar to FIHUA translation initiation factor eIF-5A [validated] - human [H.sapiens]
218741_at	6.54863e-08	hypothetical protein MGC861
217550_at	6.54863e-08	Homo sapiens full length insert cDNA clone ZC26G04
218724_s_at	6.54863e-08	TGFB-induced factor 2 (TALE family homeobox)
203964_at	6.63078e-08	N-myc (and STAT) interactor
219082_at	6.82376e-08	CGI-14 protein
201037_at	6.91941e-08	phosphofructokinase, platelet
36564_at	7.20867e-08	31a10 Human retina cDNA randomly primed sublibrary Homo sapiens cDNA, mRNA sequence.
209049_s_at	7.39889e-08	Protein kinase C binding protein 1
218663_at	7.48151e-08	chromosome condensation protein G
211758_x_at	7.58926e-08	ATP binding protein associated with cell differentiation
212062_at	8.54114e-08	ATPase, Class II, type 9A
205405_at	8.88462e-08	sema domain, seven thrombospondin repeats (type 1 and type 1-like), transmembrane domain (TM) and short cytoplasmic domain, (semaphorin) 5A
213902_at	9.1445e-08	N-acylsphingosine amidohydrolase (acid ceramidase) 1
201031_s_at	1.09927e-07	heterogeneous nuclear ribonucleoprotein H1 (H)
203697_at	1.09927e-07	frizzled-related protein
212237_at	1.17515e-07	additional sex combs like 1 (Drosophila)
218802_at	1.27558e-07	hypothetical protein FLJ20647
34449_at	1.29312e-07	caspase 2, apoptosis-related cysteine protease (neural precursor cell expressed, developmentally down-regulated 2)
202941_at	1.56871e-07	NADH dehydrogenase (ubiquinone) flavoprotein 2, 24kDa
219148_at	1.72956e-07	T-LAK cell-originated protein kinase
201119_s_at	1.73118e-07	cytochrome c oxidase subunit VIII
202397_at	1.73118e-07	nuclear transport factor 2
200966_x_at	1.73118e-07	aldolase A, fructose-bisphosphate
213169_at	1.73118e-07	Homo sapiens cDNA FLJ12815 fis, clone NT2RP2002546.
202589_at	1.80316e-07	thymidylate synthetase
214687_x_at	1.82892e-07	aldolase A, fructose-bisphosphate
215596_s_at	1.82892e-07	Zinc finger protein 294
200886_s_at	1.96381e-07	phosphoglycerate mutase 1 (brain)
210021_s_at	2.0667e-07	uracil-DNA glycosylase 2
48808_at	2.24996e-07	dihydrofolate reductase
206696_at	2.83958e-07	ocular albinism 1 (Nettleship-Falls)
213038_at	3.08576e-07
216604_s_at	3.13997e-07	solute carrier family 7 (cationic amino acid transporter, y+ system), member 8
218098_at	3.25524e-07	ADP-ribosylation factor guanine nucleotide-exchange factor 2 (brefeldin A-inhibited)
212274_at	3.92791e-07	lipin 1
218294_s_at	4.02495e-07	nucleoporin 50kDa
216129_at	4.60006e-07	Homo sapiens mRNA; cDNA DKFZp586I0624 (from clone DKFZp586I0624)
31874_at	4.60006e-07	growth arrest-specific 2 like 1
218208_at	4.71696e-07	hypothetical protein FLJ22378
214257_s_at	4.71696e-07	SEC22 vesicle trafficking protein-like 1 (S. cerevisiae)
215693_x_at	4.73511e-07	Homo sapiens mRNA; cDNA DKFZp667N057 (from clone DKFZp667N057).
206875_s_at	4.789e-07	Ste20-related serine/threonine kinase
219582_at	4.83097e-07	hypothetical protein FLJ21079
201931_at	4.86559e-07	electron-transfer-flavoprotein, alpha polypeptide (glutaric aciduria II)
208953_at	5.15348e-07	KIAA0217 protein
205063_at	5.29086e-07	survival of motor neuron protein interacting protein 1
200853_at	5.38565e-07	H2A histone family, member Z
218528_s_at	5.38565e-07	ring finger protein 38
210758_at	5.39694e-07	PC4 and SFRS1 interacting protein 1
217775_s_at	5.71936e-07	retinol dehydrogenase 11 (all-trans and 9-cis)
200630_x_at	6.12005e-07	SET translocation (myeloid leukemia-associated)
221830_at	6.14004e-07	RAP2A, member of RAS oncogene family
204809_at	6.23931e-07
204047_s_at	6.45967e-07	KIAA0680 gene product
212349_at	6.50621e-07	protein O-fucosyltransferase 1
217962_at	6.5957e-07	nucleolar protein family A, member 3 (H/ACA small nucleolar RNPs)
221780_s_at	6.71949e-07	DEAD/H (Asp-Glu-Ala-Asp/His) box polypeptide 27
213716_s_at	7.06347e-07	secreted and transmembrane 1
201668_x_at	7.12563e-07	myristoylated alanine-rich protein kinase C substrate
209815_at	7.66791e-07	patched homolog (Drosophila)
200650_s_at	7.66791e-07	lactate dehydrogenase A
222110_at	7.66791e-07	hypothetical protein MGC27076
218353_at	7.80341e-07	MSTP032 protein
202419_at	7.80341e-07	follicular lymphoma variant translocation 1
202078_at	7.80341e-07	COP9 constitutive photomorphogenic homolog subunit 3 (Arabidopsis)
213812_s_at	8.71715e-07	calcium/calmodulin-dependent protein kinase kinase 2, beta
202925_s_at	8.88388e-07	pleiomorphic adenoma gene-like 2
209070_s_at	8.88388e-07	regulator of G-protein signalling 5
209071_s_at	9.14943e-07	regulator of G-protein signalling 5
208944_at	9.15294e-07	Homo sapiens mRNA for TGF-betaIIR alpha, complete cds.
37145_at	9.16301e-07	Homo sapiens NKG5 gene, complete cds.
202410_x_at	9.55536e-07	insulin-like growth factor 2 (somatomedin A)
204048_s_at	9.75518e-07	KIAA0680 gene product
204049_s_at	9.75518e-07	KIAA0680 gene product
204483_at	9.77988e-07	enolase 3, (beta, muscle)
203898_at	1.00276e-06	calcitonin gene-related peptide-receptor component protein
203362_s_at	1.00629e-06	MAD2 mitotic arrest deficient-like 1 (yeast)
201290_at	1.0253e-06	signal peptidase complex (18kD)
209108_at	1.20089e-06	transmembrane 4 superfamily member 6
218709_s_at	1.20553e-06	chromosome 20 open reading frame 9
210881_s_at	1.21748e-06	insulin-like growth factor 2 (somatomedin A)
44563_at	1.22078e-06	hypothetical protein FLJ10385
220180_at	1.26372e-06	CTCL tumor antigen se57-1
207585_s_at	1.39691e-06	ribosomal protein L36a-like
212313_at	1.44901e-06	hypothetical protein MGC29816
209678_s_at	1.44901e-06	protein kinase C, iota
202794_at	1.49123e-06	inositol polyphosphate-1-phosphatase
212238_at	1.49123e-06	additional sex combs like 1 (Drosophila)
207438_s_at	1.49123e-06	RNA, U transporter 1
201251_at	1.49123e-06	pyruvate kinase, muscle
204219_s_at	1.49123e-06	proteasome (prosome, macropain) 26S subunit, ATPase, 1
217491_x_at	1.49123e-06	cytochrome c oxidase subunit VIIc; E.C. number =1.9.3.1; Homo sapiens cytochrome c oxidase subunit VIIc (COX7CP1) pseudogene, complete sequence.
208103_s_at	1.49123e-06	leucine-rich acidic nuclear protein like
209207_s_at	1.527e-06	SEC22 vesicle trafficking protein-like 1 (S. cerevisiae)
212148_at	1.53839e-06	Homo sapiens, clone IMAGE:5288080, mRNA
201318_s_at	1.57713e-06	myosin, light polypeptide, regulatory, non-sarcomeric (20kD)
218009_s_at	1.592e-06	protein regulator of cytokinesis 1
201135_at	1.65417e-06	enoyl Coenzyme A hydratase, short chain, 1, mitochondrial
218644_at	1.66743e-06	pleckstrin 2
204862_s_at	1.66743e-06	non-metastatic cells 3, protein expressed in
217893_s_at	1.72881e-06	hypothetical protein FLJ12666
202381_at	1.76035e-06	a disintegrin and metalloproteinase domain 9 (meltrin gamma)
208152_s_at	1.77628e-06	DEAD/H (Asp-Glu-Ala-Asp/His) box polypeptide 21
222065_s_at	1.80859e-06	flightless I homolog (Drosophila)
213198_at	1.85617e-06	activin A receptor, type IB
205774_at	1.93435e-06	coagulation factor XII (Hageman factor)
208728_s_at	1.94346e-06	cell division cycle 42 (GTP binding protein, 25kDa)
208612_at	1.94983e-06	glucose regulated protein, 58kDa
212406_s_at	1.99846e-06	myelin transcription factor 1
205920_at	2.07047e-06	solute carrier family 6 (neurotransmitter transporter, taurine), member 6
208780_x_at	2.07047e-06	VAMP (vesicle-associated membrane protein)-associated protein A, 33kDa
218774_at	2.07343e-06	mRNA decapping enzyme
212569_at	2.07486e-06	KIAA0650 protein
203391_at	2.13408e-06	FK506 binding protein 2, 13kDa
202675_at	2.15443e-06	succinate dehydrogenase complex, subunit B, iron sulfur (Ip)
208744_x_at	2.15443e-06	heat shock 105kDa/110kDa protein 1
39729_at	2.15642e-06	Human natural killer cell enhancing factor (NKEFB) mRNA, complete cds.
221559_s_at	2.19323e-06	homolog of yeast Mis12
218827_s_at	2.21334e-06
202033_s_at	2.21334e-06	RB1-inducible coiled-coil 1
212057_at	2.21334e-06	KIAA0182 protein
213788_s_at	2.21334e-06	Homo sapiens clone 23718 mRNA sequence
203881_s_at	2.21615e-06	dystrophin (muscular dystrophy, Duchenne and Becker types)
221638_s_at	2.22225e-06	Splice variant of syntaxin-16A; Homo sapiens syntaxin-16C mRNA, complete cds.
210532_s_at	2.22823e-06	predicted protein of HQ1574; Homo sapiens PRO1574 mRNA, complete cds.
213041_s_at	2.24746e-06	ATP synthase, H+ transporting, mitochondrial F1 complex, delta subunit
206377_at	2.34361e-06	forkhead box F2
202705_at	2.3925e-06	cyclin B2
218328_at	2.3925e-06	coenzyme Q4 homolog (yeast)
219956_at	2.46972e-06	UDP-N-acetyl-alpha-D-galactosamine:polypeptide N-acetylgalactosaminyltransferase 6 (GalNAc-T6)
202924_s_at	2.48607e-06	pleiomorphic adenoma gene-like 2
203048_s_at	2.58495e-06	KIAA0372 gene product
212173_at	2.62078e-06	Homo sapiens cDNA FLJ13696 fis, clone PLACE2000140.
213470_s_at	2.67448e-06	heterogeneous nuclear ribonucleoprotein H1 (H)
202223_at	2.67748e-06	synonyms: TMC, MGC9042; transmembrane conserved gene; integral transmembrane protein 1; Homo sapiens integral membrane protein 1 (ITM1), mRNA.
219244_s_at	2.67748e-06	mitochondrial ribosomal protein L46
218823_s_at	2.67789e-06	hypothetical protein FLJ20038
215947_s_at	2.68255e-06	Homo sapiens clone IMAGE 172979.
209974_s_at	2.70851e-06	BUB3 budding uninhibited by benzimidazoles 3 homolog (yeast)
213947_s_at	2.71508e-06	nucleoporin 210
209208_at	2.79062e-06	mannose-P-dolichol utilization defect 1
205241_at	2.88603e-06	SCO cytochrome oxidase deficient homolog 2 (yeast)
208223_s_at	3.06326e-06	activin A receptor, type IB
217752_s_at	3.06326e-06	cytosolic nonspecific dipeptidase (EC 3.4.13.18)
218308_at	3.06326e-06	transforming, acidic coiled-coil containing protein 3
207412_x_at	3.13491e-06	Carboxyl ester lipase-like (bile salt-stimulated lipase-like)
40472_at	3.15525e-06	PlSC domain containing hypothetical protein
201588_at	3.23352e-06	thioredoxin-like, 32kDa
201002_s_at	3.23596e-06	ubiquitin-conjugating enzyme E2 variant 1
218993_at	3.31905e-06	putative RNA methyltransferase
204580_at	3.41574e-06	matrix metalloproteinase 12 (macrophage elastase)
213911_s_at	3.68019e-06	H2A histone family, member Z
207700_s_at	3.72712e-06	nuclear receptor coactivator 3
209135_at	3.99717e-06	aspartate beta-hydroxylase
203803_at	4.03165e-06	prenylcysteine lyase
37433_at	4.04511e-06	Msx-interacting-zinc finger
208022_s_at	4.05078e-06	synonyms: CDC14B3, Cdc14B1, Cdc14B2, hCDC14B; isoform 1 is encoded by transcript variant 1; Homo sapiens CDC14 cell division cycle 14 homolog B (S. cerevisiae) (CDC14B), transcript variant 1, mRNA.
213098_at	4.36671e-06	RCD1 required for cell differentiation1 homolog (S. pombe)
219921_s_at	4.77618e-06	hypothetical protein FLJ21034
213090_s_at	4.86682e-06	TAF4 RNA polymerase II, TATA box binding protein (TBP)-associated factor, 135kDa
202211_at	4.95594e-06	ADP-ribosylation factor GTPase activating protein 3
205188_s_at	4.95685e-06	MAD, mothers against decapentaplegic homolog 5 (Drosophila)
208803_s_at	4.99998e-06	signal recognition particle 72kDa
211406_at	4.99998e-06	predicted protein of HQ2309; Homo sapiens PRO2309 mRNA, complete cds.
201134_x_at	5.14521e-06	cytochrome c oxidase subunit VIIc
200038_s_at	5.17316e-06	ribosomal protein L17
203675_at	5.23797e-06	nucleobindin 2
210654_at	5.27852e-06	tumor necrosis factor receptor superfamily, member 10d, decoy with truncated death domain
201911_s_at	5.28739e-06	FERM, RhoGEF (ARHGEF) and pleckstrin domain protein 1 (chondrocyte-derived)
205769_at	5.28814e-06	solute carrier family 27 (fatty acid transporter), member 2
221739_at	5.59432e-06	interleukin 27 working designation
207543_s_at	5.63486e-06	procollagen-proline, 2-oxoglutarate 4-dioxygenase (proline 4-hydroxylase), alpha polypeptide I
200971_s_at	5.63486e-06	stress-associated endoplasmic reticulum protein 1
200822_x_at	5.63486e-06	synonym: TPI; Homo sapiens triosephosphate isomerase 1 (TPI1), mRNA.
60794_f_at	5.95912e-06	Homo sapiens cDNA FLJ12601 fis, clone NT2RM4001414.
202595_s_at	6.06972e-06	leptin receptor overlapping transcript-like 1
201157_s_at	6.1077e-06	N-myristoyltransferase 1
201186_at	6.48588e-06	low density lipoprotein-related protein-associated protein 1 (alpha-2-macroglobulin receptor-associated protein 1)
202001_s_at	6.68981e-06	NADH dehydrogenase (ubiquinone) 1 alpha subcomplex, 6, 14kDa
209750_at	6.68981e-06	nuclear receptor subfamily 1, group D, member 2
216032_s_at	6.70506e-06	serologically defined breast cancer antigen 84
222021_x_at	7.15135e-06	Homo sapiens full length insert cDNA clone ZC24D06
217817_at	7.22421e-06	actin related protein 2/3 complex, subunit 4, 20kDa
217717_s_at	7.22421e-06	GW128 protein
217749_at	7.23621e-06	single stranded DNA binding protein 3
210778_s_at	7.51403e-06	MAX dimerization protein 4
209492_x_at	7.52328e-06	ATP synthase, H+ transporting, mitochondrial F0 complex, subunit e
205746_s_at	7.64361e-06	a disintegrin and metalloproteinase domain 17 (tumor necrosis factor, alpha, converting enzyme)
207162_s_at	7.70679e-06	calcium channel, voltage-dependent, L type, alpha 1B subunit
213655_at	7.82879e-06	tyrosine 3-monooxygenase/tryptophan 5-monooxygenase activation protein, epsilon polypeptide
207318_s_at	7.86582e-06	cell division cycle 2-like 5 (cholinesterase-related cell division controller)
207941_s_at	7.9792e-06	RNA-binding region (RNP1, RRM) containing 2
213308_at	7.9792e-06	SH3 and multiple ankyrin repeat domains 2
204900_x_at	8.4844e-06	sin3-associated polypeptide, 30kDa
217835_x_at	8.57563e-06	chromosome 20 open reading frame 24
208808_s_at	8.59125e-06	high-mobility group box 2
201890_at	8.85719e-06	ribonucleotide reductase M2 polypeptide
202671_s_at	9.10034e-06	pyridoxal (pyridoxine, vitamin B6) kinase
206683_at	9.47178e-06	zinc finger protein 165
218137_s_at	9.53417e-06	stromal membrane-associated protein
221434_s_at	9.72216e-06	hypothetical protein DC50
208827_at	9.80622e-06	proteasome (prosome, macropain) subunit, beta type, 6
214265_at	9.93236e-06	integrin, alpha 8
202836_s_at	1.03962e-05	similar to S. pombe dim1+
208805_at	1.05062e-05	proteasome (prosome, macropain) subunit, alpha type, 6
206006_s_at	1.05947e-05	KIAA1009 protein
206034_at	1.08229e-05	serine (or cysteine) proteinase inhibitor, clade B (ovalbumin), member 8
218256_s_at	1.09885e-05	nucleoporin 54kDa
205935_at	1.09885e-05	forkhead box F1
221471_at	1.13524e-05	tumor differentially expressed 1
202678_at	1.13605e-05	general transcription factor IIA, 2, 12kDa
212638_s_at	1.15588e-05	WW domain-containing protein 1
214118_x_at	1.15588e-05	pericentriolar material 1
214316_x_at	1.16593e-05	calreticulin
48580_at	1.18734e-05	CpG binding protein
213619_at	1.21422e-05	heterogeneous nuclear ribonucleoprotein H1 (H)
210556_at	1.21961e-05	nuclear factor of activated T-cells, cytoplasmic, calcineurin-dependent 3
206976_s_at	1.21961e-05	heat shock 105kDa/110kDa protein 1
206441_s_at	1.21961e-05	hypothetical protein FLJ20452
214214_s_at	1.2299e-05	hypothetical protein MGC4189
201093_x_at	1.27131e-05	succinate dehydrogenase complex, subunit A, flavoprotein (Fp)
205356_at	1.28834e-05	ubiquitin specific protease 13 (isopeptidase T-3)
207805_s_at	1.29428e-05	proteasome (prosome, macropain) 26S subunit, non-ATPase, 9
219403_s_at	1.30418e-05	heparanase
218134_s_at	1.30418e-05	hypothetical protein FLJ10290
218193_s_at	1.31578e-05	CGI-141 protein
207320_x_at	1.32844e-05	staufen, RNA binding protein (Drosophila)
203315_at	1.36504e-05	NCK adaptor protein 2
206303_s_at	1.36527e-05	nudix (nucleoside diphosphate linked moiety X)-type motif 4
209058_at	1.40628e-05	endothelial differentiation-related factor 1
219806_s_at	1.43e-05	FN5 protein
213617_s_at	1.43733e-05	DKFZP586M1523 protein
209006_s_at	1.45909e-05	hypothetical protein dJ465N24.2.1
218467_at	1.45909e-05	hepatocellular carcinoma susceptibility protein
211456_x_at	1.45909e-05	MT-1H-like protein; mutant as compared to wild-type sequence MT-1H in GenBank Accession Number X64834; Homo sapiens metallothionein 1H-like protein mRNA, complete cds.
212864_at	1.45909e-05	CDP-diacylglycerol synthase (phosphatidate cytidylyltransferase) 2
208262_x_at	1.45909e-05	Mediterranean fever
218646_at	1.45909e-05	hypothetical protein FLJ20534
218662_s_at	1.45909e-05	chromosome condensation protein G
37986_at	1.46464e-05	erythropoietin receptor
205260_s_at	1.47628e-05	acylphosphatase 1, erythrocyte (common) type
204301_at	1.48048e-05	KIAA0711 gene product
213011_s_at	1.48048e-05	triosephosphate isomerase 1
203682_s_at	1.55683e-05	isovaleryl Coenzyme A dehydrogenase
204158_s_at	1.56728e-05	T-cell, immune regulator 1, ATPase, H+ transporting, lysosomal V0 protein a isoform 3
207843_x_at	1.56728e-05	cytochrome b-5
203049_s_at	1.56728e-05	KIAA0372 gene product
207196_s_at	1.59694e-05	TNFAIP3 interacting protein 1
222280_at	1.63038e-05	Homo sapiens cDNA FLJ34713 fis, clone MESAN2004138.
221430_s_at	1.64785e-05	dactylidin
205676_at	1.65843e-05	cytochrome P450, family 27, subfamily B, polypeptide 1
212953_x_at	1.77141e-05	calreticulin
203458_at	1.78421e-05	sepiapterin reductase (7,8-dihydrobiopterin:NADP+ oxidoreductase)
203114_at	1.78421e-05	Sjogren's syndrome/scleroderma autoantigen 1
208948_s_at	1.81511e-05	staufen, RNA binding protein (Drosophila)
213164_at	1.81511e-05	solute carrier family 5 (inositol transporters), member 3
205910_s_at	1.81511e-05	carboxyl ester lipase (bile salt-stimulated lipase)
218377_s_at	1.81511e-05	chromosome 21 open reading frame 6
221637_s_at	1.81511e-05	hypothetical protein MGC2477
218156_s_at	1.85286e-05	hypothetical protein FLJ10534
213503_x_at	1.88112e-05	annexin A2
210427_x_at	1.88114e-05	annexin A2
202313_at	1.91177e-05	protein phosphatase 2 (formerly 2A), regulatory subunit B (PR 52), alpha isoform
205024_s_at	1.93151e-05	RAD51 homolog (RecA homolog, E. coli) (S. cerevisiae)
211936_at	1.94854e-05	heat shock 70kDa protein 5 (glucose-regulated protein, 78kDa)
205781_at	1.96001e-05	chromosome 16 open reading frame 7
200599_s_at	1.99599e-05	tumor rejection antigen (gp96) 1
203560_at	2.00333e-05	gamma-glutamyl hydrolase (conjugase, folylpolygammaglutamyl hydrolase)
221500_s_at	2.00333e-05	syntaxin 16
205549_at	2.02579e-05	Purkinje cell protein 4
219750_at	2.06458e-05	hypothetical protein FLJ11155
209921_at	2.08339e-05	solute carrier family 7, (cationic amino acid transporter, y+ system) member 11
208910_s_at	2.09768e-05	complement component 1, q subcomponent binding protein
201590_x_at	2.15797e-05	annexin A2
203437_at	2.15797e-05	chromosome 17 open reading frame 35
206247_at	2.16955e-05	MHC class I polypeptide-related sequence B
208882_s_at	2.18752e-05	progestin induced protein
218250_s_at	2.20669e-05	CCR4-NOT transcription complex, subunit 7
201144_s_at	2.24577e-05	eukaryotic translation initiation factor 2, subunit 1 alpha, 35kDa
201594_s_at	2.27356e-05	protein phosphatase 4, regulatory subunit 1
222036_s_at	2.30184e-05	Homo sapiens, clone IMAGE:5270727, mRNA
212194_s_at	2.32213e-05
201243_s_at	2.3245e-05	ATPase, Na+/K+ transporting, beta 1 polypeptide
218385_at	2.33892e-05	mitochondrial ribosomal protein S18A
218577_at	2.36424e-05	hypothetical protein FLJ20331
219108_x_at	2.39312e-05	DEAD/H (Asp-Glu-Ala-Asp/His) box polypeptide 27
204326_x_at	2.39977e-05	metallothionein 1L
216992_s_at	2.39977e-05	glutamate receptor, metabotropic 8
205527_s_at	2.42552e-05	synonyms: HHRF-1, DKFZP434B131, DKFZP434D174; component of the spinal muscular atrophy gene product complex; associated with snRNAs and Sm proteins; Homo sapiens gem (nuclear organelle) associated protein 4 (GEMIN4), mRNA.
200805_at	2.42656e-05	chromosome 5 open reading frame 8
201737_s_at	2.42656e-05	similar to S. cerevisiae SSM4
220494_s_at	2.42656e-05	chromosome 14 open reading frame 117
212891_s_at	2.42656e-05	papillomavirus L2 interacting nuclear protein 1
221789_x_at	2.42656e-05	mitochondrial Rho 2
218777_at	2.42656e-05	hypothetical protein FLJ22246
205263_at	2.44016e-05	B-cell CLL/lymphoma 10
222037_at	2.44217e-05	Homo sapiens, clone IMAGE:5270727, mRNA
218345_at	2.51637e-05	hepatocellular carcinoma-associated antigen 112
209759_s_at	2.52301e-05	dodecenoyl-Coenzyme A delta isomerase (3,2 trans-enoyl-Coenzyme A isomerase)
221478_at	2.53483e-05	BCL2/adenovirus E1B 19kDa interacting protein 3-like
222163_s_at	2.53483e-05	hypothetical protein MGC5347
205543_at	2.53518e-05	heat shock protein (hsp110 family)
200728_at	2.53588e-05	ARP2 actin-related protein 2 homolog (yeast)
218415_at	2.54591e-05	vacuolar protein sorting 33B (yeast)
208814_at	2.55472e-05	Homo sapiens cDNA FLJ32453 fis, clone SKMUS2001703.
218346_s_at	2.55472e-05	p53 regulated PA26 nuclear protein
200019_s_at	2.60914e-05	Finkel-Biskis-Reilly murine sarcoma virus (FBR-MuSV) ubiquitously expressed (fox derived); ribosomal protein S30
217591_at	2.60914e-05	ESTs, Weakly similar to hypothetical protein FLJ20378 [Homo sapiens] [H.sapiens]
214182_at	2.61641e-05	ADP-ribosylation factor 6
213037_x_at	2.62161e-05	staufen, RNA binding protein (Drosophila)
216396_s_at	2.63246e-05	etoposide-induced mRNA
218143_s_at	2.72828e-05	secretory carrier membrane protein 2
219735_s_at	2.76655e-05	LBP protein; likely ortholog of mouse CRTR-1
218002_s_at	2.80116e-05	chemokine (C-X-C motif) ligand 14
201351_s_at	2.80943e-05	YME1-like 1 (S. cerevisiae)
201542_at	2.80943e-05	SAR1 protein
213696_s_at	2.82304e-05	mediator of RNA polymerase II transcription, subunit 8 homolog (yeast)
220939_s_at	2.83509e-05	dipeptidylpeptidase 8
203706_s_at	2.85199e-05	frizzled homolog 7 (Drosophila)
219211_at	2.87436e-05	ubiquitin specific protease 18
205570_at	2.87436e-05	phosphatidylinositol-4-phosphate 5-kinase, type II, alpha
221011_s_at	2.87543e-05	likely ortholog of mouse limb-bud and heart gene
214169_at	2.89904e-05	unc-84 homolog A (C. elegans)
201597_at	2.89904e-05	cytochrome c oxidase subunit VIIa polypeptide 2 (liver)
208581_x_at	2.90702e-05	metallothionein 1X
209061_at	2.93353e-05	nuclear receptor coactivator 3
212198_s_at	2.93353e-05
209814_at	2.97313e-05	nucleolar cysteine-rich protein
210820_x_at	2.98217e-05	coenzyme Q7 homolog, ubiquinone (yeast)
208093_s_at	3.01138e-05	LIS1-interacting protein NUDEL; endooligopeptidase A
207922_s_at	3.01255e-05	macrophage erythroblast attacher
204927_at	3.03935e-05	chromosome 11 open reading frame 13
219258_at	3.05268e-05	hypothetical protein FLJ20516
215223_s_at	3.05738e-05	superoxide dismutase 2, mitochondrial
221021_s_at	3.08877e-05	catenin, beta like 1
214665_s_at	3.08877e-05	Homo sapiens cDNA FLJ20088 fis, clone COL03869.
53071_s_at	3.11664e-05	hypothetical protein FLJ22222
214937_x_at	3.15614e-05	pericentriolar material 1
200882_s_at	3.15614e-05	proteasome (prosome, macropain) 26S subunit, non-ATPase, 4
210790_s_at	3.22806e-05	SAR1 protein
202817_s_at	3.22806e-05	synovial sarcoma translocation, chromosome 18
203040_s_at	3.22806e-05	hydroxymethylbilane synthase
218853_s_at	3.27909e-05	hypothetical protein dJ473B4
209773_s_at	3.27909e-05	ribonucleotide reductase M2 polypeptide
211662_s_at	3.27909e-05
202616_s_at	3.27909e-05	methyl CpG binding protein 2 (Rett syndrome)
215983_s_at	3.27909e-05	reproduction 8
216841_s_at	3.27909e-05	superoxide dismutase 2, mitochondrial
219419_at	3.27909e-05	hypothetical protein FLJ21172
201762_s_at	3.29997e-05	proteasome (prosome, macropain) activator subunit 2 (PA28 beta)
201939_at	3.33964e-05	serum-inducible kinase
206737_at	3.33964e-05	wingless-type MMTV integration site family, member 11
216006_at	3.37479e-05	Homo sapiens clone 24694 mRNA sequence
200857_s_at	3.37479e-05	nuclear receptor co-repressor 1
201528_at	3.37646e-05	replication protein A1, 70kDa
202834_at	3.37665e-05	angiotensinogen (serine (or cysteine) proteinase inhibitor, clade A (alpha-1 antiproteinase, antitrypsin), member 8)
218887_at	3.40046e-05	mitochondrial ribosomal protein L2
205768_s_at	3.40046e-05	solute carrier family 27 (fatty acid transporter), member 2
217847_s_at	3.42951e-05	thyroid hormone receptor-associated protein, 150 kDa subunit
219066_at	3.44768e-05	hypothetical protein MDS018
212185_x_at	3.53128e-05	metallothionein 2A
204319_s_at	3.57281e-05	regulator of G-protein signalling 10
218366_x_at	3.62921e-05	hypothetical protein FLJ20859
216788_at	3.65068e-05	Homo sapiens cDNA: FLJ21911 fis, clone HEP03855.
46947_at	3.65068e-05	hypothetical protein FLJ10613
201818_at	3.72329e-05	hypothetical protein FLJ12443
203024_s_at	3.76152e-05	HTGN29 protein
217790_s_at	3.76486e-05	signal sequence receptor, gamma (translocon-associated protein gamma)
218058_at	3.76486e-05	CpG binding protein
204132_s_at	3.84948e-05	forkhead box O3A
217786_at	3.84948e-05	SKB1 homolog (S. pombe)
221479_s_at	3.89419e-05	BCL2/adenovirus E1B 19kDa interacting protein 3-like
204017_at	3.92588e-05	KDEL (Lys-Asp-Glu-Leu) endoplasmic reticulum protein retention receptor 3
209397_at	3.93065e-05	malic enzyme 2, NAD(+)-dependent, mitochondrial
211504_x_at	3.93065e-05	Rho-associated, coiled-coil containing protein kinase 2
218325_s_at	3.93065e-05	death associated transcription factor 1
221691_x_at	3.93065e-05	nucleophosmin (nucleolar phosphoprotein B23, numatrin)
219278_at	3.93295e-05	mitogen-activated protein kinase kinase kinase 6
44790_s_at	3.93295e-05	chromosome 13 open reading frame 18
219518_s_at	3.98142e-05	hypothetical protein FLJ22637
219599_at	3.98142e-05	hypothetical protein PRO1843
210970_s_at	4.01008e-05	inhibitor of Bruton's tyrsoine kinase
209432_s_at	4.01888e-05	cAMP responsive element binding protein 3 (luman)
218007_s_at	4.07933e-05	ribosomal protein S27-like
220198_s_at	4.10036e-05	eukaryotic translation initiation factor 5A2
201381_x_at	4.10323e-05	Siah-interacting protein
206061_s_at	4.12337e-05	Dicer1, Dcr-1 homolog (Drosophila)
209408_at	4.14893e-05	kinesin family member 2C
205694_at	4.14893e-05	tyrosinase-related protein 1
209059_s_at	4.14893e-05	endothelial differentiation-related factor 1
210281_s_at	4.19936e-05	zinc finger protein 198
219633_at	4.2282e-05	chromosome 20 open reading frame 121
201695_s_at	4.2282e-05	nucleoside phosphorylase
220258_s_at	4.25376e-05	hypothetical protein FLJ10385
212276_at	4.27943e-05	lipin 1
222245_s_at	4.31635e-05	fer-1-like 4 (C. elegans)
207355_at	4.32234e-05	solute carrier family 1 (glutamate transporter), member 7
200889_s_at	4.3469e-05	signal sequence receptor, alpha (translocon-associated protein alpha)
212995_x_at	4.35663e-05	Homo sapiens, clone IMAGE:4634703, mRNA, partial cds
218680_x_at	4.39213e-05	Huntingtin interacting protein K
221734_at	4.47136e-05	hypothetical protein MGC12103
208813_at	4.48727e-05	glutamic-oxaloacetic transaminase 1, soluble (aspartate aminotransferase 1)
221505_at	4.51584e-05	leucine-rich acidic nuclear protein like
218472_s_at	4.58252e-05	pelota homolog (Drosophila)
213137_s_at	4.58252e-05	protein tyrosine phosphatase, non-receptor type 2
203319_s_at	4.58252e-05	zinc finger protein 148 (pHZ-52)
207839_s_at	4.58252e-05	NAG-5 protein
201672_s_at	4.71004e-05	ubiquitin specific protease 14 (tRNA-guanine transglycosylase)
203788_s_at	4.71004e-05	sema domain, immunoglobulin domain (Ig), short basic domain, secreted, (semaphorin) 3C
221657_s_at	4.72982e-05	ankyrin repeat and SOCS box-containing 6
216958_s_at	4.73782e-05	isovaleryl Coenzyme A dehydrogenase
202472_at	4.73782e-05	mannose phosphate isomerase
200642_at	4.73782e-05	superoxide dismutase 1, soluble (amyotrophic lateral sclerosis 1 (adult))
214658_at	4.73782e-05	CGI-109 protein
213479_at	4.73895e-05	neuronal pentraxin II
219431_at	4.80805e-05	hypothetical protein FLJ20896
200827_at	4.82839e-05	procollagen-lysine, 2-oxoglutarate 5-dioxygenase (lysine hydroxylase, Ehlers-Danlos syndrome type VI)
200078_s_at	4.83617e-05	ATPase, H+ transporting, lysosomal 21kDa, V0 subunit c''
202870_s_at	4.87666e-05	CDC20 cell division cycle 20 homolog (S. cerevisiae)
202532_s_at	4.89347e-05	dihydrofolate reductase
219609_at	4.98058e-05	hypothetical protein MGC4645
218046_s_at	5.00322e-05	mitochondrial ribosomal protein S16
218898_at	5.00322e-05	membrane protein expressed in epithelial-like lung adenocarcinoma
211595_s_at	5.00943e-05	mitochondrial ribosomal protein S11
214778_at	5.01228e-05	EGF-like-domain, multiple 4
208194_s_at	5.02552e-05	signal transducing adaptor molecule (SH3 domain and ITAM motif) 2
216660_at	5.04581e-05	Homo sapiens cDNA FLJ20138 fis, clone COL07172.
200000_s_at	5.04832e-05	PRP8 pre-mRNA processing factor 8 homolog (yeast)
208743_s_at	5.05151e-05	tyrosine 3-monooxygenase/tryptophan 5-monooxygenase activation protein, beta polypeptide
212420_at	5.05391e-05	E74-like factor 1 (ets domain transcription factor)
219397_at	5.05391e-05	hypothetical protein FLJ13448
210260_s_at	5.05391e-05	TNF-induced protein
217871_s_at	5.11747e-05	macrophage migration inhibitory factor (glycosylation-inhibiting factor)
213593_s_at	5.16063e-05	Homo sapiens hAWMS1 mRNA, complete cds.
50277_at	5.20623e-05	golgi associated, gamma adaptin ear containing, ARF binding protein 1
214486_x_at	5.20988e-05	CASP8 and FADD-like apoptosis regulator
205085_at	5.20988e-05	origin recognition complex, subunit 1-like (yeast)
209145_s_at	5.20988e-05	core-binding factor, runt domain, alpha subunit 2; translocated to, 2
201529_s_at	5.20988e-05	replication protein A1, 70kDa
218776_s_at	5.23205e-05	hypothetical protein FLJ23375
209003_at	5.27003e-05	solute carrier family 25 (mitochondrial carrier; oxoglutarate carrier), member 11
205120_s_at	5.27003e-05	sarcoglycan, beta (43kDa dystrophin-associated glycoprotein)
210347_s_at	5.32348e-05	B-cell CLL/lymphoma 11A (zinc finger protein)
216449_x_at	5.50792e-05	Homo sapiens cDNA: FLJ22209 fis, clone HRC01496.
40837_at	5.5137e-05	transducin-like enhancer of split 2 (E(sp1) homolog, Drosophila)
216720_at	5.69997e-05	Homo sapiens mRNA; cDNA DKFZp434D0326 (from clone DKFZp434D0326)
201670_s_at	5.7255e-05	myristoylated alanine-rich protein kinase C substrate
219517_at	5.85741e-05	hypothetical protein FLJ22637
205134_s_at	5.88024e-05	nuclear fragile X mental retardation protein interacting protein 1
211730_s_at	5.901e-05	polymerase (RNA) II (DNA directed) polypeptide L, 7.6kDa
210691_s_at	5.90992e-05	Siah-interacting protein
212579_at	5.98997e-05	KIAA0650 protein
204020_at	6.05525e-05	purine-rich element binding protein A
219221_at	6.11705e-05	hypothetical protein FLJ22332
201097_s_at	6.14939e-05	ADP-ribosylation factor 4
201330_at	6.15874e-05	arginyl-tRNA synthetase
218333_at	6.25988e-05	CGI-101 protein
218154_at	6.27956e-05	hypothetical protein FLJ12150
210612_s_at	6.34755e-05	synaptojanin 2
1405_i_at	6.42047e-05	chemokine (C-C motif) ligand 5
212577_at	6.42574e-05	KIAA0650 protein
210206_s_at	6.44785e-05	DEAD/H (Asp-Glu-Ala-Asp/His) box polypeptide 11 (CHL1-like helicase homolog, S. cerevisiae)
207851_s_at	6.52818e-05	insulin receptor
220607_x_at	6.54507e-05	TH1-like (Drosophila)
210625_s_at	6.54507e-05	A kinase (PRKA) anchor protein 1
203692_s_at	6.54507e-05	E2F transcription factor 3
213309_at	6.54507e-05	phospholipase C-like 2
216568_x_at	6.56457e-05	Human DNA sequence from clone RP1-296K21 on chromosome Xq13, complete sequence.
219593_at	6.60126e-05	peptide transporter 3
202934_at	6.66186e-05	hexokinase 2
209017_s_at	6.66186e-05	protease, serine, 15
202088_at	6.78585e-05	LIV-1 protein, estrogen regulated
201466_s_at	6.78698e-05	v-jun sarcoma virus 17 oncogene homolog (avian)
202937_x_at	6.84146e-05	Human DNA sequence from clone CTA-126B4 on chromosome 22q13.2-13.31, complete sequence.
207335_x_at	6.87231e-05	ATP synthase, H+ transporting, mitochondrial F0 complex, subunit e
202139_at	6.87231e-05	aldo-keto reductase family 7, member A2 (aflatoxin aldehyde reductase)
208361_s_at	6.8772e-05	BN51 (BHK21) temperature sensitivity complementing
204653_at	6.89743e-05	transcription factor AP-2 alpha (activating enhancer binding protein 2 alpha)
204364_s_at	6.99865e-05	hypothetical protein FLJ13110
208934_s_at	7.04171e-05	lectin, galactoside-binding, soluble, 8 (galectin 8)
201356_at	7.10115e-05	601810961R1 NIH_MGC_48 Homo sapiens cDNA clone IMAGE:4053975 3', mRNA sequence.
217661_x_at	7.10115e-05	hypothetical protein LOC147912
202378_s_at	7.10566e-05	leptin receptor gene-related protein
201322_at	7.3837e-05	ATP synthase, H+ transporting, mitochondrial F1 complex, beta polypeptide
200847_s_at	7.3837e-05	hypothetical protein MGC8721
200044_at	7.38371e-05	splicing factor, arginine/serine-rich 9
205294_at	7.39444e-05	BAI1-associated protein 2
202332_at	7.4024e-05	casein kinase 1, epsilon
212483_at	7.44474e-05	IDN3 protein
215040_at	7.45001e-05	Homo sapiens mRNA; cDNA DKFZp564I1916 (from clone DKFZp564I1916)
215882_at	7.45001e-05	Homo sapiens cDNA: FLJ21594 fis, clone COL07053.
202503_s_at	7.71149e-05	KIAA0101 gene product
204930_s_at	7.71563e-05	BCL2/adenovirus E1B 19kDa interacting protein 1
218189_s_at	7.72976e-05	N-acetylneuraminic acid synthase (sialic acid synthase)
202520_s_at	7.82705e-05	mutL homolog 1, colon cancer, nonpolyposis type 2 (E. coli)
217756_x_at	7.86946e-05	small EDRK-rich factor 2
209132_s_at	7.86946e-05	hypothetical protein FLJ20452
213226_at	7.92346e-05	polymyositis/scleroderma autoantigen 1, 75kDa
218312_s_at	7.99255e-05	hypothetical protein FLJ12895
212234_at	8.00507e-05	additional sex combs like 1 (Drosophila)
211752_s_at	8.00507e-05	NADH dehydrogenase (ubiquinone) Fe-S protein 7, 20kDa (NADH-coenzyme Q reductase)
221472_at	8.02902e-05	tumor differentially expressed 1
219471_at	8.03102e-05	chromosome 13 open reading frame 18
203498_at	8.04237e-05	Down syndrome critical region gene 1-like 1
203732_at	8.05601e-05	thyroid hormone receptor interactor 4
206442_at	8.06078e-05	semenogelin I
221516_s_at	8.07578e-05	hypothetical protein FLJ20232
208737_at	8.07972e-05	ATPase, H+ transporting, lysosomal 13kDa, V1 subunit G isoform 1
203930_s_at	8.34643e-05	microtubule-associated protein tau
205956_x_at	8.34643e-05	GT198, complete ORF
218089_at	8.42014e-05	chromosome 20 open reading frame 4
222131_x_at	8.45666e-05	mitochondrial Rho 2
218766_s_at	8.50369e-05	tryptophanyl tRNA synthetase 2 (mitochondrial)
221094_s_at	8.54551e-05	likely ortholog of mouse elongation protein 3 homolog (S. cerevisiae)
204828_at	8.55898e-05	RAD9 homolog (S. pombe)
218242_s_at	8.60968e-05	CGI-85 protein
200839_s_at	8.67194e-05	cathepsin B
219123_at	8.67194e-05	zinc finger protein 232
33304_at	8.67194e-05	interferon stimulated gene 20kDa
206752_s_at	8.67194e-05	DNA fragmentation factor, 40kDa, beta polypeptide (caspase-activated DNase)
202227_s_at	8.67194e-05	bromodomain containing 8
204434_at	8.68954e-05	spermatogenesis associated 2
201367_s_at	8.74818e-05	zinc finger protein 36, C3H type-like 2
202467_s_at	8.77724e-05	thyroid receptor interacting protein 15
213307_at	8.87009e-05	SH3 and multiple ankyrin repeat domains 2
205105_at	8.92073e-05	mannosidase, alpha, class 2A, member 1
214288_s_at	8.95148e-05	proteasome (prosome, macropain) subunit, beta type, 1
214074_s_at	8.97341e-05	ems1 sequence (mammary tumor and squamous cell carcinoma-associated (p80/85 src substrate)
200891_s_at	9.00647e-05	signal sequence receptor, alpha (translocon-associated protein alpha)
201011_at	9.15445e-05	ribophorin I
210282_at	9.15854e-05	zinc finger protein 198
202441_at	9.20716e-05	similar to Caenorhabditis elegans protein C42C1.9
202965_s_at	9.22352e-05	calpain 6
209478_at	9.26595e-05	hypothetical protein MGC14480
203445_s_at	9.2702e-05	conserved gene amplified in osteosarcoma
210386_s_at	9.2702e-05	metaxin 1
201761_at	9.3098e-05	methylene tetrahydrofolate dehydrogenase (NAD+ dependent), methenyltetrahydrofolate cyclohydrolase
203489_at	9.31763e-05	CD27-binding (Siva) protein
201001_s_at	9.36554e-05	ubiquitin-conjugating enzyme E2 variant 1
218704_at	9.36554e-05	hypothetical protein FLJ20315
205382_s_at	9.47268e-05	D component of complement (adipsin)
200815_s_at	9.48113e-05	platelet-activating factor acetylhydrolase, isoform Ib, alpha subunit 45kDa
214996_at	9.56051e-05	Homo sapiens mRNA full length insert cDNA clone EUROIMAGE 362780.
203831_at	9.57584e-05
202224_at	9.57584e-05	v-crk sarcoma virus CT10 oncogene homolog (avian)
207541_s_at	9.6339e-05	polymyositis/scleroderma autoantigen 2, 100kDa
202527_s_at	9.69974e-05	MAD, mothers against decapentaplegic homolog 4 (Drosophila)
34689_at	9.70602e-05	three prime repair exonuclease 1
222206_s_at	9.81962e-05	hypothetical protein from EUROIMAGE 2021883
209053_s_at	9.93831e-05	Wolf-Hirschhorn syndrome candidate 1
205333_s_at	9.94876e-05	RCE1 homolog, prenyl protein protease (S. cerevisiae)
217718_s_at	0.000100069	GW128 protein
217733_s_at	0.000100242	thymosin, beta 10
208350_at	0.000100924	casein alpha s1
31837_at	0.000101202	hypothetical protein 384D8_2; choline kinase isolog 384D8_3; carnitine palmitoyltransferase isolog 384D8_4; hypothetical protein 384D8_6; hypothetical protein 384D8_7; Homo sapiens chromosome 22q13 BAC clone CIT987SK-384D8 complete sequence.
214259_s_at	0.000102713	aldo-keto reductase family 7, member A2 (aflatoxin aldehyde reductase)
207401_at	0.000103454	prospero-related homeobox 1
221555_x_at	0.000105851	CDC14 cell division cycle 14 homolog B (S. cerevisiae)
204297_at	0.000106019	phosphoinositide-3-kinase, class 3
34031_i_at	0.000107056	cerebral cavernous malformations 1
208050_s_at	0.000107063	caspase 2, apoptosis-related cysteine protease (neural precursor cell expressed, developmentally down-regulated 2)
217839_at	0.000108703	TRK-fused gene
212537_x_at	0.000109073	ribosomal protein L17
208308_s_at	0.000109073	glucose phosphate isomerase
209062_x_at	0.00010908	nuclear receptor coactivator 3
209292_at	0.000109228	inhibitor of DNA binding 4, dominant negative helix-loop-helix protein
212315_s_at	0.000109509	nucleoporin 210
217898_at	0.000109658	chromosome 11 hypothetical protein ORF3
200844_s_at	0.000110829	antioxidant protein 2
201575_at	0.000111071	SKI-interacting protein
209425_at	0.00011154	alpha-methylacyl-CoA racemase
220265_at	0.00011154	G protein-coupled receptor 107
202423_at	0.000112004	runt-related transcription factor binding protein 2
218225_at	0.000112004	ECSIT
204504_s_at	0.000112135	HIRA interacting protein 3
201966_at	0.000112135	NADH dehydrogenase (ubiquinone) Fe-S protein 2, 49kDa (NADH-coenzyme Q reductase)
219081_at	0.000112228	FLJ20288 protein
204519_s_at	0.000114559	transmembrane 4 superfamily member 11 (plasmolipin)
213506_at	0.000114559	coagulation factor II (thrombin) receptor-like 1
204709_s_at	0.000114559
201535_at	0.000114559	ubiquitin-like 3
218039_at	0.000114867	nucleolar protein ANKT
208296_x_at	0.000115151	TNF-induced protein
211089_s_at	0.000115235	NIMA (never in mitosis gene a)-related kinase 3
203423_at	0.000116163	retinol binding protein 1, cellular
201674_s_at	0.000116618	A kinase (PRKA) anchor protein 1
222244_s_at	0.000116713	hypothetical protein FLJ20618
200989_at	0.000117261	hypoxia-inducible factor 1, alpha subunit (basic helix-loop-helix transcription factor)
217184_s_at	0.000118312	leukocyte tyrosine kinase
211091_s_at	0.000118785	neurofibromin 2 (bilateral acoustic neuroma)
203628_at	0.000120743	insulin-like growth factor 1 receptor
218042_at	0.000122876	COP9 constitutive photomorphogenic homolog subunit 4 (Arabidopsis)
222366_at	0.000122876	ESTs
208819_at	0.000123368	mel transforming oncogene (derived from cell line NK14)- RAB8 homolog
214358_at	0.000123368	acetyl-Coenzyme A carboxylase alpha
201917_s_at	0.000123414	hypothetical protein FLJ10618
218187_s_at	0.00012372	hypothetical protein FLJ20989
201953_at	0.000123993	calcium and integrin binding 1 (calmyrin)
212657_s_at	0.000123993	interleukin 1 receptor antagonist
215209_at	0.000124581	Homo sapiens, clone IMAGE:5265853, mRNA
219914_at	0.00012578	endothelin converting enzyme-like 1
214857_at	0.000126426	Homo sapiens mRNA; cDNA DKFZp566H0124 (from clone DKFZp566H0124)
219126_at	0.000128715	PHD zinc finger protein XAP135
220952_s_at	0.000129538	phosphoinositol 3-phosphate-binding protein-2
204346_s_at	0.000129538	Ras association (RalGDS/AF-6) domain family 1
218451_at	0.000130074	CUB domain-containing protein 1
217765_at	0.000130254	nuclear receptor binding protein
204444_at	0.000130831	kinesin family member 11
203728_at	0.000130831	BCL2-antagonist/killer 1
220349_s_at	0.000130831	endo-beta-N-acetylglucosaminidase
201422_at	0.000131451	interferon, gamma-inducible protein 30
213649_at	0.000131899	splicing factor, arginine/serine-rich 7, 35kDa
221527_s_at	0.000132255	par-3 partitioning defective 3 homolog (C. elegans)
216603_at	0.000133234	solute carrier family 7 (cationic amino acid transporter, y+ system), member 8
204348_s_at	0.000134052	adenylate kinase 3
208511_at	0.000134812	pituitary tumor-transforming 3
203349_s_at	0.000134972	ets variant gene 5 (ets-related molecule)
219427_at	0.000135167	hypothetical protein FLJ23056
202813_at	0.000137638	TAR (HIV) RNA binding protein 1
202727_s_at	0.000137688	interferon gamma receptor 1
214103_s_at	0.00013797	RAP2A, member of RAS oncogene family
207217_s_at	0.00013867	NADPH oxidase 1
210371_s_at	0.000138885	retinoblastoma binding protein 4
217801_at	0.000139571	ATP synthase, H+ transporting, mitochondrial F1 complex, epsilon subunit
218190_s_at	0.000140145	ubiquinol-cytochrome c reductase complex (7.2 kD)
213274_s_at	0.000140145	cathepsin B
204516_at	0.000140961	spinocerebellar ataxia 7 (olivopontocerebellar atrophy with retinal degeneration)
213385_at	0.000141197	chimerin (chimaerin) 2
220521_s_at	0.000141949	hypothetical protein FLJ10035
201779_s_at	0.00014206	ring finger protein 13
202567_at	0.00014206	small nuclear ribonucleoprotein D3 polypeptide 18kDa
215498_s_at	0.000142582	mitogen-activated protein kinase kinase 3
207334_s_at	0.000142586	transforming growth factor, beta receptor II (70/80kDa)
207813_s_at	0.000145199	ferredoxin reductase
207971_s_at	0.000145932	KIAA0582 protein
208816_x_at	0.00014761	annexin A2 pseudogene 2
218455_at	0.000148157	NFS1 nitrogen fixation 1 (S. cerevisiae)
201232_s_at	0.000148206	proteasome (prosome, macropain) 26S subunit, non-ATPase, 13
217995_at	0.000151132	sulfide quinone reductase-like (yeast)
212270_x_at	0.000151449	ribosomal protein L17
45572_s_at	0.000151599	golgi associated, gamma adaptin ear containing, ARF binding protein 1
205114_s_at	0.000151599	chemokine (C-C motif) ligand 3
218895_at	0.000151599	hypothetical protein FLJ12455
202856_s_at	0.000152216	solute carrier family 16 (monocarboxylic acid transporters), member 3
209642_at	0.00015252	BUB1 budding uninhibited by benzimidazoles 1 homolog (yeast)
203879_at	0.000153269	phosphoinositide-3-kinase, catalytic, delta polypeptide
48531_at	0.000154432	TNFAIP3 interacting protein 2
203484_at	0.000154432	Sec61 gamma
217958_at	0.000155358	PTD009 protein
205854_at	0.000156607	tubby like protein 3
204015_s_at	0.000156997	dual specificity phosphatase 4
200087_s_at	0.000159258	coated vesicle membrane protein
204281_at	0.000161948	TEA domain family member 4
207006_s_at	0.000168403	protein predicted by clone 23882
215773_x_at	0.00017087	ADP-ribosyltransferase (NAD+; poly(ADP-ribose) polymerase)-like 2
209314_s_at	0.000171107	HBS1-like (S. cerevisiae)
209214_s_at	0.000173291	Ewing sarcoma breakpoint region 1
211250_s_at	0.000173587	SH3-domain binding protein 2
212478_at	0.000173974	hypothetical protein FLJ13910
214779_s_at	0.000175624	hypothetical protein DJ1042K10.2
203226_s_at	0.000176388	sarcoma amplified sequence
207707_s_at	0.000177624	SEC13-like 1 (S. cerevisiae)
208970_s_at	0.000178261	uroporphyrinogen decarboxylase
204044_at	0.000178432	quinolinate phosphoribosyltransferase (nicotinate-nucleotide pyrophosphorylase (carboxylating))
220553_s_at	0.000179335	hypothetical protein FLJ20666
216274_s_at	0.000181292	signal peptidase complex (18kD)
201096_s_at	0.000181292	ADP-ribosylation factor 4
202534_x_at	0.000181292	dihydrofolate reductase
218418_s_at	0.000183468	DKFZP434N161 protein
218784_s_at	0.000183468	hypothetical protein FLJ11101
219959_at	0.000183468	molybdenum cofactor sulfurase
203044_at	0.00018385	carbohydrate (chondroitin) synthase 1
209303_at	0.000184183	NADH dehydrogenase (ubiquinone) Fe-S protein 4, 18kDa (NADH-coenzyme Q reductase)
200691_s_at	0.000184209	heat shock 70kDa protein 9B (mortalin-2)
210466_s_at	0.000184209	PAI-1 mRNA-binding protein
209291_at	0.000187429	inhibitor of DNA binding 4, dominant negative helix-loop-helix protein
209020_at	0.00018778	chromosome 20 open reading frame 111
216323_x_at	0.00018778	alpha-tubulin isotype H2-alpha; Human alpha-tubulin isotype H2-alpha gene, last exon.
203069_at	0.000188532	synaptic vesicle glycoprotein 2A
210538_s_at	0.000188625	baculoviral IAP repeat-containing 3
203067_at	0.000188711	E3-binding protein
214525_x_at	0.000188981	mutL homolog 3 (E. coli)
200846_s_at	0.000191054	protein phosphatase 1, catalytic subunit, alpha isoform
221539_at	0.000191375	eukaryotic translation initiation factor 4E binding protein 1
211930_at	0.000191945	Homo sapiens BX1 mRNA, partial cds
202684_s_at	0.00019285	RNA (guanine-7-) methyltransferase
200692_s_at	0.00019285	heat shock 70kDa protein 9B (mortalin-2)
218493_at	0.00019285	hypothetical protein FLJ22940
200634_at	0.00019285	profilin 1
204710_s_at	0.000193963	DKFZP434J154 protein
201564_s_at	0.000196111	fascin homolog 1, actin-bundling protein (Strongylocentrotus purpuratus)
217853_at	0.000196429	tumor endothelial marker 6
208436_s_at	0.000197012	interferon regulatory factor 7
201216_at	0.000197478	chromosome 12 open reading frame 8
206322_at	0.000197478	synapsin III
33760_at	0.000198165	peroxisomal biogenesis factor 14
203312_x_at	0.000199459	ADP-ribosylation factor 6
202409_at	0.000202716	insulin-like growth factor II (78 AA); Protein sequence is in conflict with the conceptual translation; 1.8 kb mRNA (AA 1-84); Human DNA for insulin-like growth factor II (IGF-2); exon 7 and additional ORF.
204131_s_at	0.000203097	forkhead box O3A
203698_s_at	0.000203115	frizzled-related protein
204431_at	0.000203467	transducin-like enhancer of split 2 (E(sp1) homolog, Drosophila)
204368_at	0.000203484	solute carrier family 21 (prostaglandin transporter), member 2
202594_at	0.000203484	leptin receptor overlapping transcript-like 1
201017_at	0.000203874	eukaryotic translation initiation factor 1A
207658_s_at	0.000203874	forkhead box G1A
202933_s_at	0.00020516	v-yes-1 Yamaguchi sarcoma viral oncogene homolog 1
209285_s_at	0.000205348	KIAA1105 protein
218580_x_at	0.000207947	aurora-A kinase interacting protein
214767_s_at	0.000208124	hypothetical protein FLJ32389
210845_s_at	0.000208124	plasminogen activator, urokinase receptor
222000_at	0.000209606	Homo sapiens, Similar to hypothetical protein FLJ20378, clone IMAGE:5547904, mRNA, partial cds
32502_at	0.0002112	hypothetical protein PP1665
218629_at	0.000211201	smoothened homolog (Drosophila)
219304_s_at	0.000211758	spinal cord-derived growth factor-B
213005_s_at	0.000212437	kidney ankyrin repeat-containing protein
201173_x_at	0.000212437	nuclear distribution gene C homolog (A. nidulans)
200668_s_at	0.000212929	ubiquitin-conjugating enzyme E2D 3 (UBC4/5 homolog, yeast)
221002_s_at	0.000212929	tetraspanin similar to TM4SF9
52285_f_at	0.000212929	hypothetical protein FLJ12542
201313_at	0.000212929	enolase 2, (gamma, neuronal)
202461_at	0.000212929	eukaryotic translation initiation factor 2B, subunit 2 beta, 39kDa
217980_s_at	0.000213338	mitochondrial ribosomal protein L16
214894_x_at	0.000215651	microtubule-actin crosslinking factor 1
200793_s_at	0.000216907	aconitase 2, mitochondrial
213575_at	0.000219465	Homo sapiens hAWMS1 mRNA, complete cds.
212434_at	0.00022115	GrpE-like protein cochaperone
219319_at	0.000222252	hypoxia inducible factor 3, alpha subunit
209461_x_at	0.000223956	WD repeat domain 18
201894_s_at	0.000224444	decorin
218021_at	0.000226346	dehydrogenase/reductase (SDR family) member 4
221503_s_at	0.000226762	karyopherin alpha 3 (importin alpha 4)
207380_x_at	0.000226762	NADPH oxidase 1
213231_at	0.000227365	dystrophia myotonica-containing WD repeat motif
89476_r_at	0.000231191	aminopeptidase-like 1
208623_s_at	0.000231191	villin 2 (ezrin)
209508_x_at	0.000231191	CASP8 and FADD-like apoptosis regulator
218589_at	0.000231656	purinergic receptor P2Y, G-protein coupled, 5
202130_at	0.000233499	sudD suppressor of bimD6 homolog (A. nidulans)
218170_at	0.000238795	CGI-111 protein
212240_s_at	0.000239381	phosphoinositide-3-kinase, regulatory subunit, polypeptide 1 (p85 alpha)
212694_s_at	0.000241172	propionyl Coenzyme A carboxylase, beta polypeptide
206932_at	0.00024262	cholesterol 25-hydroxylase
204168_at	0.000243702	microsomal glutathione S-transferase 2
207732_s_at	0.000243972	discs, large (Drosophila) homolog 3 (neuroendocrine-dlg)
200902_at	0.000244286	15 kDa selenoprotein
201375_s_at	0.000246066	protein phosphatase 2 (formerly 2A), catalytic subunit, beta isoform
207467_x_at	0.000246828	calpastatin
202484_s_at	0.000247764	methyl-CpG binding domain protein 2
205164_at	0.000250247	glycine C-acetyltransferase (2-amino-3-ketobutyrate coenzyme A ligase)
214710_s_at	0.00025115	cyclin B1
202262_x_at	0.000252912	dimethylarginine dimethylaminohydrolase 2
202352_s_at	0.00025344	proteasome (prosome, macropain) 26S subunit, non-ATPase, 12
202588_at	0.000253464	adenylate kinase 1
214437_s_at	0.000254197	serine hydroxymethyltransferase 2 (mitochondrial)
217879_at	0.000254848	cell division cycle 27
202096_s_at	0.000258561	benzodiazapine receptor (peripheral)
219117_s_at	0.000258792	FK506 binding protein 11, 19 kDa
214909_s_at	0.000258792	dimethylarginine dimethylaminohydrolase 2
202581_at	0.000259142	heat shock 70kDa protein 1B
205081_at	0.000259142	cysteine-rich protein 1 (intestinal)
218446_s_at	0.000259742	CGI-148 protein
201457_x_at	0.000259742	BUB3 budding uninhibited by benzimidazoles 3 homolog (yeast)
213017_at	0.000259742	abhydrolase domain containing 3
209746_s_at	0.000259859	coenzyme Q7 homolog, ubiquinone (yeast)
201543_s_at	0.000260015	SAR1 protein
202571_s_at	0.000262423	KIAA0964 protein
211787_s_at	0.000266345	eukaryotic translation initiation factor 4A, isoform 1
221643_s_at	0.00026653	arginine-glutamic acid dipeptide (RE) repeats
219918_s_at	0.00026653	synonyms: MCPH5, FLJ10517, FLJ10549; Homo sapiens asp (abnormal spindle)-like, microcephaly associated (Drosophila) (ASPM), mRNA.
203837_at	0.0002666	mitogen-activated protein kinase kinase kinase 5
221741_s_at	0.00026826	match: proteins: Tr:Q9Y5A9 Tr:Q9VBZ5 Tr:O77335 Tr:Q9Y172 Tr:O04503; Human DNA sequence from clone RP5-963E22 on chromosome 20 Contains the 3' end of a novel gene similar to NY-REN-2 Antigen, 5 CpG islands, ESTs, STSs and GSSs, complete sequence.
210314_x_at	0.000268593	tumor necrosis factor (ligand) superfamily, member 13
202296_s_at	0.000268593	similar to S. cerevisiae RER1
206693_at	0.000268593	interleukin 7
209295_at	0.000268593	tumor necrosis factor receptor superfamily, member 10b
202506_at	0.000269607	sperm specific antigen 2
218611_at	0.000269652	immediate early response 5
212828_at	0.000270834	synaptojanin 2
214101_s_at	0.000271063	aminopeptidase puromycin sensitive
202596_at	0.000271063	endosulfine alpha
213792_s_at	0.000272922	insulin receptor
217964_at	0.000273607	hypothetical protein FLJ20343
208939_at	0.000273607	selenophosphate synthetase
200782_at	0.00027576	annexin A5
213094_at	0.000276309	Human DNA sequence from clone RP1-287G14 on chromosome 6q23.1-24.3, complete sequence.
204555_s_at	0.000278664	protein phosphatase 1, regulatory subunit 3D
218324_s_at	0.000279143	hypothetical protein FLJ13117
202279_at	0.000281083	chromosome 14 open reading frame 2
202077_at	0.000282257	NADH dehydrogenase (ubiquinone) 1, alpha/beta subcomplex, 1, 8kDa
206831_s_at	0.000284097	arylsulfatase D
219571_s_at	0.000290251	GIOT-3 for gonadotropin inducible transcription repressor-3
64474_g_at	0.000290519	hypothetical protein FLJ22127
210154_at	0.000290607	malic enzyme 2, NAD(+)-dependent, mitochondrial
207121_s_at	0.000290793	mitogen-activated protein kinase 6
204698_at	0.000292626	interferon stimulated gene 20kDa
209812_x_at	0.000292714	caspase 2, apoptosis-related cysteine protease (neural precursor cell expressed, developmentally down-regulated 2)
201306_s_at	0.000292714	acidic (leucine-rich) nuclear phosphoprotein 32 family, member B
215054_at	0.000292714	erythropoietin receptor
208616_s_at	0.000292714	protein tyrosine phosphatase type IVA, member 2
216483_s_at	0.000292714	Hypothetical partial human protein; Homo sapiens chromosome 19, cosmid R33729, complete sequence.
212073_at	0.000292714	ESTs, Highly similar to KC21_HUMAN Casein kinase II, alpha chain (CK II) [H.sapiens]
214596_at	0.000292714	ESTs
202375_at	0.000294342	SEC24 related gene family, member D (S. cerevisiae)
221550_at	0.000296206	COX15 homolog, cytochrome c oxidase assembly protein (yeast)
203138_at	0.000296206	histone acetyltransferase 1
218508_at	0.00029891	transcription factor SMIF
209293_x_at	0.000301755	inhibitor of DNA binding 4, dominant negative helix-loop-helix protein
212089_at	0.000301755	lamin A/C
222233_s_at	0.000301755	DNA cross-link repair 1C (PSO2 homolog, S. cerevisiae)
219698_s_at	0.000301998	hypothetical protein FLJ23017
202405_at	0.000301998	TIA1 cytotoxic granule-associated RNA binding protein-like 1
218681_s_at	0.000301998	stromal cell-derived factor 2-like 1
200089_s_at	0.000302948	ribosomal protein L4
213682_at	0.000304337	nucleoporin 50kDa
203896_s_at	0.000304431	phospholipase C, beta 4
200093_s_at	0.000305054	histidine triad nucleotide binding protein 1
215537_x_at	0.000305337
217294_s_at	0.000306438	Human alpha enolase like 1 (ENO1L1) mRNA, partial cds.
206858_s_at	0.000308014	homeo box C6
209500_x_at	0.0003093	tumor necrosis factor (ligand) superfamily, member 13
203507_at	0.000311335	CD68 antigen
210153_s_at	0.000312349	malic enzyme 2, NAD(+)-dependent, mitochondrial
219098_at	0.000312349	MYB binding protein (P160) 1a
216255_s_at	0.000312349	Homo sapiens chromosome 7 map 7q31.3 cosmid g0771a003, complete sequence.
218383_at	0.000312671	chromosome 14 open reading frame 94
209239_at	0.00031448	nuclear factor of kappa light polypeptide gene enhancer in B-cells 1 (p105)
218592_s_at	0.000317673	cat eye syndrome chromosome region, candidate 5
203773_x_at	0.000318839	biliverdin reductase A
206461_x_at	0.000322025	metallothionein 1H
205335_s_at	0.000323299	signal recognition particle 19kDa
202974_at	0.000323516	membrane protein, palmitoylated 1, 55kDa
209294_x_at	0.000324334	tumor necrosis factor receptor superfamily, member 10b
204125_at	0.000324787	CGI-65 protein
213405_at	0.000324943	Homo sapiens, clone IMAGE:4831050, mRNA
213517_at	0.000325689	poly(rC) binding protein 2
202297_s_at	0.000332866	similar to S. cerevisiae RER1
219385_at	0.000332866	B lymphocyte activator macrophage expressed
203522_at	0.000332866	copper chaperone for superoxide dismutase
210574_s_at	0.000334063	nuclear distribution gene C homolog (A. nidulans)
221685_s_at	0.000336475	hypothetical protein FLJ20364
218213_s_at	0.000337227	chromosome 11 open reading frame 10
211890_x_at	0.000338925
212590_at	0.000338925	related RAS viral (r-ras) oncogene homolog 2
222257_s_at	0.000338925	angiotensin I converting enzyme (peptidyl-dipeptidase A) 2
203209_at	0.000338925	replication factor C (activator 1) 5, 36.5kDa
219118_at	0.000338925	FK506 binding protein 11, 19 kDa
215215_s_at	0.000342637
203085_s_at	0.000346879	transforming growth factor, beta 1 (Camurati-Engelmann disease)
202114_at	0.000346879	sorting nexin 2
202140_s_at	0.000349118	CDC-like kinase 3
214743_at	0.000350986	cut-like 1, CCAAT displacement protein (Drosophila)
218641_at	0.000354989
206882_at	0.000358028	solute carrier family 1 (high affinity aspartate/glutamate transporter), member 6
202095_s_at	0.000358028	baculoviral IAP repeat-containing 5 (survivin)
205240_at	0.000358245	LGN protein
200736_s_at	0.000358245	glutathione peroxidase 1
212639_x_at	0.000360069	tubulin, alpha, ubiquitous
203091_at	0.000361036	far upstream element (FUSE) binding protein 1
219978_s_at	0.000363889	nucleolar protein ANKT
201986_at	0.000364314	thyroid hormone receptor-associated protein, 240 kDa subunit
211515_s_at	0.000364314	KIAA0472 protein
209743_s_at	0.000367333	itchy homolog E3 ubiquitin protein ligase (mouse)
203261_at	0.000367333	likely ortholog of mouse dynactin 6
218070_s_at	0.000368566	GDP-mannose pyrophosphorylase A
202655_at	0.000368588	arginine-rich, mutated in early stage tumors
201410_at	0.000369336	Homo sapiens cDNA FLJ30436 fis, clone BRACE2009037.
218517_at	0.000374339	PHD protein Jade-1
202486_at	0.00037449	AFG3 ATPase family gene 3-like 2 (yeast)
201568_at	0.000376122	low molecular mass ubiquinone-binding protein (9.5kD)
201666_at	0.000377565	tissue inhibitor of metalloproteinase 1 (erythroid potentiating activity, collagenase inhibitor)
215548_s_at	0.000380687	vesicle transport-related protein
221954_at	0.000380751	chromosome 20 open reading frame 111
216304_x_at	0.000381106	Homo sapiens FTSH gene for putative ATPases, exons 1 and 2 and join CDS.
219411_at	0.000381861	engulfment and cell motility 3 (ced-12 homolog, C. elegans)
208121_s_at	0.000383791	protein tyrosine phosphatase, receptor type, O
213281_at	0.000385781	hw08a05.x1 NCI_CGAP_Lu24 Homo sapiens cDNA clone IMAGE:3182288 3' similar to contains element MSR1 repetitive element ;, mRNA sequence.
209340_at	0.000386116	UDP-N-acteylglucosamine pyrophosphorylase 1
203971_at	0.00038749	solute carrier family 31 (copper transporters), member 1
219291_at	0.000387878	x 009 protein
209092_s_at	0.000389435	CGI-150 protein
203988_s_at	0.000390357	fucosyltransferase 8 (alpha (1,6) fucosyltransferase)
217911_s_at	0.000394708	BCL2-associated athanogene 3
218848_at	0.000398242	hypothetical protein MGC2655
211013_x_at	0.000399335	promyelocytic leukemia
212682_s_at	0.000400524	hypothetical protein BC002942
201502_s_at	0.000402283	nuclear factor of kappa light polypeptide gene enhancer in B-cells inhibitor, alpha
215424_s_at	0.000405783	SKI-interacting protein
221597_s_at	0.000407088	HSPC171 protein
214662_at	0.000410835	KIAA0007 protein
218807_at	0.000411874	vav 3 oncogene
213645_at	0.000413133	codes for antisense RNA (RTS alpha mRNA) to thymidylate synthase mRNA and pre-mRNA; member of the mandelate racemase family; associated with quorum sensing functions in human cells; Homo sapiens RTS (RTS) gene, complete cds, alternatively spliced.
200014_s_at	0.000413383	heterogeneous nuclear ribonucleoprotein C (C1/C2)
204243_at	0.000415522	rearranged L-myc fusion sequence
219749_at	0.000416624	hypothetical protein FLJ20967
213599_at	0.000418151	Opa-interacting protein 5
210792_x_at	0.000418151	CD27-binding (Siva) protein
207507_s_at	0.000418151	ATP synthase, H+ transporting, mitochondrial F0 complex, subunit c (subunit 9) isoform 3
212947_at	0.000418367
221029_s_at	0.000419549	wingless-type MMTV integration site family, member 5B
202233_s_at	0.000419973	ubiquinol-cytochrome c reductase hinge protein
202041_s_at	0.000421574
203789_s_at	0.000422808	sema domain, immunoglobulin domain (Ig), short basic domain, secreted, (semaphorin) 3C
218754_at	0.000424833	hypothetical protein FLJ23323
202225_at	0.000424833	v-crk sarcoma virus CT10 oncogene homolog (avian)
218414_s_at	0.000424833	LIS1-interacting protein NUDE1, rat homolog
202338_at	0.000426884	thymidine kinase 1, soluble
203156_at	0.000426884	A kinase (PRKA) anchor protein 11
217592_at	0.000428241	chromosome 20 open reading frame 162
207405_s_at	0.000428241	RAD17 homolog (S. pombe)
203834_s_at	0.000430365	trans-golgi network protein 2
205865_at	0.000432106	dead ringer-like 1 (Drosophila)
203311_s_at	0.000434865	ADP-ribosylation factor 6
217813_s_at	0.00043659	spindlin
212719_at	0.000438797	pleckstrin homology domain containing, family E (with leucine rich repeats) member 1
204793_at	0.000438797	KIAA0443 gene product
206499_s_at	0.00044008	chromosome condensation 1
219492_at	0.000442096	cystein-rich hydrophobic domain 2
219499_at	0.000442096	likely ortholog of mouse SEC61, alpha subunit 2 (S. cerevisiae)
217933_s_at	0.000442096	leucine aminopeptidase 3
221766_s_at	0.000448909	Human DNA sequence from clone RP5-991C6 on chromosome 6q14.1-15, complete sequence.
208107_s_at	0.000449652	exonuclease NEF-sp
213546_at	0.000450517	hypothetical protein DKFZp586I1420
205488_at	0.000450517	granzyme A (granzyme 1, cytotoxic T-lymphocyte-associated serine esterase 3)
218755_at	0.000452576	kinesin family member 20A
204659_s_at	0.000453689	growth factor, augmenter of liver regeneration (ERV1 homolog, S. cerevisiae)
211658_at	0.000454538	Human natural killer cell enhancing factor (NKEFB) mRNA, complete cds.
219100_at	0.000457676	hypothetical protein FLJ22559
204384_at	0.000457997	golgi autoantigen, golgin subfamily a, 2
204849_at	0.000457997	transcription factor-like 5 (basic helix-loop-helix)
209350_s_at	0.000459006	G protein pathway suppressor 2
201252_at	0.000459006	proteasome (prosome, macropain) 26S subunit, ATPase, 4
218738_s_at	0.000459636	STRIN protein
215420_at	0.000461224	Indian hedgehog homolog (Drosophila)
206870_at	0.000462455	peroxisome proliferative activated receptor, alpha
208937_s_at	0.00046577	inhibitor of DNA binding 1, dominant negative helix-loop-helix protein
208815_x_at	0.000467147	heat shock 70kDa protein 4
203554_x_at	0.0004719	pituitary tumor-transforming 1
207265_s_at	0.000473688	KDEL (Lys-Asp-Glu-Leu) endoplasmic reticulum protein retention receptor 3
204826_at	0.00047843	cyclin F
212245_at	0.000478912	neural stem cell derived neuronal survival protein
202517_at	0.000481471	collapsin response mediator protein 1
201227_s_at	0.000485763	NADH dehydrogenase (ubiquinone) 1 beta subcomplex, 8, 19kDa
218031_s_at	0.000489551	chromosome 14 open reading frame 116
202259_s_at	0.000489551	hypothetical protein from BCRA2 region
205187_at	0.000489551	MAD, mothers against decapentaplegic homolog 5 (Drosophila)
202814_s_at	0.000491721	HMBA-inducible
202307_s_at	0.000491721	transporter 1, ATP-binding cassette, sub-family B (MDR/TAP)
205238_at	0.000498967	hypothetical protein FLJ12687
208908_s_at	0.000502851	calpastatin
203234_at	0.000504112	uridine phosphorylase
205471_s_at	0.000506187	dachshund homolog (Drosophila)
220030_at	0.000512014	hypothetical protein DKFZp761P1010
203354_s_at	0.000512014	ADP-ribosylation factor guanine nucleotide factor 6
210672_s_at	0.000512014	Conserved gene telomeric to alpha globin cluster
206503_x_at	0.000514653	promyelocytic leukemia
200940_s_at	0.000515322	arginine-glutamic acid dipeptide (RE) repeats
33307_at	0.000515475	Human DNA sequence from clone CTA-126B4 on chromosome 22q13.2-13.31, complete sequence.
201998_at	0.000518201	sialyltransferase 1 (beta-galactoside alpha-2,6-sialyltransferase)
209103_s_at	0.000518411	ubiquitin fusion degradation 1-like
218725_at	0.000520574	solute carrier family 25 (mitochondrial carrier: glutamate), member 22
205545_x_at	0.000524772	DnaJ (Hsp40) homolog, subfamily C, member 8
213201_s_at	0.000524772	alternatively spliced isoform; Homo sapiens TNNT1 gene, exons 1-11 (and joined CDS).
211505_s_at	0.000526816	STAU, Homo sapiens staufen; Homo sapiens mRNA; cDNA DKFZp564J1516 (from clone DKFZp564J1516); complete cds.
202389_s_at	0.000526816	huntingtin (Huntington disease)
206754_s_at	0.000527977	cytochrome P450, family 2, subfamily B, polypeptide 6
36475_at	0.000528798	Human DNA sequence from clone RP3-466N1 on chromosome 22q12-13, complete sequence.
218349_s_at	0.000528798	hypothetical protein FLJ10036
212860_at	0.000534982	hypothetical protein DKFZp667O2416
214270_s_at	0.000534982	microtubule-associated protein, RP/EB family, member 3
218235_s_at	0.000534982	CGI-94 protein
217627_at	0.000541728	hypothetical protein FLJ30921
221330_at	0.00054419	cholinergic receptor, muscarinic 2
206755_at	0.00054419	cytochrome P450, family 2, subfamily B, polypeptide 6
203537_at	0.000545704	phosphoribosyl pyrophosphate synthetase-associated protein 2
211372_s_at	0.000547809	Human soluble type II interleukin-1 receptor mRNA, complete cds.
201955_at	0.000547809
211931_s_at	0.000547809	Homo sapiens BX1 mRNA, partial cds
203476_at	0.000550018	trophoblast glycoprotein
202859_x_at	0.000550018	interleukin 8
205010_at	0.000550018	hypothetical protein FLJ10613
202625_at	0.000550721	v-yes-1 Yamaguchi sarcoma viral related oncogene homolog
204693_at	0.00055567	CDC42 effector protein (Rho GTPase binding) 1
201530_x_at	0.00055567	eukaryotic translation initiation factor 4A, isoform 1
37226_at	0.00055567	BCL2/adenovirus E1B 19kDa interacting protein 1
216375_s_at	0.00055567	ets variant gene 5 (ets-related molecule)
209850_s_at	0.000557259	Cdc42 effector protein 2
218492_s_at	0.000557571	hypothetical protein MGC10963
205909_at	0.000557571	polymerase (DNA directed), epsilon 2 (p59 subunit)
208622_s_at	0.000557571	villin 2 (ezrin)
212316_at	0.000561966	nucleoporin 210
212803_at	0.000563996	NGFI-A binding protein 2 (EGR1 binding protein 2)
36711_at	0.000570508	Human DNA sequence from clone CTA-447C4 on chromosome 22q12.2-13.2, complete sequence.
213616_at	0.000570577	DKFZP586M1523 protein
203580_s_at	0.000570577	solute carrier family 7 (cationic amino acid transporter, y+ system), member 6
202844_s_at	0.000570577	ralA binding protein 1
208485_x_at	0.000575168	CASP8 and FADD-like apoptosis regulator
201159_s_at	0.000575168	N-myristoyltransferase 1
204712_at	0.000581066	WNT inhibitory factor 1
207287_at	0.000582022	hypothetical protein FLJ14107
204492_at	0.000582241	KIAA0013 gene product
202458_at	0.000585025	protease, serine, 23
208717_at	0.000585025	oxidase (cytochrome c) assembly 1-like
204014_at	0.000585025	dual specificity phosphatase 4
219429_at	0.000585426	fatty acid hydroxylase
202244_at	0.000585821	proteasome (prosome, macropain) subunit, beta type, 4
200027_at	0.000586511	asparaginyl-tRNA synthetase
207607_at	0.000587851	achaete-scute complex-like 2 (Drosophila)
203895_at	0.000587851	Homo sapiens mRNA; cDNA DKFZp434E235 (from clone DKFZp434E235)
217094_s_at	0.000588659	Itchy (mouse homolog) E3 ubiquitin protein ligase
202145_at	0.000589248	lymphocyte antigen 6 complex, locus E
202900_s_at	0.0005905	nucleoporin 88kDa
203883_s_at	0.000590593	KIAA0941 protein
216457_s_at	0.000591068	unnamed protein product; Homo sapiens cDNA: FLJ22427 fis, clone HRC09013.
203082_at	0.000591068	KIAA0187 gene product
204316_at	0.000591068	regulator of G-protein signalling 10
211300_s_at	0.000592879	tumor protein p53 (Li-Fraumeni syndrome)
218262_at	0.000593223	hypothetical protein FLJ22318
210996_s_at	0.000593999	tyrosine 3-monooxygenase/tryptophan 5-monooxygenase activation protein, epsilon polypeptide
203116_s_at	0.000595641	ferrochelatase (protoporphyria)
220495_s_at	0.000604814	hypothetical protein FLJ22625
204135_at	0.000607319	downregulated in ovarian cancer 1
201699_at	0.000608221	proteasome (prosome, macropain) 26S subunit, ATPase, 6
204143_s_at	0.000608674	rTS beta protein
209957_s_at	0.000611434	natriuretic peptide precursor A
212040_at	0.000612215	Homo sapiens, clone IMAGE:6057297, mRNA
219311_at	0.000612737	hypothetical protein FLJ12542
202174_s_at	0.000614307	pericentriolar material 1
209933_s_at	0.000616251	leukocyte membrane antigen
202008_s_at	0.000619441	nidogen (enactin)
211316_x_at	0.000620881	CASP8 and FADD-like apoptosis regulator
221807_s_at	0.000621216	hypothetical protein PP2447
220775_s_at	0.000621579	ubiquitin-conjugating enzyme E2-like
201860_s_at	0.000624498	plasminogen activator, tissue
204142_at	0.000626658	rTS beta protein
218483_s_at	0.000631155	hypothetical protein FLJ21827
218443_s_at	0.000631504	DAZ associated protein 1
201412_at	0.000636804	low density lipoprotein receptor-related protein 10
221756_at	0.000640364
219635_at	0.000640364	hypothetical protein FLJ14260
207099_s_at	0.000642191	choroideremia (Rab escort protein 1)
200059_s_at	0.000642343	ras homolog gene family, member A
210149_s_at	0.00064634	ATP synthase, H+ transporting, mitochondrial F0 complex, subunit d
203210_s_at	0.000646694	replication factor C (activator 1) 5, 36.5kDa
210740_s_at	0.00064803	inositol 1,3,4-triphosphate 5/6 kinase
210041_s_at	0.000648865	phosphoglucomutase 3
204162_at	0.000648865	highly expressed in cancer, rich in leucine heptad repeats
212691_at	0.000650016	KIAA0169 protein
210423_s_at	0.000651451	solute carrier family 11 (proton-coupled divalent metal ion transporters), member 1
218572_at	0.000652773	HSPC134 protein
221922_at	0.000653516	LGN protein
208861_s_at	0.000654063	XH2; XNP; alternatively spliced product 2; does not use exon 7; ATRX gene deposited in GenBank Accession Numbers U72900-U72935; Homo sapiens putative DNA dependent ATPase and helicase (ATRX) mRNA, alternatively spliced product 2, complete cds.
201385_at	0.000660355	DEAD/H (Asp-Glu-Ala-Asp/His) box polypeptide 15
218542_at	0.000660355	chromosome 10 open reading frame 3
214246_x_at	0.000660355	cholinergic receptor, nicotinic, epsilon polypeptide
65770_at	0.000660355	mitochondrial Rho 2
204507_s_at	0.000661684	protein phosphatase 3 (formerly 2B), regulatory subunit B, 19kDa, alpha isoform (calcineurin B, type I)
203705_s_at	0.000667371	frizzled homolog 7 (Drosophila)
222357_at	0.000672479	Homo sapiens, clone IMAGE:4291354, mRNA
219933_at	0.00067308	glutaredoxin 2
203814_s_at	0.00067308	NAD(P)H dehydrogenase, quinone 2
215660_s_at	0.000675638	Homo sapiens cDNA: FLJ21699 fis, clone COL09829.
218578_at	0.000675638	chromosome 1 open reading frame 28
200978_at	0.000675638	malate dehydrogenase 1, NAD (soluble)
204181_s_at	0.000675939	zinc finger protein 297B
200738_s_at	0.000677385	phosphoglycerate kinase 1
204767_s_at	0.000681063	flap structure-specific endonuclease 1
203981_s_at	0.000681334	ATP-binding cassette, sub-family D (ALD), member 4
210720_s_at	0.000683073	amyloid beta (A4) precursor protein-binding, family A, member 2 binding protein
201464_x_at	0.000686093	v-jun sarcoma virus 17 oncogene homolog (avian)
203096_s_at	0.000689807	Homo sapiens clone 24473 mRNA sequence
215218_s_at	0.000690255	Hypothetical 108.52 kDa human protein; Homo sapiens chromosome 19, overlapping cosmids R28707 and R34001, complete sequence.
201495_x_at	0.000691811	myosin, heavy polypeptide 11, smooth muscle
210048_at	0.000692022	N-ethylmaleimide-sensitive factor attachment protein, gamma
207037_at	0.000694432	tumor necrosis factor receptor superfamily, member 11a, activator of NFKB
202909_at	0.000694432	KIAA0766 gene product
219209_at	0.000694432	melanoma differentiation associated protein-5
211419_s_at	0.000694432	chimerin (chimaerin) 2
203348_s_at	0.000694432	ets variant gene 5 (ets-related molecule)
65635_at	0.000694432	endo-beta-N-acetylglucosaminidase
220980_s_at	0.000695056	hypothetical protein DKFZp434B195
205812_s_at	0.000698408	sulfotransferase family, cytosolic, 1C, member 2
203227_s_at	0.000698408	sarcoma amplified sequence
203755_at	0.000700512	BUB1 budding uninhibited by benzimidazoles 1 homolog beta (yeast)
206695_x_at	0.000700512	zinc finger protein 43 (HTF6)
216908_x_at	0.000700512
201142_at	0.000702622	eukaryotic translation initiation factor 2, subunit 1 alpha, 35kDa
207688_s_at	0.000702896	inhibin, beta C
50221_at	0.000705243	transcription factor EB
215044_s_at	0.000705243	signal transducing adaptor molecule (SH3 domain and ITAM motif) 2
215698_at	0.000705475	Homo sapiens clone 23592 mRNA sequence.
210822_at	0.000707493	Homo sapiens, clone IMAGE:3860421, mRNA
209729_at	0.000714409	growth arrest-specific 2 like 1
219986_s_at	0.000715093	hypothetical protein MGC5601
219007_at	0.000715093	nucleoporin Nup43
203943_at	0.000715093	kinesin family member 3B
204768_s_at	0.000716764
202603_at	0.000717148	a disintegrin and metalloproteinase domain 10
218826_at	0.000718946	novel protein
204216_s_at	0.000724377	hypothetical protein FLJ11806
209705_at	0.000725571	likely ortholog of mouse metal response element binding transcription factor 2
209302_at	0.000726362	polymerase (RNA) II (DNA directed) polypeptide H
202790_at	0.000730592	claudin 7
200876_s_at	0.000733809	proteasome (prosome, macropain) subunit, beta type, 1
206607_at	0.000736174	Cas-Br-M (murine) ecotropic retroviral transforming sequence
220176_at	0.000739207	hypothetical protein FLJ12660
202464_s_at	0.000739207	6-phosphofructo-2-kinase/fructose-2,6-biphosphatase 3
221932_s_at	0.000739207	chromosome 14 open reading frame 87
217503_at	0.000742856	ESTs
202737_s_at	0.000742856	LSM4 homolog, U6 small nuclear RNA associated (S. cerevisiae)
201482_at	0.000746212	quiescin Q6
218157_x_at	0.000746571	small protein effector 1 of Cdc42
201116_s_at	0.000746571	carboxypeptidase E
219763_at	0.000746571	KIAA1608 protein
203095_at	0.00075063	mitochondrial translational initiation factor 2
212048_s_at	0.000752716	tyrosyl-tRNA synthetase
218085_at	0.00075343	synonym: CGI-34; Homo sapiens hypothetical protein HSPC177 (HSPC177), mRNA.
209225_x_at	0.00075343	karyopherin (importin) beta 2
205662_at	0.000753466	B9 protein
210054_at	0.000755478	hypothetical protein MGC4701
222199_s_at	0.000756964	bridging integrator 3
202789_at	0.000758398
218462_at	0.000758415	RNA processing factor 1
214315_x_at	0.000760347	calreticulin
216551_x_at	0.00076113	phospholipase C, gamma 1 (formerly subtype 148)
212103_at	0.00076113	karyopherin alpha 6 (importin alpha 7)
208687_x_at	0.00076113	heat shock 70kDa protein 8
218018_at	0.000765214	chromosome 21 open reading frame 97
201908_at	0.000767864	dishevelled, dsh homolog 3 (Drosophila)
204064_at	0.000767864	THO complex 1
215440_s_at	0.000767864	hypothetical protein FLJ10097
208979_at	0.000767864	nuclear receptor coactivator 6
201491_at	0.000767864	chromosome 14 open reading frame 3
222145_at	0.000768497	Homo sapiens cDNA: FLJ23572 fis, clone LNG12403.
204026_s_at	0.000768541	ZW10 interactor
220532_s_at	0.000773474	LR8 protein
213974_at	0.000773984	KIAA1233 protein
201883_s_at	0.000774635	UDP-Gal:betaGlcNAc beta 1,4- galactosyltransferase, polypeptide 1
210180_s_at	0.000780073	splicing factor, arginine/serine-rich 10 (transformer 2 homolog, Drosophila)
204887_s_at	0.000780713	serine/threonine kinase 18
221381_s_at	0.000782064	synonyms: CSR, SEN, CSRB, SEN1; similar to MGR15; senescence (cellular)-related 1; Senescence-related, cellular, 1; Homo sapiens mortality factor 4 (MORF4), mRNA.
220736_at	0.000782064	solute carrier family 19, member 3
212432_at	0.000788098	GrpE-like protein cochaperone
218678_at	0.000788267	hypothetical protein FLJ21841
219973_at	0.000789332	hypothetical protein FLJ23548
202201_at	0.000791188	biliverdin reductase B (flavin reductase (NADPH))
208845_at	0.000792427	Voltage-dependent anion channel 3
209494_s_at	0.000792427	zinc finger protein 278
201369_s_at	0.000793373	zinc finger protein 36, C3H type-like 2
212673_at	0.000793373	methionyl aminopeptidase 1
204415_at	0.00079482	interferon, alpha-inducible protein (clone IFI-6-16)
204424_s_at	0.000795203	neuronal specific transcription factor DAT1
211043_s_at	0.000801934	clathrin, light polypeptide (Lcb)
201154_x_at	0.000815422	ribosomal protein L4
213132_s_at	0.00082182	Human DNA sequence from clone CTB-1191B2 on chromosome 22q13.2-13.3, complete sequence.
218136_s_at	0.000822162	mitochondrial solute carrier protein
206646_at	0.000822162	glioma-associated oncogene homolog (zinc finger protein)
202442_at	0.000822761	adaptor-related protein complex 3, sigma 1 subunit
201117_s_at	0.000822761	carboxypeptidase E
200006_at	0.000822761	Parkinson disease (autosomal recessive, early onset) 7
218033_s_at	0.000823262	stannin
218412_s_at	0.000823936	GTF2I repeat domain containing 1
218436_at	0.000828416	endoplasmic reticulum chaperone SIL1, homolog of yeast
214997_at	0.000831144	Homo sapiens mRNA; cDNA DKFZp564K133 (from clone DKFZp564K133)
213362_at	0.000831144	Homo sapiens mRNA; cDNA DKFZp564P116 (from clone DKFZp564P116)
210306_at	0.00083206	l(3)mbt-like (Drosophila)
219090_at	0.000834821	Solute carrier family 24 (sodium/potassium/calcium exchanger), member 3
200750_s_at	0.000834821	RAN, member RAS oncogene family
210069_at	0.000834821	carnitine palmitoyltransferase 1B (muscle)
212495_at	0.000835379	KIAA0876 protein
221931_s_at	0.000837582	sec13-like protein
218726_at	0.000837582	hypothetical protein DKFZp762E1312
201765_s_at	0.000837582	hexosaminidase A (alpha polypeptide)
203806_s_at	0.000837582	Fanconi anemia, complementation group A
211713_x_at	0.000839	KIAA0101 gene product
209090_s_at	0.000841361	Ribosomal protein L17
206653_at	0.000841962	Homo sapiens cDNA: FLJ21837 fis, clone HEP01664.
210808_s_at	0.00084428	NADPH oxidase 1
202046_s_at	0.000844497	glucocorticoid receptor DNA binding factor 1
212015_x_at	0.000845609	polypyrimidine tract binding protein 1
208095_s_at	0.000869578	calcium/calmodulin-dependent protein kinase (CaM kinase) II gamma
203642_s_at	0.000869578	KIAA0977 protein
215931_s_at	0.000869578	ADP-ribosylation factor guanine nucleotide-exchange factor 2 (brefeldin A-inhibited)
213454_at	0.000869578	Homo sapiens, clone MGC:32686 IMAGE:4051739, mRNA, complete cds
200766_at	0.000869708	cathepsin D (lysosomal aspartyl protease)
201129_at	0.000871198	splicing factor, arginine/serine-rich 7, 35kDa
202309_at	0.000873712	methylenetetrahydrofolate dehydrogenase (NADP+ dependent), methenyltetrahydrofolate cyclohydrolase, formyltetrahydrofolate synthetase
203190_at	0.000876058	NADH dehydrogenase (ubiquinone) Fe-S protein 8, 23kDa (NADH-coenzyme Q reductase)
219293_s_at	0.000876271	hypothetical protein PTD004
220127_s_at	0.000876271	likely ortholog of mouse f-box and leucine-rich repeat protein 12
214299_at	0.000879341	topoisomerase (DNA) III alpha
213030_s_at	0.000881559	plexin A2
214737_x_at	0.000887554	heterogeneous nuclear ribonucleoprotein C (C1/C2)
205156_s_at	0.000889276	amiloride-sensitive cation channel 2, neuronal
200622_x_at	0.000890044	calmodulin 3 (phosphorylase kinase, delta)
205681_at	0.000890095	BCL2-related protein A1
204924_at	0.000894006	toll-like receptor 2
201226_at	0.000896495	NADH dehydrogenase (ubiquinone) 1 beta subcomplex, 8, 19kDa
209927_s_at	0.000896615	DKFZP547E1010 protein
207573_x_at	0.000900839	ATP synthase, H+ transporting, mitochondrial F0 complex, subunit g
212902_at	0.000910174	SEC24 related gene family, member A (S. cerevisiae)
207625_s_at	0.000910553	core-binding factor, runt domain, alpha subunit 2; translocated to, 2
208879_x_at	0.000910553	chromosome 20 open reading frame 14
217678_at	0.000910553	Homo sapiens, clone IMAGE:5300264, mRNA
221987_s_at	0.000917044	hypothetical protein FLJ10534
213229_at	0.000917044	Dicer1, Dcr-1 homolog (Drosophila)
218184_at	0.000917044	tubby super-family protein
213222_at	0.000919492	continued from dJ881E24.1.1 in Em:AL031683 match: proteins: Sw:P10687 Tr:Q9Z1B3 Sw:P10894; Human DNA sequence from clone RP4-654A7 on chromosome 20 Contains the 3' end of two variants of the PLCB1 gene for phospholipase C beta 1 (phosphoinositide-specific), complete sequence.
201832_s_at	0.000920445	vesicle docking protein p115
204341_at	0.000920445	tripartite motif-containing 16
209535_s_at	0.000921859	A kinase (PRKA) anchor protein 13
210334_x_at	0.000926202	baculoviral IAP repeat-containing 5 (survivin)
211609_x_at	0.000927395	Subunit of the 26S protease that binds and presumably selects ubiquitin-conjugates for destruction; Subunit 5a of the 26S protease regulatory complex; Human 26S protease subunit S5a mRNA, complete cds.
221497_x_at	0.000927395	egl nine homolog 1 (C. elegans)
208727_s_at	0.00093297	cell division cycle 42 (GTP binding protein, 25kDa)
201879_at	0.00093297	ariadne homolog, ubiquitin-conjugating enzyme E2 binding protein, 1 (Drosophila)
221653_x_at	0.00093297	apolipoprotein L, 2
214323_s_at	0.00093297	UPF3 regulator of nonsense transcripts homolog A (yeast)
208972_s_at	0.00093297	ATP synthase, H+ transporting, mitochondrial F0 complex, subunit c (subunit 9), isoform 1
204655_at	0.00093297	chemokine (C-C motif) ligand 5
201669_s_at	0.00093321
211729_x_at	0.000941465	biliverdin reductase A
215726_s_at	0.000941465	cytochrome b-5
218358_at	0.000945325	hypothetical protein MGC11256
211711_s_at	0.000946529	phosphatase and tensin homolog (mutated in multiple advanced cancers 1)
204479_at	0.000948212	osteoclast stimulating factor 1
218677_at	0.000949717	S100 calcium binding protein A14
202632_at	0.000949991	diptheria toxin resistance protein required for diphthamide biosynthesis-like 1 (S. cerevisiae)
203590_at	0.000951721	dynein, cytoplasmic, light intermediate polypeptide 2
210896_s_at	0.000956689	aspartate beta-hydroxylase
212475_at	0.000956689	KIAA0241 protein
219045_at	0.000956689	ras homolog gene family, member F (in filopodia)
221227_x_at	0.000956689	Homo sapiens coenzyme Q3 homolog, methyltransferase (yeast) (COQ3), mRNA.
208675_s_at	0.000957041	dolichyl-diphosphooligosaccharide-protein glycosyltransferase
209493_at	0.000957183	PDZ domain containing 3
38671_at	0.000966241	KIAA0620 protein
42361_g_at	0.000970365	chromosome 6 open reading frame 18
218395_at	0.000970365	hypothetical protein FLJ13433
204166_at	0.000971431	KIAA0963 protein
218051_s_at	0.000972729	hypothetical protein FLJ12442
203764_at	0.000975775	discs, large homolog 7 (Drosophila)
209531_at	0.00098086	glutathione transferase zeta 1 (maleylacetoacetate isomerase)
205875_s_at	0.00098086	three prime repair exonuclease 1
222136_x_at	0.000981234	Homo sapiens cDNA FLJ12843 fis, clone NT2RP2003293.
208809_s_at	0.000984322	hypothetical protein FLJ12619
218360_at	0.000986562	RAB22A, member RAS oncogene family
209205_s_at	0.000986957	LIM domain only 4
208799_at	0.000987451	Homo sapiens, proteasome (prosome, macropain) subunit, beta type, 5, clone MGC:2175 IMAGE:2967251, mRNA, complete cds.
213700_s_at	0.000990011	ESTs, Weakly similar to hypothetical protein FLJ20378 [Homo sapiens] [H.sapiens]
205129_at	0.000993439	nucleophosmin/nucleoplasmin, 3
222229_x_at	0.000993439	Human DNA sequence from clone RP13-258O15 on chromosome X, complete sequence.
204333_s_at	0.000993439	aspartylglucosaminidase
217643_x_at	0.00099552	ESTs, Weakly similar to hypothetical protein FLJ20378 [Homo sapiens] [H.sapiens]
206009_at	0.000995716	integrin, alpha 9
201970_s_at	0.000995716	nuclear autoantigenic sperm protein (histone-binding)
220387_s_at	0.000997108	HERV-H LTR-associating 3
221006_s_at	0.000997108	sorting nexin 27
200734_s_at	0.000998889	ADP-ribosylation factor 3
219493_at	0.00100341	likely ortholog of mouse Shc SH2-domain binding protein 1
214075_at	0.00100387	secreted protein of unknown function
209777_s_at	0.00100387	solute carrier family 19 (folate transporter), member 1
210211_s_at	0.00100387	heat shock 90kDa protein 1, alpha
202912_at	0.00100477	adrenomedullin
208658_at	0.00100657	protein disulfide isomerase related protein (calcium-binding protein, intestinal-related)
203931_s_at	0.00100805	mitochondrial ribosomal protein L12
203302_at	0.0010086	deoxycytidine kinase
202068_s_at	0.00101123	low density lipoprotein receptor (familial hypercholesterolemia)
200694_s_at	0.00101818	DEAD/H (Asp-Glu-Ala-Asp/His) box polypeptide 24
207088_s_at	0.00101818	solute carrier family 25 (mitochondrial carrier; oxoglutarate carrier), member 11
220936_s_at	0.00101818	H2A histone family, member J
218571_s_at	0.00101994	HSPC134 protein
219062_s_at	0.00102071	hypothetical protein FLJ20281
214471_x_at	0.00102611	luteinizing hormone beta polypeptide
213848_at	0.00102946	Homo sapiens mRNA; cDNA DKFZp586F2224 (from clone DKFZp586F2224)
200053_at	0.00102946	sperm associated antigen 7
213603_s_at	0.00103431	ras-related C3 botulinum toxin substrate 2 (rho family, small GTP binding protein Rac2)
212946_at	0.00103468	KIAA0564 protein
218977_s_at	0.00104043	tRNA selenocysteine associated protein
203213_at	0.00104249	cell division cycle 2, G1 to S and G2 to M
217737_x_at	0.00104596	chromosome 20 open reading frame 43
205924_at	0.00104596	RAB3B, member RAS oncogene family
209960_at	0.00104801	hepatocyte growth factor (hepapoietin A; scatter factor)
217165_x_at	0.00105598	human metallothionein-If; Human metallothionein-If gene (hMT-If).
205541_s_at	0.00106528	G1 to S phase transition 2
212043_at	0.0010658	Homo sapiens, clone IMAGE:6057297, mRNA
44617_at	0.00106705	hypothetical protein FLJ13491
218597_s_at	0.00106784	uncharacterized hematopoietic stem/progenitor cells protein MDS029
201602_s_at	0.00107647	protein phosphatase 1, regulatory (inhibitor) subunit 12A
212505_s_at	0.00107647	KIAA0892 protein
215716_s_at	0.00107647	PMCA1; alternatively spliced; Homo sapiens plasma membrane calcium ATPase isoform 1 (ATP2B1) gene, alternative splice products, partial cds.
210886_x_at	0.00107647	TP53 target gene 1
205339_at	0.00107755	TAL1 (SCL) interrupting locus
217299_s_at	0.00108021	Nijmegen breakage syndrome 1 (nibrin)
202855_s_at	0.00108144	solute carrier family 16 (monocarboxylic acid transporters), member 3
218806_s_at	0.001085	vav 3 oncogene
219233_s_at	0.001085	hypothetical protein PRO2521
218636_s_at	0.00108603	mannosidase, alpha, class 1B, member 1
209078_s_at	0.00108603	thioredoxin 2
201903_at	0.00108807	ubiquinol-cytochrome c reductase core protein I
219038_at	0.00110345	hypothetical protein FLJ11565
205519_at	0.00110345	hypothetical protein FLJ12973
213343_s_at	0.00110386	hypothetical protein PP1665
209476_at	0.00110799	thioredoxin domain containing
217875_s_at	0.00110999	transmembrane, prostate androgen induced RNA
213330_s_at	0.00110999	membrane-associated guanylate kinase-related (MAGI-3)
211969_at	0.00111507	heat shock 90kDa protein 1, alpha
218197_s_at	0.00111507	oxidation resistance 1
202243_s_at	0.00111752	proteasome (prosome, macropain) subunit, beta type, 4
201359_at	0.00111879	coatomer protein complex, subunit beta
219581_at	0.00112247	hypothetical protein MGC2776
213568_at	0.00113198	odd-skipped-related 2A protein
203246_s_at	0.00113386	homologous to yeast nitrogen permease (candidate tumor suppressor)
204334_at	0.00113397	Kruppel-like factor 7 (ubiquitous)
221725_at	0.00113397	WAS protein family, member 2
202107_s_at	0.00113397	MCM2 minichromosome maintenance deficient 2, mitotin (S. cerevisiae)
208872_s_at	0.00113409	likely ortholog of mouse deleted in polyposis 1
201600_at	0.00113409	repressor of estrogen receptor activity
218127_at	0.00113409	nuclear transcription factor Y, beta
221654_s_at	0.00113717	ubiquitin specific protease 3
203152_at	0.00114161	mitochondrial ribosomal protein L40
208439_s_at	0.00114325	ficolin (collagen/fibrinogen domain containing lectin) 2 (hucolin)
218220_at	0.00114517	chromosome 12 open reading frame 10
217979_at	0.00114937	transmembrane 4 superfamily member tetraspan NET-6
211317_s_at	0.00116257	CASP8 and FADD-like apoptosis regulator
214911_s_at	0.00116257	bromodomain containing 2
209147_s_at	0.00116315	phosphatidic acid phosphatase type 2A
203318_s_at	0.00116315	zinc finger protein 148 (pHZ-52)
217249_x_at	0.00116315	cytochrome C oxidase; match to P14406 (PID:g117121); H_RG162B04.1; Homo sapiens BAC clone CTB-162B4 from 4, complete sequence.
201534_s_at	0.00116805	ubiquitin-like 3
211862_x_at	0.0011683	CASP8 and FADD-like apoptosis regulator
205548_s_at	0.0011683	BTG family, member 3
202367_at	0.00116914	cut-like 1, CCAAT displacement protein (Drosophila)
204159_at	0.00118245	cyclin-dependent kinase inhibitor 2C (p18, inhibits CDK4)
207621_s_at	0.00118245	phosphatidylethanolamine N-methyltransferase
202680_at	0.00118303	general transcription factor IIE, polypeptide 2, beta 34kDa
200669_s_at	0.00118923	ubiquitin-conjugating enzyme E2D 3 (UBC4/5 homolog, yeast)
217917_s_at	0.00119392	dynein, cytoplasmic, light polypeptide 2A
217413_s_at	0.00119423	tenascin XB
200046_at	0.00119725	defender against cell death 1
216647_at	0.00120042	Homo sapiens mRNA; cDNA DKFZp586L1824 (from clone DKFZp586L1824)
211072_x_at	0.00120817	tubulin, alpha, ubiquitous
208429_x_at	0.00120936	hepatocyte nuclear factor 4, alpha
215657_at	0.00122317	Homo sapiens cDNA: FLJ21391 fis, clone COL03479.
216521_s_at	0.00122898	This sequence comes from Fig. 1; author's translation differs from conceptual translation; Homo sapiens T-cell receptor alpha chain-c6.1A fusion protein (c6.1A-TCRC) gene, partial cds.
220052_s_at	0.00123082	TERF1 (TRF1)-interacting nuclear factor 2
211717_at	0.00123233	hypothetical protein MGC15396
204273_at	0.00123283	endothelin receptor type B
201910_at	0.00123407	FERM, RhoGEF (ARHGEF) and pleckstrin domain protein 1 (chondrocyte-derived)
212474_at	0.00123441	KIAA0241 protein
209260_at	0.00123475	stratifin
201392_s_at	0.00123475	insulin-like growth factor 2 receptor
204890_s_at	0.00123889	lymphocyte-specific protein tyrosine kinase
209606_at	0.00124309	pleckstrin homology, Sec7 and coiled/coil domains, binding protein
215695_s_at	0.00125047	glycogenin 2
201773_at	0.00125062	activity-dependent neuroprotector
200929_at	0.00125407	transmembrane trafficking protein
207319_s_at	0.00125407	cell division cycle 2-like 5 (cholinesterase-related cell division controller)
206918_s_at	0.00125466	copine I
218761_at	0.00125523	Arkadia
201483_s_at	0.00125626	suppressor of Ty 4 homolog 1 (S. cerevisiae)
219350_s_at	0.00125871	second mitochondria-derived activator of caspase
202762_at	0.00126033	Rho-associated, coiled-coil containing protein kinase 2
211710_x_at	0.0012613	ribosomal protein L4
213379_at	0.00126207	hypothetical protein CL640
200947_s_at	0.00126207	glutamate dehydrogenase 1
202566_s_at	0.00126828	supervillin
204617_s_at	0.00127075	hypothetical protein 24432
201279_s_at	0.00127232	disabled homolog 2, mitogen-responsive phosphoprotein (Drosophila)
208613_s_at	0.00127239	filamin B, beta (actin binding protein 278)
209002_s_at	0.00127254	KIAA1536 protein
203157_s_at	0.0012752	glutaminase
209073_s_at	0.0012752	numb homolog (Drosophila)
219754_at	0.0012752	hypothetical protein FLJ11016
205383_s_at	0.00127743	zinc finger protein 288
215210_s_at	0.00128117	alpha-ketoglutarate dehydrogenase complex dihydrolipoyl succinyltransferase, KGDHC E2k component; This sequence comes from Fig. 1; KGDHC E2k component; E2k=alpha-ketoglutarate dehydrogenase complex dihydrolipoyl succinyltransferase [human, fetal brain, mRNA, 2987 nt].
204252_at	0.00128216	cyclin-dependent kinase 2
200652_at	0.0013041	signal sequence receptor, beta (translocon-associated protein beta)
203418_at	0.00130681	cyclin A2
218096_at	0.00130925	hypothetical protein FLJ11210
200737_at	0.00130925	phosphoglycerate kinase 1
218975_at	0.00131429	collagen, type V, alpha 3
218265_at	0.00132189	SECIS binding protein 2
203820_s_at	0.0013322	IGF-II mRNA-binding protein 3
221483_s_at	0.00134054	cyclic AMP phosphoprotein, 19 kD
201176_s_at	0.00136025	archain 1
219457_s_at	0.00136025	Ras and Rab interactor 3
200792_at	0.00136493	thyroid autoantigen 70kDa (Ku antigen)
201303_at	0.00136493	KIAA0111 gene product
205361_s_at	0.00136493	prefoldin 4
217099_s_at	0.0013677	Homo sapiens chromosome 17 clone PAC P579 HC90, HC71AC, HC6 and HC56 genes, complete sequence.
204288_s_at	0.0013677	Arg/Abl-interacting protein ArgBP2
210387_at	0.00137074	Homo sapiens, H2B histone family, member A, clone MGC:2561 IMAGE:2989839, mRNA, complete cds.
220547_s_at	0.00137074	hypothetical protein MGC5560
216265_x_at	0.00137113	myosin, heavy polypeptide 7, cardiac muscle, beta
204781_s_at	0.00137152	tumor necrosis factor receptor superfamily, member 6
215304_at	0.00137427	Human clone 23948 mRNA sequence
203115_at	0.00137529	ferrochelatase (protoporphyria)
204998_s_at	0.0013765	activating transcription factor 5
200954_at	0.00137866	ATPase, H+ transporting, lysosomal 16kDa, V0 subunit c
204300_at	0.00137866	PET112-like (yeast)
208159_x_at	0.0013818	DEAD/H (Asp-Glu-Ala-Asp/His) box polypeptide 11 (CHL1-like helicase homolog, S. cerevisiae)
216336_x_at	0.0013818
200863_s_at	0.00139199	RAB11A, member RAS oncogene family
210757_x_at	0.0014053	disabled homolog 2, mitogen-responsive phosphoprotein (Drosophila)
219362_at	0.00141328	hypothetical protein FLJ22643
204858_s_at	0.00141328	endothelial cell growth factor 1 (platelet-derived)
210705_s_at	0.00141635	tripartite motif-containing 5
208730_x_at	0.00141708	RAB2, member RAS oncogene family
218576_s_at	0.00141708	dual specificity phosphatase 12
202433_at	0.00141793	UDP-galactose transporter related
201090_x_at	0.00141911	tubulin, alpha, ubiquitous
219627_at	0.00141938	hypothetical protein FLJ12700
202536_at	0.00142194	DKFZP564O123 protein
217125_at	0.00142224	Homo sapiens UBBP2 pseudogene for ubiquitin UBB.
214431_at	0.00142391	guanine monphosphate synthetase
201948_at	0.00142722	nucleolar GTPase
222369_at	0.00142918	ESTs, Weakly similar to hypothetical protein FLJ20378 [Homo sapiens] [H.sapiens]
205726_at	0.00142918	synonyms: DIA, POF, POF2; Homo sapiens diaphanous homolog 2 (Drosophila) (DIAPH2), transcript variant 156, mRNA.
208668_x_at	0.00142955	high-mobility group nucleosomal binding domain 2
218171_at	0.00143168	vacuolar protein sorting 4B (yeast)
204526_s_at	0.00143168	vascular Rab-GAP/TBC-containing
215257_at	0.00143355	serologically defined breast cancer antigen 84
203663_s_at	0.00143406	cytochrome c oxidase subunit Va
218214_at	0.00143406	hypothetical protein FLJ11773
212010_s_at	0.00143628	hypothetical protein H41
206326_at	0.00144595	gastrin-releasing peptide
214574_x_at	0.00144752	leukocyte specific transcript 1
219468_s_at	0.00144912	chromosome 14 open reading frame 34
202892_at	0.00144926	CDC23 (cell division cycle 23, yeast, homolog)
50965_at	0.00144943	RAB26, member RAS oncogene family
206589_at	0.00145171	growth factor independent 1
212659_s_at	0.00145221	interleukin 1 receptor antagonist
200035_at	0.00145221	likely ortholog of Xenopus dullard
209426_s_at	0.00145543	alpha-methylacyl-CoA racemase
209466_x_at	0.00147744	pleiotrophin (heparin binding growth factor 8, neurite growth-promoting factor 1)
221708_s_at	0.00147957	hypothetical protein IRO039700
218254_s_at	0.00148125	GTP-binding protein Sara
220658_s_at	0.00148452	synonyms: CLIF, MOP9, BMAL2; bHLH PAS domain transcription factor; similar to BMAL1/CYCLE; Homo sapiens transcription factor BMAL2 (ARNTL2), mRNA.
210686_x_at	0.00149162	Homo sapiens, Similar to cytochrome c-like antigen, clone MGC:2960 IMAGE:3139311, mRNA, complete cds.
215482_s_at	0.00149306	DKFZP586J0119 protein
205450_at	0.00149491	phosphorylase kinase, alpha 1 (muscle)
208276_at	0.00149851	Clone FLB7343
212675_s_at	0.00149981	KIAA0582 protein
205412_at	0.00150759	acetyl-Coenzyme A acetyltransferase 1 (acetoacetyl Coenzyme A thiolase)
214043_at	0.0015108	Homo sapiens mRNA; cDNA DKFZp564P116 (from clone DKFZp564P116)
208549_x_at	0.00151241	prothymosin a14
203893_at	0.00151511	TAF9 RNA polymerase II, TATA box binding protein (TBP)-associated factor, 32kDa
201653_at	0.00151826	cornichon homolog (Drosophila)
220216_at	0.00151986	hypothetical protein FLJ11267
205996_s_at	0.0015226	adenylate kinase 2
214086_s_at	0.001525	ADP-ribosyltransferase (NAD+; poly(ADP-ribose) polymerase)-like 2
36566_at	0.00154023	cystinosis, nephropathic
209695_at	0.00154035	protein tyrosine phosphatase type IVA, member 3
202799_at	0.00154067	ClpP caseinolytic protease, ATP-dependent, proteolytic subunit homolog (E. coli)
44111_at	0.00154067	vacuolar protein sorting 33B (yeast)
218448_at	0.00154067	chromosome 20 open reading frame 11
208884_s_at	0.00155475	progestin induced protein
221425_s_at	0.00155533	hypothetical protein MGC4276 similar to CG8198
220295_x_at	0.0015562	hypothetical protein FLJ20354
220272_at	0.00156096	hypothetical protein FLJ20043
202329_at	0.00156096	c-src tyrosine kinase
213789_at	0.00158645	emopamil binding protein (sterol isomerase)
217143_s_at	0.00159079	T cell receptor delta locus
201935_s_at	0.00159415	eukaryotic translation initiation factor 4 gamma, 3
221282_x_at	0.00159451	runt-related transcription factor 2
220661_s_at	0.00159451	hypothetical protein FLJ20531
212288_at	0.00159904	formin binding protein 1
205466_s_at	0.00159904	heparan sulfate (glucosamine) 3-O-sulfotransferase 1
213779_at	0.00159904	Human DNA sequence from clone CTA-984G1 on chromosome 22q12.1-12.2, complete sequence.
200838_at	0.00159904	cathepsin B
201280_s_at	0.00159904	disabled homolog 2, mitogen-responsive phosphoprotein (Drosophila)
213913_s_at	0.00159904	KIAA0984 protein
218831_s_at	0.00159904	Fc fragment of IgG, receptor, transporter, alpha
202533_s_at	0.00159907	dihydrofolate reductase
209911_x_at	0.00159954	histone 1, H2bd
209405_s_at	0.00160241	family with sequence similarity 3, member A
209503_s_at	0.00160507	similar to 26S proteasome subunit p45; Homo sapiens clone 23598 mRNA, complete cds.
215376_at	0.00160507	Homo sapiens cDNA FLJ12295 fis, clone MAMMA1001818.
208708_x_at	0.00162379	eukaryotic translation initiation factor 5
203605_at	0.00162969	signal recognition particle 54kDa
213374_x_at	0.00162969	3-hydroxyisobutyryl-Coenzyme A hydrolase
212866_at	0.00163309	Homo sapiens, similar to hypothetical protein DKFZp564N123.1 - human (fragment), clone IMAGE:5220614, mRNA
217208_s_at	0.00163408	match: proteins: Tr:Q62402 Sw:Q62696 Sw:Q12959; Human DNA sequence from clone RP5-1061C18 on chromosome 3p36.22-36.33 Contains the 5' part of the DLG1 gene encoding the discs protein (large Drosophila homolog 1, presynaptic protein SAP97) and a CpG island, complete sequence.
52164_at	0.00163408	chromosome 11 open reading frame 24
209891_at	0.00163499	AD024 protein
213718_at	0.00163919	Homo sapiens, Similar to RNA binding motif protein 4, clone MGC:31970 IMAGE:5258497, mRNA, complete cds
217815_at	0.00163992	suppressor of Ty 16 homolog (S. cerevisiae)
209404_s_at	0.0016459	CGI-109 protein
204352_at	0.00165023	TNF receptor-associated factor 5
208864_s_at	0.00165056	thioredoxin
200807_s_at	0.00166122	heat shock 60kDa protein 1 (chaperonin)
201573_s_at	0.00166634	eukaryotic translation termination factor 1
218930_s_at	0.00167108	hypothetical protein FLJ11273
221738_at	0.00167429	KIAA1219 protein
209366_x_at	0.00168673	cytochrome b-5
200713_s_at	0.0016886	microtubule-associated protein, RP/EB family, member 1
206357_at	0.00169303	optic atrophy 3 (autosomal recessive, with chorea and spastic paraplegia)
205904_at	0.00169321	MHC class I polypeptide-related sequence A
201569_s_at	0.00171331	CGI-51 protein
202697_at	0.001715	cleavage and polyadenylation specific factor 5, 25 kDa
219055_at	0.00171785	hypothetical protein FLJ10379
211083_s_at	0.00172092	mitogen-activated protein kinase kinase kinase 13
219685_at	0.00172254	hypothetical protein FLJ14084
219412_at	0.00172283	RAB38, member RAS oncogene family
205097_at	0.00172299	solute carrier family 26 (sulfate transporter), member 2
202955_s_at	0.00172957	brefeldin A-inhibited guanine nucleotide-exchange protein 1
220890_s_at	0.00174515	hqp0256 protein
204190_at	0.00174903	highly charged protein
213846_at	0.00174949	cytochrome c oxidase subunit VIIc
217923_at	0.00175322	PEF protein with a long N-terminal hydrophobic domain (peflin)
217593_at	0.00175375	hypothetical protein FLJ12895
202670_at	0.00175518	mitogen-activated protein kinase kinase 1
213008_at	0.00175518	hypothetical protein FLJ10719
212656_at	0.00175518	Ts translation elongation factor, mitochondrial
201030_x_at	0.00175518	lactate dehydrogenase B
213298_at	0.00175531	nuclear factor I/C (CCAAT-binding transcription factor)
212859_x_at	0.0017555	metallothionein 1E (functional)
218484_at	0.00175808	NADH:ubiquinone oxidoreductase MLRQ subunit homolog
210434_x_at	0.00176334	jumping translocation breakpoint
215792_s_at	0.00177602	hypothetical protein FLJ10737
203805_s_at	0.00178977	Fanconi anemia, complementation group A
203232_s_at	0.00180994	synonyms: ATX1, D6S504E; olivopontocerebellar ataxia 1, autosomal dominant; Homo sapiens spinocerebellar ataxia 1 (olivopontocerebellar ataxia 1, autosomal dominant, ataxin 1) (SCA1), mRNA.
203282_at	0.00180994	glucan (1,4-alpha-), branching enzyme 1 (glycogen branching enzyme, Andersen disease, glycogen storage disease type IV)
213327_s_at	0.00181058	ubiquitin specific protease 12
211154_at	0.00181242	thrombopoietin (myeloproliferative leukemia virus oncogene ligand, megakaryocyte growth and development factor)
222118_at	0.00181463	uncharacterized bone marrow protein BM039
212534_at	0.00181618	Homo sapiens OVN6-2 mRNA, partial cds
216384_x_at	0.00181937	Homo sapiens prothymosin alpha (PTMA) gene, complete cds.
220651_s_at	0.00182207	MCM10 minichromosome maintenance deficient 10 (S. cerevisiae)
221310_at	0.00182273	fibroblast growth factor 14
214281_s_at	0.00182925	zinc finger protein 363
201976_s_at	0.00184046	myosin X
217759_at	0.00184047	tripartite motif-containing 44
208969_at	0.00184047	NADH dehydrogenase (ubiquinone) 1 alpha subcomplex, 9, 39kDa
200869_at	0.00184738	ribosomal protein L18a
212549_at	0.00184928	Homo sapiens mRNA; cDNA DKFZp586N1323 (from clone DKFZp586N1323)
212894_at	0.00185109	suppressor of var1, 3-like 1 (S. cerevisiae)
209048_s_at	0.00185509	protein kinase C binding protein 1
200048_s_at	0.00185509	jumping translocation breakpoint
212020_s_at	0.00185509	antigen identified by monoclonal antibody Ki-67
200710_at	0.00185975	acyl-Coenzyme A dehydrogenase, very long chain
203077_s_at	0.00186528	MAD, mothers against decapentaplegic homolog 2 (Drosophila)
208652_at	0.00186803	protein phosphatase 2 (formerly 2A), catalytic subunit, alpha isoform
212426_s_at	0.00186964	tyrosine 3-monooxygenase/tryptophan 5-monooxygenase activation protein, theta polypeptide
202432_at	0.00187099	protein phosphatase 3 (formerly 2B), catalytic subunit, beta isoform (calcineurin A beta)
211924_s_at	0.00187171	plasminogen activator, urokinase receptor
201767_s_at	0.00187536	elaC homolog 2 (E. coli)
202732_at	0.00187536	protein kinase (cAMP-dependent, catalytic) inhibitor gamma
213230_at	0.00188851	paraneoplastic antigen
202478_at	0.00188988	GS3955 protein
203408_s_at	0.00189543	special AT-rich sequence binding protein 1 (binds to nuclear matrix/scaffold-associating DNA's)
214170_x_at	0.00189543	fumarate hydratase
205925_s_at	0.00189602	RAB3B, member RAS oncogene family
208777_s_at	0.00190021	proteasome (prosome, macropain) 26S subunit, non-ATPase, 11
201219_at	0.00190125	C-terminal binding protein 2
204061_at	0.00190767	protein kinase, X-linked
206291_at	0.00190775	neurotensin
201225_s_at	0.00191073	serine/arginine repetitive matrix 1
200944_s_at	0.00191309	high-mobility group nucleosome binding domain 1
204103_at	0.00191318	chemokine (C-C motif) ligand 4
210006_at	0.00191633	DKFZP564O243 protein
201915_at	0.00191633	SEC63 protein
33322_i_at	0.00192061	stratifin
208456_s_at	0.00193695	related RAS viral (r-ras) oncogene homolog 2
218902_at	0.0019377	Notch homolog 1, translocation-associated (Drosophila)
219648_at	0.00194125	hypothetical protein FLJ10116
201659_s_at	0.00194319	ADP-ribosylation factor-like 1
217301_x_at	0.00194319	retinoblastoma binding protein 4
217506_at	0.00194319	ESTs, Weakly similar to hypothetical protein FLJ20378 [Homo sapiens] [H.sapiens]
206299_at	0.00194467	TED protein
215123_at	0.00194467	Homo sapiens mRNA; cDNA DKFZp564D113 (from clone DKFZp564D113).
218711_s_at	0.00194467	serum deprivation response (phosphatidylserine binding protein)
212268_at	0.00194467	serine (or cysteine) proteinase inhibitor, clade B (ovalbumin), member 1
209803_s_at	0.00194885	tumor suppressing subtransferable candidate 3
218350_s_at	0.00194966	geminin, DNA replication inhibitor
219511_s_at	0.00196086	synuclein, alpha interacting protein (synphilin)
200890_s_at	0.00196086	signal sequence receptor, alpha (translocon-associated protein alpha)
211271_x_at	0.00196668	polypyrimidine tract binding protein 1
201274_at	0.00196668	proteasome (prosome, macropain) subunit, alpha type, 5
200052_s_at	0.00197185	interleukin enhancer binding factor 2, 45kDa
36936_at	0.00197464	tissue specific transplantation antigen P35B
209255_at	0.00199853	KIAA0265 protein
209380_s_at	0.0020126	ATP-binding cassette, sub-family C (CFTR/MRP), member 5
216191_s_at	0.00201648	T cell receptor delta locus
221532_s_at	0.00201648	recombination protein REC14
216831_s_at	0.00202296	core-binding factor, runt domain, alpha subunit 2; translocated to, 1; cyclin D-related
222293_at	0.00202392	ESTs
215696_s_at	0.0020309	KIAA0310 gene product
213372_at	0.0020485	hypothetical protein LOC152559
208608_s_at	0.00205805	syntrophin, beta 1 (dystrophin-associated protein A1, 59kDa, basic component 1)
45633_at	0.00206307	hypothetical protein FLJ13912
212021_s_at	0.00206681	antigen identified by monoclonal antibody Ki-67
221921_s_at	0.00207384	nectin-like protein 1
214674_at	0.00207459	ubiquitin specific protease 19
208278_s_at	0.00207521	Clone FLB7343
204607_at	0.00207521	3-hydroxy-3-methylglutaryl-Coenzyme A synthase 2 (mitochondrial)
205330_at	0.00207715	meningioma (disrupted in balanced translocation) 1
203127_s_at	0.00207867	serine palmitoyltransferase, long chain base subunit 2
221757_at	0.00208353
212336_at	0.00208744	erythrocyte membrane protein band 4.1-like 1
208374_s_at	0.00208857	capping protein (actin filament) muscle Z-line, alpha 1
201400_at	0.00209362	proteasome (prosome, macropain) subunit, beta type, 3
211015_s_at	0.00209362	heat shock 70kDa protein 4
212821_at	0.00209406	KIAA0599 protein
212578_x_at	0.00210364	ribosomal protein S17
203052_at	0.00210415	complement component 2
200614_at	0.00210664	clathrin, heavy polypeptide (Hc)
209300_s_at	0.00210865	DKFZP566B183 protein
206288_at	0.00210865	protein geranylgeranyltransferase type I, beta subunit
209546_s_at	0.00211379	apolipoprotein L, 1
206205_at	0.00211595	M-phase phosphoprotein 9
202212_at	0.00211595	pescadillo homolog 1, containing BRCT domain (zebrafish)
218933_at	0.00212473	hypothetical protein MGC5347
37254_at	0.00212473	Human zinc finger protein ZNF133.
205055_at	0.00212473
204271_s_at	0.00212473	endothelin receptor type B
211320_s_at	0.00213066	protein tyrosine phosphatase, receptor type, U
203771_s_at	0.0021331	biliverdin reductase A
209781_s_at	0.00214398	KH domain containing, RNA binding, signal transduction associated 3
221803_s_at	0.00215535	nuclear receptor binding factor-2
202638_s_at	0.00216487	intercellular adhesion molecule 1 (CD54), human rhinovirus receptor
203647_s_at	0.00216487	ferredoxin 1
212468_at	0.00216666	sperm associated antigen 9
203139_at	0.00216666	death-associated protein kinase 1
221957_at	0.00217446	pyruvate dehydrogenase kinase, isoenzyme 3
206790_s_at	0.00217446	NADH dehydrogenase (ubiquinone) 1 beta subcomplex, 1, 7kDa
203899_s_at	0.00217446	calcitonin gene-related peptide-receptor component protein
200820_at	0.00217446	proteasome (prosome, macropain) 26S subunit, non-ATPase, 8
218478_s_at	0.00217446	hypothetical protein DKFZp434E2220
204669_s_at	0.00217446	ring finger protein 24
208826_x_at	0.00217546	histidine triad nucleotide binding protein 1
204667_at	0.00217801	forkhead box A1
204824_at	0.00218303	endonuclease G
218237_s_at	0.00219092	solute carrier family 38, member 1
207528_s_at	0.0021976	solute carrier family 7, (cationic amino acid transporter, y+ system) member 11
222132_s_at	0.00220164	hypothetical protein FLJ10842
216735_x_at	0.00220164	Homo sapiens cDNA: FLJ20900 fis, clone ADKA03593.
214095_at	0.00220294	serine hydroxymethyltransferase 2 (mitochondrial)
212952_at	0.00221612	calreticulin
202161_at	0.0022187	protein kinase C-like 1
218880_at	0.0022187	FOS-like antigen 2
221255_s_at	0.0022187	hypothetical protein MGC2963
215952_s_at	0.00222878	Homo sapiens clone IMAGE 172979.
201089_at	0.00223864	ATPase, H+ transporting, lysosomal 56/58kDa, V1 subunit B, isoform 2
203526_s_at	0.00223864	adenomatosis polyposis coli
204441_s_at	0.00224386	polymerase (DNA-directed), alpha (70kD)
215160_x_at	0.00224497	SEE ALSO
212174_at	0.0022503	Homo sapiens cDNA FLJ13696 fis, clone PLACE2000140.
222221_x_at	0.002252	EH-domain containing 1
204715_at	0.00225298	pannexin 1
203252_at	0.00225484	tumor suppressor deleted in oral cancer-related 1
204867_at	0.00225957	GTP cyclohydrolase I feedback regulatory protein
205748_s_at	0.00225957	hypothetical protein FLJ20552
214038_at	0.00226404	chemokine (C-C motif) ligand 8
211538_s_at	0.00227316	alternatively spliced mRNA corresponding to the rodent testis enriched heat shock protein 70 kDa family member; Human heat shock protein mRNA, complete cds.
201551_s_at	0.0022794	lysosomal-associated membrane protein 1
33197_at	0.00228119	myosin VIIA (Usher syndrome 1B (autosomal recessive, severe))
203358_s_at	0.00228583	enhancer of zeste homolog 2 (Drosophila)
222115_x_at	0.00228835	cytokine-like nuclear factor n-pac
219270_at	0.00228868	hypothetical protein MGC4504
213010_at	0.00229037	protein kinase C, delta binding protein
218112_at	0.00229305	mitochondrial ribosomal protein S34
202673_at	0.00229305	dolichyl-phosphate mannosyltransferase polypeptide 1, catalytic subunit
217545_at	0.00229764	hypothetical protein LOC199796
206972_s_at	0.00231548	G-protein coupled receptor
201102_s_at	0.00231626	phosphofructokinase, liver
200063_s_at	0.00235626	nucleophosmin (nucleolar phosphoprotein B23, numatrin)
222313_at	0.00235943	ESTs
201077_s_at	0.00235943	NHP2 non-histone chromosome protein 2-like 1 (S. cerevisiae)
211684_s_at	0.00235943	dynein, cytoplasmic, intermediate polypeptide 2
203856_at	0.00236312	vaccinia related kinase 1
203286_at	0.00236434	KIAA1100 protein
203833_s_at	0.00236434	trans-golgi network protein 2
215905_s_at	0.00236434	U5 snRNP-specific 40 kDa protein (hPrp8-binding)
212165_at	0.00236434	chromosome 1 open reading frame 37
213912_at	0.00236632	KIAA0984 protein
204967_at	0.00236666	apical protein-like (Xenopus laevis)
210610_at	0.00237032	Carcinoembryonic antigen-related cell adhesion molecule 1 (biliary glycoprotein)
206240_s_at	0.00238277	zinc finger protein 136 (clone pHZ-20)
206048_at	0.00239237	zinc finger protein 339
204314_s_at	0.00239631	cAMP responsive element binding protein 1
201922_at	0.00240788	hypothetical protein YR-29
206553_at	0.00240841	2'-5'-oligoadenylate synthetase 2, 69/71kDa
211047_x_at	0.00240841	adaptor-related protein complex 2, sigma 1 subunit
201856_s_at	0.00240841	Zinc finger RNA binding protein
222062_at	0.00240841	class I cytokine receptor
201065_s_at	0.00240997	general transcription factor II, i
217168_s_at	0.00241111	homocysteine-inducible, endoplasmic reticulum stress-inducible, ubiquitin-like domain member 1
200041_s_at	0.00241514	HLA-B associated transcript 1
213456_at	0.00241514	cystine-knot containing secreted protein
205992_s_at	0.00241514	interleukin 15
202742_s_at	0.00241606	protein kinase, cAMP-dependent, catalytic, beta
217508_s_at	0.00241807	hypothetical protein MGC12909
218558_s_at	0.00243183	mitochondrial ribosomal protein L39
213554_s_at	0.00243183	hypothetical protein H41
212599_at	0.00247524	autism susceptibility candidate 2
204170_s_at	0.00247719	CDC28 protein kinase regulatory subunit 2
201649_at	0.00247763	ubiquitin-conjugating enzyme E2L 6
203743_s_at	0.00247922	thymine-DNA glycosylase
212242_at	0.00249864	tubulin, alpha 1 (testis specific)
203625_x_at	0.00249864	Homo sapiens cDNA: FLJ22571 fis, clone HSI02239.
218506_x_at	0.00249925	uncharacterized bone marrow protein BM045
218771_at	0.00249925	pantothenate kinase 4
207620_s_at	0.00251194	calcium/calmodulin-dependent serine protein kinase (MAGUK family)
208940_at	0.00251474	selenophosphate synthetase
214328_s_at	0.00254071	heat shock 90kDa protein 1, alpha
208883_at	0.00254071	progestin induced protein
203335_at	0.0025481	phytanoyl-CoA hydroxylase (Refsum disease)
222116_s_at	0.00255092	hypothetical protein FLJ20748
212713_at	0.00255447	microfibrillar-associated protein 4
218447_at	0.00255671	DC13 protein
216682_s_at	0.00256843	Homo sapiens cDNA FLJ11395 fis, clone HEMBA1000594.
217863_at	0.00257214	protein inhibitor of activated STAT, 1
202165_at	0.00257569	protein phosphatase 1, regulatory (inhibitor) subunit 2
211153_s_at	0.00257569	tumor necrosis factor (ligand) superfamily, member 11
216988_s_at	0.00257569	Homo sapiens (clone hh18) protein tyrosine phosphatase (ptp-IV1r) gene, 5' end of cds.
202995_s_at	0.00257975	fibulin 1
204752_x_at	0.00258587	ADP-ribosyltransferase (NAD+; poly(ADP-ribose) polymerase)-like 2
215702_s_at	0.00259287	cystic fibrosis transmembrane conductance regulator, ATP-binding cassette (sub-family C, member 7)
213352_at	0.00259613	KIAA0779 protein
221640_s_at	0.00259613	leucine-rich and death domain containing
211575_s_at	0.00259613	predicted protein of HQ2446; Homo sapiens PRO2446 mRNA, complete cds.
216266_s_at	0.00259613	brefeldin A-inhibited guanine nucleotide-exchange protein 1
218637_at	0.00259613	hypothetical protein IMPACT
220357_s_at	0.00259828	serum/glucocorticoid regulated kinase 2
201360_at	0.00260374	cystatin C (amyloid angiopathy and cerebral hemorrhage)
203123_s_at	0.00260412	solute carrier family 11 (proton-coupled divalent metal ion transporters), member 2
206074_s_at	0.00260757	high mobility group AT-hook 1
201235_s_at	0.00261314	BTG family, member 2
218473_s_at	0.00261314	hypothetical protein FLJ22329
221190_s_at	0.00261314	colon cancer-associated protein Mic1
212898_at	0.00261314	KIAA0406 gene product
220517_at	0.00261446	hypothetical protein FLJ10381
209980_s_at	0.00261446	Serine hydroxymethyltransferase 1 (soluble)
219879_s_at	0.00261446	hypothetical protein MGC3130
219356_s_at	0.00261446	hypothetical protein HSPC177
209224_s_at	0.00261446	NADH dehydrogenase (ubiquinone) 1 alpha subcomplex, 2, 8kDa
64371_at	0.00261446	arginine/serine-rich 14 splicing factor
217883_at	0.00261482	hypothetical protein CL25022
217348_x_at	0.00261659	unnamed protein product; Homo sapiens cDNA FLJ13791 fis, clone THYRO1000070.
209578_s_at	0.00261683	chromosome 21 open reading frame 80
55692_at	0.00262331	engulfment and cell motility 2 (ced-12 homolog, C. elegans)
205626_s_at	0.0026275	calbindin 1, 28kDa
203231_s_at	0.00262954	ESTs
219203_at	0.0026346	CGI-112 protein
201925_s_at	0.00263935	decay accelerating factor for complement (CD55, Cromer blood group system)
211323_s_at	0.00264371	inositol 1,4,5-triphosphate receptor, type 1
207264_at	0.00265011	KDEL (Lys-Asp-Glu-Leu) endoplasmic reticulum protein retention receptor 3
204886_at	0.00265132	serine/threonine kinase 18
213248_at	0.00265187	Homo sapiens mRNA; cDNA DKFZp566E183 (from clone DKFZp566E183)
200007_at	0.00265408	signal recognition particle 14kDa (homologous Alu RNA binding protein)
211737_x_at	0.00266143	pleiotrophin (heparin binding growth factor 8, neurite growth-promoting factor 1)
200973_s_at	0.00266323	tetraspan 3
206958_s_at	0.00267428	UPF3 regulator of nonsense transcripts homolog A (yeast)
202347_s_at	0.00268044	huntingtin interacting protein 2
206286_s_at	0.00268431	teratocarcinoma-derived growth factor 1
200818_at	0.00268854	ATP synthase, H+ transporting, mitochondrial F1 complex, O subunit (oligomycin sensitivity conferring protein)
203281_s_at	0.00269345	ubiquitin-activating enzyme E1-like
204599_s_at	0.00269352	mitochondrial ribosomal protein L28
209334_s_at	0.00272384	proteasome (prosome, macropain) 26S subunit, non-ATPase, 9
203876_s_at	0.00272384	matrix metalloproteinase 11 (stromelysin 3)
205388_at	0.00273272	troponin C2, fast
214934_at	0.00273272	ATPase, Class II, type 9B
213179_at	0.00273272	602381329F1 NIH_MGC_93 Homo sapiens cDNA clone IMAGE:4499023 5', mRNA sequence.
219402_s_at	0.00273468	hypothetical protein MGC3067
215265_at	0.00274331	empty spiracles homolog 1 (Drosophila)
213982_s_at	0.00274357	KIAA0471 gene product
201697_s_at	0.00274509	DNA (cytosine-5-)-methyltransferase 1
213472_at	0.00274509	heterogeneous nuclear ribonucleoprotein H1 (H)
205292_s_at	0.0027469	heterogeneous nuclear ribonucleoprotein A2/B1
209449_at	0.00274742	LSM2 homolog, U6 small nuclear RNA associated (S. cerevisiae)
208358_s_at	0.00275072	UDP glycosyltransferase 8 (UDP-galactose ceramide galactosyltransferase)
213684_s_at	0.00275316	LIM protein (similar to rat protein kinase C-binding enigma)
213951_s_at	0.00275394	EST
209917_s_at	0.00275394	TP53 target gene 1
221839_s_at	0.00276107	ubiquitin associated protein 2
206364_at	0.0027665	kinesin family member 14
210968_s_at	0.00277385	reticulon 4
221222_s_at	0.00277427	hypothetical protein FLJ20519
201321_s_at	0.00277706	SWI/SNF related, matrix associated, actin dependent regulator of chromatin, subfamily c, member 2
222207_x_at	0.00277706	Homo sapiens cDNA: FLJ20949 fis, clone ADSE01902.
201714_at	0.00279099	tubulin, gamma 1
204761_at	0.00279907	related to the N terminus of tre
203738_at	0.00280568	hypothetical protein FLJ11193
212112_s_at	0.00281436	syntaxin 12
203171_s_at	0.00281436	KIAA0409 protein
214442_s_at	0.0028161	Msx-interacting-zinc finger
221269_s_at	0.00283918	SH3 domain binding glutamic acid-rich protein like 3
208952_s_at	0.00284693	KIAA0217 protein
221972_s_at	0.00284777	calcium binding protein Cab45 precursor
205528_s_at	0.00284785	core-binding factor, runt domain, alpha subunit 2; translocated to, 1; cyclin D-related
207486_x_at	0.00284785	chimerin (chimaerin) 2
220458_at	0.0028556	hypothetical protein FLJ10246
200682_s_at	0.00286453	ubiquitin-conjugating enzyme E2L 3
202515_at	0.00287956	discs, large (Drosophila) homolog 1
200040_at	0.00288671	KH domain containing, RNA binding, signal transduction associated 1
212027_at	0.0028921	S164 protein
213859_x_at	0.00289702	SWI/SNF related, matrix associated, actin dependent regulator of chromatin, subfamily a, member 5
206572_x_at	0.00291281	zinc finger protein 85 (HPF4, HTF1)
32128_at	0.00291927	chemokine (C-C motif) ligand 18 (pulmonary and activation-regulated)
213742_at	0.00291927	splicing factor, arginine/serine-rich 11
208024_s_at	0.00292582	DiGeorge syndrome critical region gene 6
219013_at	0.00292727	UDP-N-acetyl-alpha-D-galactosamine:polypeptide N-acetylgalactosaminyltransferase 11 (GalNAc-T11)
221591_s_at	0.00292973	hypothetical protein FLJ10156
219375_at	0.00293519	choline/ethanolaminephosphotransferase
208241_at	0.00296154	neuregulin 1
204641_at	0.00297073	NIMA (never in mitosis gene a)-related kinase 2
205529_s_at	0.00297073	core-binding factor, runt domain, alpha subunit 2; translocated to, 1; cyclin D-related
202741_at	0.00297635	protein kinase, cAMP-dependent, catalytic, beta
210011_s_at	0.00297662	Ewing sarcoma breakpoint region 1
217982_s_at	0.00298594	mortality factor 4 like 1
202293_at	0.00298594	stromal antigen 1
210214_s_at	0.00299268	bone morphogenetic protein receptor, type II (serine/threonine kinase)
220249_at	0.00299888	hyaluronoglucosaminidase 4
212028_at	0.00300554	S164 protein
202780_at	0.00302773	3-oxoacid CoA transferase
35820_at	0.00302773	alternative; H.sapiens mRNA for GM2 activator protein.
211342_x_at	0.00303334	Trinucleotide repeat containing 11 (THR-associated protein, 230 kDa subunit)
200812_at	0.00303997	chaperonin containing TCP1, subunit 7 (eta)
205394_at	0.00306906	CHK1 checkpoint homolog (S. pombe)
214524_at	0.00306906	growth hormone releasing hormone
200833_s_at	0.0030747	RAP1B, member of RAS oncogene family
212110_at	0.00307771	KIAA0062 protein
206268_at	0.00307771	left-right determination, factor B
200655_s_at	0.00308105	calmodulin 1 (phosphorylase kinase, delta)
217722_s_at	0.00308105	mesenchymal stem cell protein DSC92
216228_s_at	0.00308105	AND-1 protein
213564_x_at	0.00308105	lactate dehydrogenase B
214924_s_at	0.00308514	OGT(O-Glc-NAc transferase)-interacting protein 106 KDa
203464_s_at	0.00309814	epsin 2
203330_s_at	0.00310056	syntaxin 5A
202270_at	0.00311819	guanylate binding protein 1, interferon-inducible, 67kDa
202526_at	0.00311819	MAD, mothers against decapentaplegic homolog 4 (Drosophila)
213710_s_at	0.00311819	Homo sapiens, clone IMAGE:5301034, mRNA
204039_at	0.0031273	CCAAT/enhancer binding protein (C/EBP), alpha
221482_s_at	0.00313099	cyclic AMP phosphoprotein, 19 kD
214684_at	0.00313249	MADS box transcription enhancer factor 2, polypeptide A (myocyte enhancer factor 2A)
205635_at	0.00313249	huntingtin-associated protein interacting protein (duo)
201896_s_at	0.00313249	P53-regulated DDA3
207845_s_at	0.00313584	anaphase-promoting complex subunit 10
218966_at	0.00313584	myosin 5C
217768_at	0.00313584	CGI-99 protein
202315_s_at	0.00314744	breakpoint cluster region
206052_s_at	0.00315404	stem-loop (histone) binding protein
202234_s_at	0.00315418	solute carrier family 16 (monocarboxylic acid transporters), member 1
211495_x_at	0.00315418	tumor necrosis factor (ligand) superfamily, member 13
32099_at	0.00315418	KIAA0138 gene product
210299_s_at	0.00315418	four and a half LIM domains 1
200593_s_at	0.00315501	heterogeneous nuclear ribonucleoprotein U (scaffold attachment factor A)
205110_s_at	0.00315535	fibroblast growth factor 13
203452_at	0.00316269	beta-1,3-glucuronyltransferase 3 (glucuronosyltransferase I)
201245_s_at	0.00316424	ubiquitin-specific protease otubain 1
210160_at	0.00317249	platelet-activating factor acetylhydrolase, isoform Ib, beta subunit 30kDa
212648_at	0.00318547	nucleic acid helicase DDXx
213453_x_at	0.00320352	glyceraldehyde-3-phosphate dehydrogenase
202659_at	0.00321679	proteasome (prosome, macropain) subunit, beta type, 10
219709_x_at	0.00322186	hypothetical protein MGC2494
205966_at	0.00325988	TAF13 RNA polymerase II, TATA box binding protei (TBP)-associated factor, 18kDa
203847_s_at	0.00325988	A kinase (PRKA) anchor protein 8
212418_at	0.00326786	E74-like factor 1 (ets domain transcription factor)
206020_at	0.00327551	Hypothetical protein
210559_s_at	0.00327894	cell division cycle 2, G1 to S and G2 to M
222008_at	0.00328322	collagen, type IX, alpha 1
201198_s_at	0.00328322	proteasome (prosome, macropain) 26S subunit, non-ATPase, 1
208800_at	0.00328323	signal recognition particle 72kDa
206959_s_at	0.00329437	UPF3 regulator of nonsense transcripts homolog A (yeast)
201930_at	0.00331698	MCM6 minichromosome maintenance deficient 6 (MIS5 homolog, S. pombe) (S. cerevisiae)
214971_s_at	0.00331698	sialyltransferase 1 (beta-galactoside alpha-2,6-sialyltransferase)
201180_s_at	0.00331698	guanine nucleotide binding protein (G protein), alpha inhibiting activity polypeptide 3
203145_at	0.00331698	sperm associated antigen 5
219717_at	0.00332182	hypothetical protein FLJ20280
206907_at	0.00334103	tumor necrosis factor (ligand) superfamily, member 9
207165_at	0.00334812	hyaluronan-mediated motility receptor (RHAMM)
209920_at	0.00336416	bone morphogenetic protein receptor, type II (serine/threonine kinase)
207721_x_at	0.00336881	histidine triad nucleotide binding protein 1
218227_at	0.00338732	nucleotide binding protein 2 (MinD homolog, E. coli)
213708_s_at	0.00339553	GT198, complete ORF
219284_at	0.00339553	HSPB (heat shock 27kDa) associated protein 1
202406_s_at	0.00340156	TIA1 cytotoxic granule-associated RNA binding protein-like 1
201813_s_at	0.00340432	TBC1 domain family, member 5
210643_at	0.00340494	tumor necrosis factor (ligand) superfamily, member 11
208846_s_at	0.00341826	voltage-dependent anion channel 3
214864_s_at	0.00341826	glyoxylate reductase/hydroxypyruvate reductase
211677_x_at	0.00341826	nectin-like protein 1
207838_x_at	0.00341826	hematopoietic PBX-interacting protein
218825_at	0.00343268	NEU1 protein
217727_x_at	0.00345627	vacuolar protein sorting 35 (yeast)
209316_s_at	0.00347211	HBS1-like (S. cerevisiae)
201740_at	0.00348134	NADH dehydrogenase (ubiquinone) Fe-S protein 3, 30kDa (NADH-coenzyme Q reductase)
213369_at	0.00349073	MT-protocadherin
211182_x_at	0.0034913	hematopoietic transcription factor; alternatively spliced includes AML1 exon 6; Homo sapiens clone L2 AML1/AMP19 fusion protein (AML1/AMP19 fusion) mRNA, complete cds.
208453_s_at	0.00349195	X-prolyl aminopeptidase (aminopeptidase P) 1, soluble
220128_s_at	0.00349422	hypothetical protein FLJ13955
221841_s_at	0.00349545	Homo sapiens cDNA FLJ38575 fis, clone HCHON2007046.
204335_at	0.00353165	hypothetical protein FLJ10374
220239_at	0.00353829	SBBI26 protein
215021_s_at	0.00353841	Intron-exon boundaries defined in relation to mRNA KIAA0743, found in GenBank Accession Number AB018286.; Homo sapiens BAC526N18 neurexin III gene, partial cds.
214073_at	0.00354316	ems1 sequence (mammary tumor and squamous cell carcinoma-associated (p80/85 src substrate)
214630_at	0.00354316	cytochrome P450, family 11, subfamily B, polypeptide 2
201319_at	0.00355742	myosin, light polypeptide, regulatory, non-sarcomeric (20kD)
209318_x_at	0.00356122	pleiomorphic adenoma gene-like 1
212241_at	0.00356142	glutamate receptor, ionotropic, N-methyl D-aspartate-like 1A
221047_s_at	0.00356142	MAP/microtubule affinity-regulating kinase 1
206723_s_at	0.00356375	endothelial differentiation, lysophosphatidic acid G-protein-coupled receptor, 4
213840_s_at	0.00356431	mitochondrial ribosomal protein S12
218875_s_at	0.00357741	F-box only protein 5
206284_x_at	0.00357923	clathrin, light polypeptide (Lcb)
205145_s_at	0.00358805	myosin, light polypeptide 5, regulatory
212900_at	0.00358805	SEC24 related gene family, member A (S. cerevisiae)
215605_at	0.0035986	AU145806 HEMBA1 Homo sapiens cDNA clone HEMBA1005894 3', mRNA sequence.
204654_s_at	0.00361186	transcription factor AP-2 alpha (activating enhancer binding protein 2 alpha)
221891_x_at	0.00361537	heat shock 70kDa protein 8
203203_s_at	0.00364761	HIV-1 rev binding protein 2
209487_at	0.0036708	RNA binding protein with multiple splicing
204603_at	0.0036708	exonuclease 1
221436_s_at	0.0036708	likely ortholog of mouse gene rich cluster, C8 gene
217862_at	0.0036709	protein inhibitor of activated STAT, 1
216640_s_at	0.00367578	Homo sapiens cDNA: FLJ23273 fis, clone HEP02611, highly similar to HSU79278 Human protein disulfide isomerase-related protein P5 mRNA.
212419_at	0.00367747	hypothetical protein FLJ90798
213664_at	0.00367747	solute carrier family 1 (neuronal/epithelial high affinity glutamate transporter, system Xag), member 1
219908_at	0.00367747	dickkopf homolog 2 (Xenopus laevis)
205393_s_at	0.00369355	CHK1 checkpoint homolog (S. pombe)
207650_x_at	0.00369819	prostaglandin E receptor 1 (subtype EP1), 42kDa
218490_s_at	0.00370937	zinc finger protein 302
203322_at	0.00370937	KIAA0863 protein
214742_at	0.0037233	KIAA1118 protein
206106_at	0.0037356	Human DNA sequence from clone RP3-402G11 on chromosome 22q13.31-13.33, complete sequence.
208858_s_at	0.00373801	likely ortholog of mouse membrane bound C2 domain containing protein
203014_x_at	0.00374148	hypothetical protein DJ1042K10.2
210453_x_at	0.00375455	ATP synthase, H+ transporting, mitochondrial F0 complex, subunit g
205455_at	0.00376347	macrophage stimulating 1 receptor (c-met-related tyrosine kinase)
212239_at	0.00376423	phosphoinositide-3-kinase, regulatory subunit, polypeptide 1 (p85 alpha)
218673_s_at	0.00377109	ubiquitin activating enzyme E1-like protein
220255_at	0.00377828	Fanconi anemia, complementation group E
201059_at	0.00377835	ems1 sequence (mammary tumor and squamous cell carcinoma-associated (p80/85 src substrate)
211333_s_at	0.00378501	tumor necrosis factor (ligand) superfamily, member 6
209459_s_at	0.00378711	NPD009 protein
213103_at	0.00380011	START domain containing 13
212923_s_at	0.00380011	hypothetical protein LOC221749
216530_at	0.00380136	Homo sapiens mRNA; cDNA DKFZp761G0924 (from clone DKFZp761G0924)
[truncated: 2,876 more rows]
